# Supplementary material for: Gene Expression Classification of Colon Cancer into Molecular Subtypes: Characterization, Validation, and Prognostic Value
Source: PLoS Med. 2013 May 21;10(5):e1001453. doi: 10.1371/journal.pmed.1001453 (PMC3660251; doi:10.1371/journal.pmed.1001453)
Supplement: Table S1 — Patient and tumor characteristics. CIMP+/−, 3–5 methylated markers/0–2 methylated markers; CIN+/−, CIN>20%/CIN≤20%; F/M, female/male; WT/M, wild-type/mutant. (XLS) [file pmed.1001453.s009.xls]

## Sheet: Table S1. Sample Annot
Table S1. Patient and Tumor Characteristics
id	dataset	Sex	Age.at.diagnosis	TNM.Stage	Tumor.Location	Chemotherapy.Adjuvant	RFS.event	RFS.delay	MMR.Status	CIMP.Status	CIN.Status	TP53.Mutation	KRAS.Mutation	BRAF.Mutation	SixSubtypesClassification
CIT001	discovery	M	34.5	4	distal	N	1	0	pMMR	-	+	M	M	WT	C5
CIT002	discovery	F	36.4	4	distal	N	1	0	pMMR	-	-	WT	WT	WT	C4
CIT003	discovery	M	36.9	2	proximal	N	1	4	pMMR	-	-	M	WT	WT	C3
CIT004	discovery	F	38.2	1	distal	N	0	74	pMMR	-	+	M	WT	WT	C1
CIT005	discovery	F	39.2	4	distal	Y	1	1	pMMR	-	NA	M	WT	WT	C4
CIT006	discovery	M	60.9	3	proximal	Y	0	73	dMMR	-	+	WT	WT	WT	C4
CIT007	discovery	M	78.2	2	proximal	Y	1	17	dMMR	-	NA	WT	WT	WT	C2
CIT008	discovery	F	35.4	3	distal	N	0	35	pMMR	-	-	M	WT	WT	C1
CIT009	discovery	F	37.5	2	distal	N	0	33	pMMR	-	+	WT	M	WT	C1
CIT010	discovery	F	40.5	3	distal	N	0	63	NA	-	+	M	M	WT	C5
CIT011	discovery	M	42.6	2	proximal	N	NA	31	pMMR	-	-	WT	M	WT	C3
CIT012	discovery	F	44.9	2	proximal	N	1	93	pMMR	-	+	M	M	WT	C4
CIT013	discovery	M	30.2	1	distal	N	0	63	dMMR	-	NA	WT	WT	WT	C2
CIT014	discovery	F	31.7	1	proximal	N	0	86	dMMR	-	-	WT	M	WT	C3
CIT015	discovery	F	34.7	4	proximal	N	0	65	dMMR	-	+	WT	M	WT	C2
CIT016	discovery	M	40.2	1	distal	N	0	75	dMMR	-	+	WT	WT	WT	C1
CIT017	discovery	M	24.9	2	distal	N	0	46	pMMR	-	+	WT	WT	WT	C5
CIT018	discovery	F	40.7	4	distal	N	0	56	pMMR	-	+	M	M	WT	C3
CIT019	discovery	F	41.9	2	distal	N	0	46	pMMR	-	+	WT	WT	WT	C1
CIT020	discovery	F	45.2	2	distal	N	0	36	NA	-	+	M	WT	WT	C5
CIT021	discovery	F	40.8	3	proximal	N	0	49	dMMR	-	+	WT	M	WT	C2
CIT022	discovery	F	71.4	1	proximal	N	0	109	dMMR	NA	-	M	M	WT	C2
CIT023	discovery	F	66.4	2	proximal	N	0	53	dMMR	+	+	WT	WT	WT	C2
CIT024	discovery	M	76.9	3	proximal	N	0	59	dMMR	+	NA	WT	WT	M	C2
CIT025	discovery	M	81.8	2	proximal	N	0	48	dMMR	-	+	WT	M	WT	C2
CIT026	discovery	M	79.3	3	proximal	N	0	42	dMMR	+	+	M	M	WT	C2
CIT027	discovery	M	75.3	3	proximal	N	0	87	dMMR	+	+	M	WT	M	C2
CIT028	discovery	F	68	2	proximal	N	1	5	dMMR	+	+	WT	WT	M	C2
CIT029	discovery	M	66.6	1	proximal	N	0	7	pMMR	-	+	WT	M	WT	C3
CIT030	discovery	M	66.3	2	proximal	N	0	68	pMMR	-	NA	M	WT	WT	C5
CIT031	discovery	M	66.7	2	proximal	N	0	68	pMMR	-	+	WT	WT	WT	C6
CIT032	discovery	F	77.2	4	proximal	N	1	15	pMMR	+	-	M	WT	M	C2
CIT033	discovery	M	71.3	1	proximal	N	1	16	pMMR	-	-	WT	M	WT	C3
CIT034	discovery	M	83.1	1	proximal	N	0	12	pMMR	+	+	WT	M	WT	C3
CIT035	discovery	M	71.3	2	distal	N	0	55	pMMR	-	NA	M	WT	WT	C5
CIT036	discovery	M	85.6	2	distal	N	0	20	pMMR	-	NA	WT	WT	WT	C1
CIT037	discovery	M	67.5	2	distal	N	0	56	pMMR	-	+	WT	M	WT	C3
CIT038	discovery	M	80.9	2	proximal	N	0	43	pMMR	-	+	M	WT	WT	C5
CIT039	discovery	F	61.8	2	distal	N	0	25	pMMR	-	-	WT	WT	WT	C6
CIT040	discovery	F	63	3	proximal	N	0	76	pMMR	-	-	WT	WT	WT	C4
CIT041	discovery	M	72	3	proximal	N	0	89	pMMR	+	+	M	WT	M	C2
CIT042	discovery	M	74.8	3	proximal	N	1	18	pMMR	-	+	WT	M	WT	C6
CIT043	discovery	M	61.5	3	distal	N	0	1	pMMR	-	+	M	WT	WT	C6
CIT044	discovery	F	76.4	3	distal	Y	1	9	pMMR	-	+	WT	WT	WT	C5
CIT045	discovery	M	71.5	3	distal	N	0	73	pMMR	-	-	M	WT	WT	C1
CIT046	discovery	M	77.8	3	distal	N	1	25	pMMR	-	+	M	M	WT	C3
CIT047	discovery	M	64.6	4	proximal	Y	1	0	pMMR	-	-	WT	M	WT	C1
CIT048	discovery	F	62.9	4	proximal	N	0	89	pMMR	-	+	M	M	WT	C1
CIT049	discovery	M	66.1	4	proximal	N	1	0	pMMR	-	+	M	M	WT	C3
CIT050	discovery	F	67.5	4	distal	Y	1	0	pMMR	-	+	WT	WT	WT	C5
CIT051	discovery	M	71	4	proximal	N	0	2	pMMR	+	+	WT	WT	M	C4
CIT052	discovery	M	67.3	4	distal	N	1	2	pMMR	+	NA	M	WT	M	C4
CIT053	discovery	M	68.1	4	distal	N	1	0	pMMR	-	-	M	M	WT	C6
CIT054	discovery	M	74.5	4	distal	N	1	10	pMMR	-	-	WT	M	WT	C5
CIT055	discovery	F	75.3	4	distal	N	1	18	pMMR	+	-	WT	WT	M	C4
CIT056	discovery	F	86.8	4	proximal	N	0	101	pMMR	-	+	WT	M	WT	C3
CIT057	discovery	F	89.4	4	distal	N	0	43	pMMR	-	-	WT	WT	WT	C5
CIT058	discovery	M	65.8	4	distal	Y	1	0	pMMR	-	-	M	WT	WT	C5
CIT059	discovery	F	92.4	2	distal	N	0	91	dMMR	+	-	WT	M	WT	C2
CIT060	discovery	F	74.5	2	proximal	N	1	14	dMMR	-	-	M	WT	WT	C2
CIT061	discovery	F	73	3	proximal	Y	0	43	pMMR	-	+	NA	M	WT	C1
CIT062	discovery	F	68	3	distal	Y	0	117	pMMR	-	+	NA	WT	WT	C5
CIT063	discovery	M	54	3	proximal	Y	1	21	pMMR	+	+	NA	WT	M	C4
CIT064	discovery	F	49	3	distal	Y	1	9	pMMR	-	+	NA	WT	WT	C6
CIT065	discovery	F	58	3	distal	Y	1	5	pMMR	-	+	NA	WT	WT	C2
CIT066	discovery	F	76	3	proximal	Y	0	82	pMMR	-	+	NA	M	WT	C1
CIT067	discovery	F	59	3	distal	Y	1	6	pMMR	-	+	NA	M	WT	C3
CIT068	discovery	M	62	3	distal	Y	1	37	pMMR	-	+	NA	WT	WT	C1
CIT069	discovery	M	49	3	distal	Y	0	53	pMMR	-	+	NA	WT	WT	C1
CIT070	discovery	M	75	3	distal	Y	1	32	pMMR	-	+	NA	WT	NA	C4
CIT071	discovery	F	70	3	proximal	Y	0	94	pMMR	-	+	NA	WT	WT	C5
CIT072	discovery	F	46	3	proximal	Y	0	78	pMMR	+	+	NA	M	WT	C6
CIT073	discovery	M	58	3	distal	Y	0	36	pMMR	-	+	NA	WT	WT	C6
CIT074	discovery	F	68	3	proximal	Y	0	52	pMMR	-	+	NA	WT	M	C2
CIT075	discovery	M	81	2	distal	N	0	55	pMMR	NA	NA	NA	NA	NA	C5
CIT076	discovery	F	64	2	proximal	N	0	60	pMMR	-	+	NA	WT	WT	C5
CIT077	discovery	F	45	2	distal	N	0	50	pMMR	NA	NA	NA	NA	NA	C1
CIT078	discovery	M	77	2	proximal	N	0	50	pMMR	-	NA	NA	M	WT	C1
CIT079	discovery	F	94	2	proximal	N	0	39	pMMR	-	+	NA	WT	WT	C1
CIT080	discovery	F	47	2	proximal	N	0	50	pMMR	NA	NA	NA	NA	NA	C3
CIT081	discovery	M	78	2	proximal	N	0	33	pMMR	+	-	NA	M	WT	C3
CIT082	discovery	M	61	2	distal	N	0	1	pMMR	-	+	NA	WT	WT	C5
CIT083	discovery	M	65	4	distal	Y	1	0	pMMR	-	-	NA	WT	WT	C4
CIT084	discovery	M	81	2	distal	N	0	63	pMMR	-	+	NA	WT	WT	C5
CIT085	discovery	M	78	2	distal	N	0	55	pMMR	-	+	NA	M	WT	C5
CIT086	discovery	M	83	2	proximal	N	0	51	pMMR	-	-	NA	M	WT	C3
CIT087	discovery	M	56	4	distal	Y	1	0	pMMR	-	+	NA	WT	WT	C1
CIT088	discovery	M	58	2	proximal	Y	0	42	pMMR	+	+	NA	WT	WT	C3
CIT089	discovery	M	71	4	proximal	Y	1	0	pMMR	-	-	NA	M	WT	C3
CIT090	discovery	M	54	2	distal	N	1	21	pMMR	-	+	NA	WT	WT	C5
CIT091	discovery	F	93	2	proximal	N	0	33	pMMR	-	+	NA	M	WT	C5
CIT092	discovery	F	50	4	distal	Y	1	0	pMMR	-	+	NA	M	WT	C1
CIT093	discovery	M	79	2	proximal	N	0	26	pMMR	-	+	NA	M	WT	C3
CIT094	discovery	F	75	2	distal	N	0	19	pMMR	-	+	NA	M	WT	C3
CIT095	discovery	F	34	4	distal	Y	1	0	pMMR	-	+	NA	M	WT	C4
CIT096	discovery	M	68	2	distal	N	0	15	pMMR	NA	+	NA	M	WT	C5
CIT097	discovery	M	55	2	proximal	N	0	29	pMMR	-	+	NA	WT	WT	C5
CIT098	discovery	M	82	2	proximal	N	0	26	pMMR	-	+	NA	M	WT	C4
CIT099	discovery	F	31	2	distal	N	0	93	NA	-	-	NA	WT	WT	C2
CIT100	discovery	F	78	2	proximal	N	0	92	NA	+	-	NA	WT	M	C2
CIT101	discovery	M	70	2	distal	N	0	26	NA	-	+	NA	WT	WT	C1
CIT102	discovery	F	75	2	proximal	N	0	60	NA	+	-	NA	WT	M	C2
CIT103	discovery	F	76	2	distal	N	0	59	NA	+	-	NA	WT	M	C2
CIT104	discovery	M	66	2	distal	N	0	82	NA	-	+	NA	WT	WT	C5
CIT105	discovery	F	78	2	distal	N	0	43	NA	-	+	NA	WT	WT	C1
CIT106	discovery	F	43	2	distal	Y	1	0	pMMR	-	+	NA	M	WT	C6
CIT107	discovery	M	54	2	distal	N	0	70	NA	-	+	NA	M	WT	C1
CIT108	discovery	M	60	4	distal	Y	1	0	NA	-	+	NA	M	WT	C4
CIT109	discovery	M	48	2	distal	Y	0	46	NA	-	+	NA	WT	WT	C1
CIT110	discovery	M	69	4	distal	Y	1	0	NA	-	+	NA	WT	WT	C1
CIT111	discovery	F	83	2	distal	N	0	183	NA	-	+	NA	WT	WT	C5
CIT112	discovery	M	44	2	distal	Y	1	3	NA	-	+	NA	M	WT	C4
CIT113	discovery	M	68	2	proximal	N	0	201	NA	-	+	NA	M	WT	C5
CIT114	discovery	F	64	2	distal	Y	0	68	NA	-	+	NA	M	WT	C6
CIT115	discovery	F	68	2	distal	N	0	183	NA	-	+	NA	WT	WT	C5
CIT116	discovery	F	70	2	proximal	N	0	172	NA	+	+	NA	WT	M	C4
CIT117	discovery	F	80	2	proximal	N	0	163	NA	+	+	NA	M	WT	C4
CIT118	discovery	F	70	2	distal	Y	1	1	NA	-	NA	NA	WT	WT	C1
CIT119	discovery	M	42	2	distal	N	0	44	NA	-	+	NA	WT	WT	C2
CIT120	discovery	M	48	2	proximal	N	0	153	NA	-	-	NA	WT	WT	C2
CIT121	discovery	F	58	2	distal	N	1	26	NA	-	+	NA	M	WT	C6
CIT122	discovery	M	63	2	distal	Y	1	54	NA	-	+	NA	WT	WT	C5
CIT123	discovery	M	44	2	distal	Y	0	168	NA	-	+	NA	WT	WT	C2
CIT124	discovery	M	61	2	distal	Y	1	53	NA	+	+	NA	M	WT	C2
CIT125	discovery	F	68	2	distal	N	0	26	NA	-	+	NA	M	WT	C1
CIT126	discovery	M	75	2	distal	Y	1	119	NA	-	+	NA	M	WT	C2
CIT127	discovery	F	65	2	distal	N	0	127	NA	-	+	NA	WT	WT	C5
CIT128	discovery	F	73	2	distal	N	0	129	NA	-	-	NA	WT	WT	C6
CIT129	discovery	M	56	2	proximal	N	0	97	NA	-	+	NA	WT	WT	C1
CIT130	discovery	M	81	2	distal	N	0	43	pMMR	-	+	NA	WT	WT	C1
CIT131	discovery	F	84	2	proximal	N	1	8	pMMR	-	+	NA	WT	WT	C1
CIT132	discovery	F	73	2	distal	N	0	79	pMMR	-	-	NA	WT	WT	C6
CIT133	discovery	F	68	2	proximal	N	0	87	pMMR	+	-	NA	WT	WT	C4
CIT134	discovery	F	72	2	distal	N	0	69	pMMR	-	+	NA	WT	WT	C1
CIT135	discovery	M	67	2	distal	N	1	45	pMMR	-	+	NA	M	WT	C3
CIT136	discovery	F	76	2	distal	N	0	47	pMMR	-	+	NA	M	WT	C5
CIT137	discovery	F	55	2	distal	Y	0	74	pMMR	-	+	NA	WT	WT	C5
CIT138	discovery	F	67	2	proximal	N	0	61	pMMR	-	-	NA	M	WT	C5
CIT139	discovery	M	50	2	distal	N	0	67	pMMR	-	+	NA	M	WT	C5
CIT140	discovery	F	63	3	distal	Y	1	3	pMMR	-	-	NA	WT	WT	C1
CIT141	discovery	M	64	3	proximal	Y	1	12	pMMR	-	+	NA	M	WT	C4
CIT142	discovery	M	66	3	distal	Y	0	15	pMMR	+	+	NA	M	WT	C3
CIT143	discovery	M	78	3	distal	Y	0	15	pMMR	-	NA	NA	WT	WT	C5
CIT144	discovery	F	71	3	proximal	Y	0	25	pMMR	-	NA	NA	M	WT	C3
CIT145	discovery	M	56	3	distal	Y	1	21	pMMR	NA	NA	NA	NA	NA	C6
CIT146	discovery	M	22	3	distal	Y	0	46	pMMR	NA	NA	NA	NA	NA	C6
CIT147	discovery	M	66	3	distal	Y	1	28	pMMR	-	+	NA	M	WT	C2
CIT148	discovery	F	72	3	proximal	Y	0	41	pMMR	-	+	NA	M	WT	C4
CIT149	discovery	M	53	3	distal	Y	0	32	pMMR	-	+	NA	WT	WT	C5
CIT150	discovery	F	96	3	distal	Y	1	9	pMMR	NA	NA	NA	NA	NA	C5
CIT151	discovery	M	76	3	distal	Y	0	60	pMMR	-	+	NA	WT	WT	C6
CIT152	discovery	M	64	3	distal	Y	0	103	pMMR	NA	NA	NA	NA	NA	C5
CIT153	discovery	M	96	3	proximal	Y	0	36	pMMR	-	+	NA	WT	WT	C2
CIT154	discovery	M	76	3	proximal	Y	1	4	pMMR	NA	NA	NA	NA	NA	C3
CIT155	discovery	M	63	3	distal	Y	1	13	pMMR	NA	NA	NA	NA	NA	C3
CIT156	discovery	F	64	3	proximal	Y	0	32	pMMR	NA	NA	NA	NA	NA	C4
CIT157	discovery	F	63	3	proximal	Y	1	18	pMMR	NA	NA	NA	NA	NA	C4
CIT158	discovery	M	73	3	proximal	Y	0	46	pMMR	-	-	NA	WT	M	C3
CIT159	discovery	F	59	3	distal	Y	1	11	pMMR	-	+	NA	WT	WT	C6
CIT160	discovery	F	79	3	distal	Y	1	2	pMMR	-	+	NA	WT	WT	C6
CIT161	discovery	F	78	3	proximal	Y	1	11	NA	+	-	NA	WT	M	C2
CIT162	discovery	M	64	3	distal	Y	1	19	pMMR	-	+	NA	M	WT	C1
CIT163	discovery	M	96	3	distal	Y	1	25	pMMR	NA	NA	NA	NA	NA	C5
CIT164	discovery	F	96	3	proximal	Y	0	36	pMMR	NA	NA	NA	NA	NA	C5
CIT165	discovery	M	96	3	distal	Y	0	35	pMMR	-	+	NA	M	WT	C3
CIT166	discovery	F	97	3	proximal	Y	1	19	pMMR	NA	NA	NA	NA	NA	C5
CIT167	discovery	M	53	2	proximal	N	0	71	pMMR	NA	NA	NA	NA	NA	C1
CIT168	discovery	F	49	2	distal	Y	0	75	pMMR	-	+	NA	WT	WT	C6
CIT169	discovery	F	64	2	distal	Y	1	14	pMMR	-	+	NA	WT	WT	C6
CIT170	discovery	M	61	2	distal	N	0	63	pMMR	NA	NA	NA	NA	NA	C5
CIT171	discovery	F	66	2	distal	N	0	85	pMMR	-	+	NA	M	WT	C6
CIT172	discovery	M	64	2	distal	Y	0	93	pMMR	-	+	NA	WT	WT	C5
CIT173	discovery	M	76	2	distal	N	0	11	pMMR	-	-	NA	M	WT	C2
CIT174	discovery	M	76	2	distal	N	0	55	pMMR	-	+	NA	WT	WT	C5
CIT175	discovery	F	78	2	proximal	N	0	86	pMMR	-	+	NA	M	WT	C4
CIT176	discovery	F	87	2	distal	N	0	61	pMMR	-	+	NA	M	WT	C5
CIT177	discovery	M	64	3	distal	Y	1	27	pMMR	NA	NA	M	WT	NA	C6
CIT178	discovery	M	74	3	distal	N	1	7	pMMR	NA	NA	M	WT	NA	C5
CIT179	discovery	F	78	2	distal	N	1	4	pMMR	NA	NA	M	M	NA	C3
CIT180	discovery	M	54	3	distal	Y	1	61	pMMR	NA	NA	WT	WT	WT	C1
CIT181	discovery	M	68	2	distal	Y	1	9	pMMR	NA	NA	M	WT	NA	C1
CIT182	discovery	M	77	2	distal	N	1	45	pMMR	NA	NA	WT	WT	NA	C1
CIT183	discovery	F	69	3	distal	Y	1	38	pMMR	NA	NA	M	WT	NA	C5
CIT184	discovery	M	64	2	distal	N	1	56	pMMR	NA	NA	WT	M	NA	C4
CIT185	discovery	M	58	3	distal	Y	1	15	pMMR	NA	NA	M	WT	NA	C5
CIT186	discovery	F	86	3	proximal	N	1	2	pMMR	-	+	M	M	WT	C5
CIT187	discovery	M	57	2	distal	N	0	154	pMMR	NA	NA	WT	WT	WT	C5
CIT188	discovery	F	63	2	distal	N	0	121	pMMR	-	+	M	WT	WT	C1
CIT189	discovery	F	63	3	distal	Y	0	135	pMMR	NA	NA	M	WT	NA	C6
CIT190	discovery	M	60	3	distal	Y	0	66	pMMR	NA	NA	M	M	NA	C2
CIT191	discovery	M	79	2	distal	N	0	140	pMMR	-	+	M	WT	WT	C5
CIT192	discovery	M	59	3	distal	Y	0	127	pMMR	NA	NA	M	M	NA	C5
CIT193	discovery	M	64	2	distal	N	0	132	pMMR	NA	NA	WT	WT	NA	C1
CIT194	discovery	F	55	3	distal	Y	0	109	pMMR	NA	NA	M	WT	NA	C6
CIT195	discovery	F	75	3	distal	Y	0	77	pMMR	NA	NA	WT	M	NA	C3
CIT196	discovery	F	70	3	proximal	Y	0	56	pMMR	NA	NA	WT	M	NA	C1
CIT197	discovery	M	71	2	distal	N	0	66	pMMR	NA	NA	M	WT	WT	C1
CIT198	discovery	F	49	3	distal	Y	1	3	pMMR	NA	NA	M	M	NA	C1
CIT199	discovery	M	42	3	distal	Y	1	6	pMMR	NA	NA	M	M	NA	C1
CIT200	discovery	M	67	3	distal	Y	0	112	pMMR	NA	NA	WT	WT	NA	C6
CIT201	discovery	M	57	3	distal	Y	0	118	pMMR	NA	NA	WT	WT	NA	C5
CIT202	discovery	F	45	3	proximal	Y	0	120	pMMR	NA	NA	M	M	NA	C4
CIT203	discovery	M	67	3	proximal	Y	0	93	pMMR	-	+	WT	M	WT	C3
CIT204	discovery	M	73	2	distal	N	1	39	pMMR	NA	NA	M	WT	NA	C5
CIT205	discovery	F	91	2	distal	N	1	9	pMMR	NA	NA	WT	M	NA	C1
CIT206	discovery	F	73	3	distal	Y	0	77	pMMR	NA	NA	M	WT	NA	C5
CIT207	discovery	M	71	2	distal	Y	0	41	pMMR	NA	NA	M	WT	NA	C6
CIT208	discovery	M	70	3	distal	Y	1	3	pMMR	NA	NA	WT	WT	NA	C5
CIT209	discovery	M	67	2	proximal	N	1	36	pMMR	NA	NA	M	WT	NA	C6
CIT210	discovery	F	42	3	distal	Y	1	3	pMMR	NA	NA	WT	M	NA	C1
CIT211	discovery	M	47	2	distal	N	1	36	pMMR	-	+	WT	WT	WT	C5
CIT212	discovery	M	76	3	proximal	N	1	4	pMMR	NA	NA	WT	WT	NA	C2
CIT213	discovery	M	50	2	distal	N	0	164	pMMR	NA	NA	WT	WT	NA	C1
CIT214	discovery	F	67	3	distal	N	0	73	pMMR	NA	NA	WT	WT	NA	C5
CIT215	discovery	F	70	3	proximal	N	0	130	pMMR	NA	NA	WT	WT	NA	C2
CIT216	discovery	F	88	2	proximal	N	1	4	pMMR	+	+	M	M	WT	C2
CIT217	discovery	F	59	2	distal	Y	1	15	pMMR	-	NA	WT	M	WT	C1
CIT218	discovery	M	75	3	distal	Y	0	97	pMMR	-	+	M	WT	WT	C6
CIT219	discovery	F	83	3	distal	N	1	28	pMMR	-	+	WT	M	WT	C1
CIT220	discovery	F	85	3	proximal	N	1	35	pMMR	-	+	M	WT	WT	C5
CIT221	discovery	M	71	2	proximal	N	1	20	pMMR	-	NA	M	M	WT	C6
CIT222	discovery	F	69	3	proximal	Y	1	21	pMMR	-	+	WT	M	WT	C3
CIT223	discovery	M	77	2	distal	N	1	17	pMMR	NA	NA	M	WT	WT	C5
CIT224	discovery	F	66	2	distal	Y	1	19	pMMR	+	NA	M	WT	WT	C2
CIT225	discovery	M	69	3	proximal	Y	1	13	pMMR	NA	NA	WT	M	WT	C4
CIT226	discovery	M	53	2	distal	N	1	23	pMMR	-	+	WT	WT	WT	C1
CIT227	discovery	F	62	3	distal	Y	1	11	pMMR	NA	NA	M	M	WT	C3
CIT228	discovery	F	70	2	proximal	N	1	4	pMMR	+	NA	WT	WT	M	C4
CIT229	discovery	F	58	3	distal	Y	1	22	pMMR	-	NA	M	WT	WT	C1
CIT230	discovery	F	50	3	proximal	Y	1	14	pMMR	-	NA	WT	M	WT	C4
CIT231	discovery	M	62	2	proximal	N	1	9	pMMR	NA	NA	M	WT	WT	C2
CIT232	discovery	F	58	3	distal	Y	1	11	pMMR	-	+	WT	M	WT	C1
CIT233	discovery	M	63	3	proximal	N	0	192	pMMR	-	+	M	WT	WT	C2
CIT234	discovery	M	68	2	distal	Y	0	108	pMMR	-	+	M	WT	WT	C5
CIT235	discovery	M	49	3	distal	Y	0	122	pMMR	-	+	WT	M	WT	C3
CIT236	discovery	F	72	2	proximal	N	0	158	pMMR	-	+	M	M	WT	C2
CIT237	discovery	F	51	3	distal	Y	0	73	pMMR	-	+	M	M	WT	C1
CIT238	discovery	M	43	3	distal	Y	0	83	pMMR	-	NA	M	WT	WT	C1
CIT239	discovery	F	54	2	proximal	Y	0	120	pMMR	-	+	WT	M	WT	C3
CIT240	discovery	F	69	2	proximal	N	0	73	pMMR	+	NA	WT	M	WT	C2
CIT241	discovery	F	78	2	proximal	N	0	50	pMMR	+	+	WT	WT	M	C3
CIT242	discovery	F	52	3	distal	Y	0	57	pMMR	-	+	M	M	WT	C1
CIT243	discovery	M	73	3	distal	Y	0	66	pMMR	-	+	M	WT	WT	C1
CIT244	discovery	M	61	2	distal	N	0	54	pMMR	-	+	WT	WT	WT	C6
CIT245	discovery	M	78	3	proximal	Y	0	67	pMMR	-	+	WT	WT	WT	C5
CIT246	discovery	F	57	3	distal	Y	0	53	pMMR	-	+	M	WT	WT	C1
CIT247	discovery	F	66	3	distal	Y	0	54	pMMR	NA	+	M	WT	WT	C1
CIT248	discovery	M	78	2	distal	Y	1	4	pMMR	-	NA	M	WT	WT	C5
CIT249	discovery	M	76	2	distal	N	1	7	pMMR	-	+	WT	WT	WT	C5
CIT250	discovery	M	74	2	distal	N	1	0	pMMR	-	+	WT	M	WT	C6
CIT251	discovery	M	65	3	distal	Y	1	34	pMMR	-	+	M	WT	WT	C5
CIT252	discovery	M	63	4	distal	NA	1	0	pMMR	-	+	M	WT	WT	C5
CIT253	discovery	M	54	4	proximal	NA	1	0	pMMR	+	NA	M	WT	M	C5
CIT254	discovery	M	50	4	distal	NA	1	0	pMMR	-	+	M	WT	WT	C4
CIT255	discovery	M	65	3	distal	Y	0	57	pMMR	-	+	M	WT	WT	C5
CIT256	discovery	F	54	4	distal	NA	1	0	pMMR	-	NA	M	M	WT	C3
CIT257	discovery	F	71	4	distal	NA	1	0	pMMR	-	NA	M	M	WT	C5
CIT258	discovery	F	88	4	proximal	NA	1	0	pMMR	+	-	M	WT	M	C2
CIT259	discovery	F	73	3	proximal	Y	0	47	pMMR	+	NA	M	M	WT	C5
CIT260	discovery	F	45	4	distal	NA	1	0	pMMR	-	NA	M	WT	WT	C1
CIT261	discovery	M	73	4	distal	NA	1	0	pMMR	-	NA	M	M	WT	C5
CIT262	discovery	F	75	4	proximal	NA	1	0	pMMR	-	NA	WT	M	WT	C3
CIT263	discovery	M	60	4	distal	NA	1	0	pMMR	-	NA	M	M	WT	C5
CIT264	discovery	M	81	3	proximal	N	0	1	dMMR	+	-	NA	WT	M	C2
CIT265	discovery	F	75	2	proximal	N	0	65	dMMR	+	-	NA	WT	M	C2
CIT266	discovery	F	69	2	proximal	N	0	57	dMMR	-	-	NA	WT	WT	C2
CIT267	discovery	M	78	2	proximal	N	0	33	dMMR	+	-	NA	WT	M	C2
CIT268	discovery	M	74	3	proximal	Y	1	20	dMMR	NA	-	NA	NA	NA	C2
CIT269	discovery	M	51	2	distal	Y	0	37	pMMR	+	+	NA	WT	WT	C2
CIT270	discovery	M	57	2	proximal	N	0	20	dMMR	+	-	NA	M	WT	C3
CIT271	discovery	M	61	4	proximal	Y	0	20	pMMR	-	-	NA	M	WT	C3
CIT272	discovery	M	68	2	proximal	N	0	1	pMMR	+	-	NA	WT	M	C3
CIT273	discovery	F	81	2	distal	N	0	0	dMMR	-	+	NA	M	WT	C2
CIT274	discovery	M	55	3	distal	Y	0	27	pMMR	-	+	NA	WT	WT	C1
CIT275	discovery	M	54	4	distal	Y	0	14	pMMR	-	+	NA	WT	WT	C4
CIT276	discovery	M	69	4	distal	Y	0	21	pMMR	-	+	NA	M	WT	C4
CIT277	discovery	M	67	2	distal	N	0	15	pMMR	-	+	NA	WT	WT	C5
CIT278	discovery	M	79	4	proximal	Y	0	10	pMMR	-	+	NA	WT	WT	C4
CIT279	discovery	F	57	3	distal	Y	0	7	pMMR	-	+	NA	M	WT	C5
CIT280	discovery	M	71	4	distal	Y	0	12	pMMR	-	+	NA	WT	WT	C5
CIT281	discovery	F	55	1	distal	N	0	25	pMMR	-	+	NA	WT	WT	C5
CIT282	discovery	F	53	3	distal	Y	0	19	pMMR	-	+	NA	WT	WT	C5
CIT283	discovery	M	59	2	distal	N	0	14	pMMR	-	-	NA	WT	WT	C4
CIT284	discovery	F	67	4	distal	Y	0	14	pMMR	-	+	NA	WT	WT	C4
CIT285	discovery	M	61	2	distal	N	0	17	dMMR	-	-	NA	WT	WT	C2
CIT286	discovery	M	69	1	proximal	N	0	17	pMMR	-	-	NA	M	WT	C5
CIT287	discovery	M	66	2	distal	N	0	2	pMMR	-	+	NA	M	WT	C1
CIT288	discovery	F	51	1	distal	N	0	14	pMMR	-	NA	NA	WT	WT	C6
CIT289	discovery	M	77	4	distal	N	0	0	pMMR	-	+	NA	M	WT	C1
CIT290	discovery	F	92	3	distal	N	0	0	pMMR	-	+	NA	WT	WT	C5
CIT291	discovery	M	79	2	distal	N	0	6	pMMR	-	+	NA	WT	WT	C1
CIT292	discovery	M	58	2	proximal	N	0	14	pMMR	+	+	NA	NA	NA	C1
CIT293	discovery	F	74	1	proximal	N	0	14	pMMR	+	+	NA	M	WT	C1
CIT294	discovery	M	52	3	distal	Y	0	12	pMMR	-	+	NA	M	WT	C5
CIT295	discovery	M	57	4	distal	Y	0	7	pMMR	-	+	NA	M	WT	C5
CIT296	discovery	F	37	4	proximal	Y	0	16	pMMR	-	+	NA	M	WT	C5
CIT297	discovery	F	56	4	proximal	Y	0	16	pMMR	-	+	NA	WT	WT	C1
CIT298	discovery	F	77	4	distal	Y	1	9	pMMR	-	+	NA	WT	WT	C5
CIT299	discovery	F	81	2	proximal	N	0	5	pMMR	-	+	NA	WT	WT	C5
CIT300	discovery	F	63	4	distal	Y	1	13	pMMR	-	+	NA	WT	WT	C1
CIT301	discovery	F	88	2	distal	N	1	9	pMMR	-	+	NA	M	WT	C1
CIT302	discovery	F	77	2	distal	N	0	0	pMMR	-	+	NA	WT	WT	C1
CIT303	discovery	F	72	2	distal	Y	0	29	pMMR	-	+	NA	M	WT	C3
CIT304	discovery	M	70	4	distal	Y	0	13	pMMR	-	+	NA	M	WT	C1
CIT305	discovery	F	79	3	proximal	N	0	7	dMMR	+	+	NA	WT	M	C2
CIT306	discovery	F	88	2	distal	NA	0	5	dMMR	+	-	NA	WT	M	C4
CIT307	discovery	M	32	3	distal	Y	0	76	dMMR	+	-	NA	WT	WT	C2
CIT308	discovery	M	46	2	proximal	N	0	73	dMMR	-	-	NA	WT	WT	C2
CIT309	discovery	F	78	3	proximal	Y	0	60	dMMR	+	-	NA	WT	M	C2
CIT310	discovery	M	56	4	distal	Y	0	20	dMMR	-	-	NA	WT	WT	C2
CIT311	discovery	M	82	2	distal	N	0	67	pMMR	-	+	NA	WT	WT	C1
CIT312	discovery	M	67	3	distal	Y	0	48	pMMR	-	+	NA	M	WT	C3
CIT313	discovery	M	70	1	proximal	N	0	79	pMMR	-	+	NA	M	WT	C3
CIT314	discovery	F	75	2	proximal	N	0	65	dMMR	+	-	NA	WT	M	C2
CIT315	discovery	M	92	3	proximal	N	1	13	pMMR	-	+	NA	M	WT	C5
CIT316	discovery	F	47	4	proximal	Y	0	15	pMMR	+	+	NA	M	WT	C1
CIT317	discovery	M	84	1	distal	N	0	16	pMMR	-	+	NA	M	WT	C3
CIT318	discovery	F	91	3	proximal	N	0	57	dMMR	+	-	NA	WT	M	C2
CIT319	discovery	M	76	2	proximal	N	1	3	dMMR	+	-	NA	WT	M	C4
CIT320	discovery	M	59	3	proximal	Y	0	43	dMMR	-	+	NA	M	WT	C2
CIT321	discovery	F	88	2	proximal	N	0	51	dMMR	+	NA	NA	WT	M	C2
CIT322	discovery	F	72	1	proximal	N	0	45	dMMR	+	-	NA	WT	M	C2
CIT323	discovery	F	67	3	proximal	Y	0	52	dMMR	+	+	NA	WT	M	C4
CIT324	discovery	F	79	2	proximal	N	0	46	dMMR	+	+	NA	M	WT	C2
CIT325	discovery	M	64	1	distal	N	0	56	pMMR	-	+	NA	WT	WT	C5
CIT326	discovery	F	79	1	distal	N	0	51	dMMR	-	-	NA	M	WT	C2
CIT327	discovery	M	65	2	proximal	N	0	51	dMMR	+	-	NA	WT	WT	C2
CIT328	discovery	F	63	4	distal	Y	0	27	pMMR	-	+	NA	M	WT	C5
CIT329	discovery	M	71	2	distal	N	0	2	dMMR	+	-	NA	WT	WT	C2
CIT330	discovery	M	24	2	proximal	N	0	37	dMMR	+	-	NA	M	WT	C2
CIT331	discovery	M	77	2	proximal	N	0	43	dMMR	+	-	NA	WT	WT	C2
CIT332	discovery	M	53	4	distal	Y	0	35	pMMR	-	+	NA	WT	WT	C5
CIT333	discovery	M	72	4	proximal	Y	0	17	pMMR	-	+	NA	M	WT	C1
CIT334	discovery	F	70	1	distal	N	0	39	dMMR	-	+	NA	WT	WT	C5
CIT335	discovery	M	46	3	distal	Y	1	10	dMMR	-	-	NA	M	WT	C4
CIT336	discovery	F	62	2	proximal	N	0	25	dMMR	NA	-	NA	WT	M	C2
CIT337	discovery	M	NA	1	proximal	N	0	50	pMMR	-	+	NA	M	WT	C2
CIT338	discovery	M	74	2	distal	N	0	25	dMMR	NA	+	NA	WT	M	C2
CIT339	discovery	M	68	3	proximal	Y	0	61	pMMR	-	+	NA	M	WT	C3
CIT340	discovery	F	77	1	distal	N	0	22	dMMR	NA	-	NA	M	WT	C3
CIT341	discovery	M	77	1	proximal	N	0	46	pMMR	+	-	NA	M	WT	C2
CIT342	discovery	F	83	2	proximal	N	0	9	dMMR	NA	-	NA	NA	NA	C2
CIT343	discovery	F	54	4	distal	Y	0	41	pMMR	-	+	NA	WT	WT	C5
CIT344	discovery	M	75	1	proximal	N	0	41	pMMR	-	-	NA	M	WT	C3
CIT345	discovery	M	74	3	distal	N	0	105	pMMR	-	+	M	WT	WT	C6
CIT346	discovery	M	79	3	proximal	N	0	27	pMMR	-	+	WT	M	WT	C1
CIT347	discovery	F	80	1	distal	N	0	19	pMMR	-	+	M	WT	WT	C1
CIT348	discovery	F	60	2	distal	Y	0	30	pMMR	-	-	WT	M	WT	C3
CIT349	discovery	F	82	3	proximal	N	0	31	dMMR	+	-	WT	WT	M	C2
CIT350	discovery	M	70	2	distal	Y	0	56	pMMR	-	+	M	WT	WT	C1
CIT351	discovery	F	71	2	proximal	Y	0	82	pMMR	-	+	WT	WT	WT	C1
CIT352	discovery	F	79	3	proximal	N	0	92	pMMR	+	+	WT	WT	WT	C2
CIT353	discovery	M	78	2	proximal	Y	0	95	pMMR	-	+	WT	WT	WT	C1
CIT354	discovery	F	80	3	proximal	N	0	25	pMMR	-	+	M	M	WT	C1
CIT355	discovery	M	55	2	distal	Y	0	106	pMMR	+	+	WT	WT	WT	C5
CIT356	discovery	M	71	2	distal	N	0	97	pMMR	-	+	M	WT	WT	C5
CIT357	discovery	F	83	1	distal	N	0	91	pMMR	-	+	M	WT	WT	C5
CIT358	discovery	F	86	3	proximal	N	0	46	dMMR	+	-	WT	WT	M	C2
CIT359	discovery	F	60	1	distal	N	0	84	pMMR	-	+	WT	M	WT	C3
CIT360	discovery	F	77	2	proximal	N	0	83	dMMR	+	+	WT	WT	M	C2
CIT361	discovery	M	85	2	proximal	N	1	5	dMMR	+	+	WT	WT	M	C2
CIT362	discovery	F	84	2	proximal	N	0	36	pMMR	-	+	WT	M	WT	C1
CIT363	discovery	F	71	2	distal	Y	0	78	pMMR	-	+	M	M	WT	C1
CIT364	discovery	M	64	3	distal	N	1	10	pMMR	-	+	M	M	WT	C6
CIT365	discovery	M	52	3	distal	N	0	9	pMMR	-	+	M	WT	WT	C6
CIT366	discovery	M	46	2	distal	Y	1	66	pMMR	-	+	WT	M	WT	C1
CIT367	discovery	F	67	3	distal	Y	0	80	pMMR	-	+	M	WT	WT	C5
CIT368	discovery	M	72	2	distal	N	0	82	pMMR	-	+	WT	M	WT	C5
CIT369	discovery	M	55	3	proximal	N	1	53	pMMR	+	NA	WT	M	WT	C3
CIT370	discovery	F	71	2	distal	Y	0	85	pMMR	-	+	M	M	WT	C3
CIT371	discovery	M	60	2	proximal	N	0	83	pMMR	-	+	WT	WT	WT	C2
CIT372	discovery	M	74	3	distal	Y	1	78	pMMR	-	+	WT	WT	WT	C5
CIT373	discovery	M	61	2	distal	N	0	78	pMMR	-	+	WT	WT	WT	C6
CIT374	discovery	F	79	2	proximal	N	0	86	dMMR	-	-	WT	M	WT	C2
CIT375	discovery	M	79	2	distal	N	0	75	pMMR	-	+	WT	WT	WT	C5
CIT376	discovery	F	72	2	distal	N	0	87	dMMR	+	-	M	WT	M	C2
CIT377	discovery	M	49	2	distal	Y	0	80	pMMR	-	+	M	WT	WT	C1
CIT378	discovery	F	79	3	proximal	Y	0	77	dMMR	+	+	WT	WT	M	C2
CIT379	discovery	M	73	1	distal	N	0	46	pMMR	-	+	M	WT	WT	C1
CIT380	discovery	M	63	3	distal	Y	0	50	pMMR	-	+	M	WT	WT	C6
CIT381	discovery	F	80	3	proximal	N	0	41	dMMR	+	-	WT	WT	M	C2
CIT382	discovery	M	69	2	distal	Y	0	74	pMMR	-	+	M	WT	WT	C6
CIT383	discovery	M	67	3	proximal	Y	0	76	pMMR	-	+	M	M	WT	C1
CIT384	discovery	M	75	2	distal	N	1	48	pMMR	-	+	WT	WT	WT	C5
CIT385	discovery	F	89	3	distal	N	0	69	pMMR	-	+	M	WT	WT	C5
CIT386	discovery	M	78	1	distal	N	0	28	pMMR	-	+	WT	WT	WT	C1
CIT387	discovery	M	86	2	proximal	N	0	52	pMMR	-	+	M	M	WT	C5
CIT388	discovery	F	70	2	distal	N	0	75	pMMR	-	+	M	WT	WT	C5
CIT389	discovery	M	83	3	proximal	N	1	41	pMMR	-	+	WT	M	WT	C4
CIT390	discovery	F	82	3	distal	N	0	72	dMMR	+	-	M	WT	M	C2
CIT391	discovery	F	73	2	distal	N	0	7	pMMR	-	+	M	WT	WT	C5
CIT392	discovery	M	60	2	distal	Y	0	62	pMMR	-	NA	WT	M	WT	C1
CIT393	discovery	F	79	3	proximal	Y	0	5	pMMR	-	-	WT	M	WT	C4
CIT394	discovery	F	84	3	distal	N	NA	9	pMMR	-	-	WT	WT	WT	C3
CIT395	discovery	M	71	2	distal	N	0	24	NA	-	+	NA	WT	WT	C6
CIT396	discovery	M	66	3	distal	Y	1	74	pMMR	-	+	M	WT	WT	C5
CIT397	discovery	F	46	2	proximal	Y	0	133	dMMR	-	-	WT	M	WT	C2
CIT398	discovery	F	68	3	proximal	N	1	23	pMMR	-	+	M	WT	WT	C2
CIT399	discovery	M	72	2	distal	Y	1	17	pMMR	-	+	M	M	WT	C5
CIT400	discovery	F	73	2	distal	N	NA	53	pMMR	-	+	M	WT	WT	C1
CIT401	discovery	F	88	2	distal	N	0	42	pMMR	-	-	WT	WT	WT	C6
CIT402	discovery	F	53	2	distal	Y	0	81	pMMR	-	+	M	WT	WT	C5
CIT403	discovery	F	56	2	proximal	Y	1	12	pMMR	-	-	WT	WT	WT	C6
CIT404	discovery	F	54	3	distal	Y	0	141	pMMR	-	+	M	WT	WT	C5
CIT405	discovery	F	72	3	distal	Y	1	18	pMMR	+	+	M	M	WT	C4
CIT406	discovery	M	50	3	proximal	Y	0	98	pMMR	-	+	M	M	WT	C1
CIT407	discovery	F	68	3	distal	Y	0	140	pMMR	-	+	M	M	WT	C5
CIT408	discovery	F	71	3	proximal	Y	0	103	pMMR	+	+	M	M	WT	C3
CIT409	discovery	F	59	3	proximal	Y	0	47	pMMR	+	+	M	M	WT	C4
CIT410	discovery	M	50	3	proximal	Y	1	14	pMMR	-	+	WT	M	WT	C6
CIT411	discovery	M	72	3	distal	Y	0	95	pMMR	-	+	M	M	WT	C4
CIT412	discovery	F	70	3	distal	Y	0	92	pMMR	-	+	M	WT	WT	C1
CIT413	discovery	M	58	3	distal	Y	1	18	pMMR	-	+	M	WT	WT	C5
CIT414	discovery	F	73	3	distal	Y	1	32	pMMR	-	+	M	WT	WT	C1
CIT415	discovery	M	47	3	proximal	Y	0	81	pMMR	-	+	M	WT	WT	C5
CIT416	discovery	M	59	3	proximal	Y	1	33	pMMR	-	+	M	M	WT	C1
CIT417	discovery	M	66	3	proximal	Y	1	37	pMMR	-	+	M	WT	WT	C5
CIT418	discovery	M	65	3	distal	Y	0	90	pMMR	-	+	WT	WT	WT	C6
CIT419	discovery	F	46	3	proximal	Y	0	117	pMMR	+	+	WT	M	WT	C4
CIT420	discovery	F	73	3	distal	Y	0	87	pMMR	-	+	M	WT	WT	C5
CIT421	discovery	F	59	3	distal	Y	0	82	pMMR	-	+	WT	WT	WT	C5
CIT422	discovery	M	78	3	proximal	Y	0	86	pMMR	-	+	WT	WT	WT	C5
CIT423	discovery	F	63	3	distal	Y	0	95	pMMR	-	+	M	M	WT	C3
CIT424	discovery	F	64	3	proximal	Y	1	6	pMMR	-	+	M	M	WT	C4
CIT425	discovery	M	63	2	distal	Y	1	27	pMMR	-	+	M	WT	WT	C5
CIT426	discovery	M	58	2	proximal	N	1	37	pMMR	-	+	M	M	WT	C5
CIT427	discovery	F	70	2	distal	N	0	92	pMMR	-	+	M	WT	WT	C6
CIT428	discovery	M	61	2	distal	N	0	106	pMMR	-	+	M	WT	WT	C5
CIT429	discovery	M	70	2	distal	N	0	63	pMMR	-	+	M	WT	WT	C4
CIT430	discovery	F	77	2	proximal	N	0	90	pMMR	-	+	M	M	WT	C1
CIT431	discovery	M	62	2	distal	N	1	24	pMMR	-	+	M	WT	WT	C1
CIT432	discovery	F	75	2	distal	N	0	83	pMMR	-	+	M	WT	WT	C1
CIT433	discovery	M	77	2	proximal	N	0	93	pMMR	-	+	WT	M	WT	C3
CIT434	discovery	M	87	3	proximal	N	1	6	dMMR	-	-	M	M	WT	C3
CIT435	discovery	M	68	2	proximal	N	1	43	dMMR	+	-	WT	WT	M	C2
CIT436	discovery	F	75	2	proximal	N	1	21	pMMR	-	+	WT	M	WT	C1
CIT437	discovery	M	76	2	proximal	N	1	5	pMMR	-	+	WT	M	WT	C5
CIT438	discovery	M	81	3	distal	N	1	6	pMMR	-	+	M	M	WT	C6
CIT439	discovery	M	64	3	distal	Y	0	147	pMMR	-	+	M	WT	WT	C5
CIT440	discovery	M	72	2	proximal	N	0	107	pMMR	-	+	WT	WT	WT	C3
CIT441	discovery	F	83	2	distal	N	0	105	pMMR	-	+	M	M	WT	C1
CIT442	discovery	M	65	2	distal	N	0	64	pMMR	-	+	M	WT	WT	C1
CIT443	discovery	F	54	3	distal	N	0	90	pMMR	NA	+	M	WT	WT	C5
CIT444	validation	F	67.8	4	distal	Y	1	8	pMMR	-	+	M	M	WT	C6
CIT445	validation	M	69	2	proximal	N	0	0	pMMR	+	-	NA	M	WT	C4
CIT446	validation	M	71	2	proximal	Y	1	0	NA	-	+	NA	M	WT	C5
CIT447	validation	F	70	2	proximal	N	0	56	NA	-	-	NA	M	WT	C2
CIT448	validation	M	68	2	distal	N	0	48	NA	-	+	NA	WT	WT	C1
CIT449	validation	F	70	2	distal	N	0	79	NA	-	+	NA	WT	WT	C5
CIT450	validation	F	66	2	distal	N	0	106	NA	-	+	NA	WT	WT	C2
CIT451	validation	F	42	2	distal	Y	0	132	NA	-	+	NA	WT	WT	C5
CIT452	validation	M	66	2	distal	Y	0	32	NA	-	+	NA	WT	WT	C5
CIT453	validation	F	72	2	distal	N	0	104	NA	-	+	NA	WT	WT	C4
CIT454	validation	F	68	2	distal	N	0	91	NA	-	+	NA	WT	WT	C5
CIT455	validation	F	48	3	distal	Y	0	125	pMMR	NA	NA	M	M	NA	C1
CIT456	validation	M	78	3	proximal	Y	1	5	pMMR	NA	NA	M	WT	NA	C4
CIT457	validation	M	66	3	distal	Y	1	16	pMMR	NA	NA	M	WT	WT	C4
CIT458	validation	F	52	2	distal	N	0	53	pMMR	-	+	WT	WT	WT	C1
CIT459	validation	M	69	3	distal	Y	1	8	pMMR	NA	NA	M	M	NA	C1
CIT460	validation	M	49	2	distal	Y	1	5	pMMR	-	+	M	M	WT	C5
CIT461	validation	M	59	2	distal	Y	0	146	pMMR	-	+	WT	WT	WT	C5
CIT462	validation	M	64	2	distal	N	0	70	pMMR	-	-	M	WT	WT	C5
CIT463	validation	F	85	3	distal	N	1	30	pMMR	-	+	M	WT	WT	C5
CIT464	validation	M	83	3	proximal	N	1	6	pMMR	+	-	WT	WT	M	C2
CIT465	validation	M	66	3	distal	N	1	22	pMMR	-	+	M	WT	WT	C5
CIT466	validation	M	74	2	proximal	N	1	13	pMMR	-	+	WT	M	WT	C4
CIT467	validation	F	52	2	distal	Y	1	13	pMMR	-	NA	M	WT	WT	C6
CIT468	validation	M	70	2	distal	Y	0	104	pMMR	-	+	M	WT	WT	C6
CIT469	validation	F	72	3	proximal	Y	0	59	pMMR	-	NA	WT	M	WT	C2
CIT470	validation	M	49	2	proximal	Y	0	81	pMMR	-	+	M	WT	WT	C6
CIT471	validation	M	63	2	distal	N	0	53	pMMR	-	+	M	WT	WT	C5
CIT472	validation	M	62	3	distal	Y	0	55	pMMR	-	+	M	WT	WT	C5
CIT473	validation	M	64	3	distal	Y	0	62	pMMR	-	+	M	M	WT	C3
CIT474	validation	F	43	2	proximal	Y	0	53	pMMR	+	-	WT	WT	WT	C2
CIT475	validation	M	59	3	proximal	Y	0	54	pMMR	-	+	WT	M	WT	C5
CIT476	validation	M	71	3	distal	Y	1	19	pMMR	-	+	M	M	WT	C6
CIT477	validation	M	85	3	distal	N	1	3	pMMR	NA	NA	WT	WT	WT	C4
CIT478	validation	M	70	2	distal	N	1	19	pMMR	NA	NA	M	WT	WT	C1
CIT479	validation	M	71	3	distal	Y	1	14	pMMR	-	+	M	WT	WT	C1
CIT480	validation	M	81	2	distal	N	1	2	pMMR	-	+	M	M	WT	C1
CIT481	validation	F	48	4	distal	NA	1	0	pMMR	-	+	WT	WT	WT	C5
CIT482	validation	M	44	4	proximal	NA	1	0	pMMR	NA	+	M	WT	WT	C4
CIT483	validation	M	65	4	distal	NA	1	0	pMMR	-	NA	M	WT	WT	C6
CIT484	validation	M	50	2	distal	Y	0	52	pMMR	-	NA	M	M	WT	C4
CIT485	validation	F	49	4	distal	NA	1	0	pMMR	-	+	WT	WT	WT	C6
CIT486	validation	F	54	4	distal	NA	1	0	pMMR	-	NA	WT	M	WT	C1
CIT487	validation	M	49	2	distal	N	0	48	dMMR	+	-	NA	WT	WT	C3
CIT488	validation	M	73	3	proximal	Y	1	5	dMMR	-	-	NA	M	WT	C4
CIT489	validation	M	48	2	proximal	N	0	35	dMMR	-	-	NA	WT	WT	C2
CIT490	validation	M	67	3	proximal	NA	NA	NA	dMMR	-	-	NA	M	WT	C3
CIT491	validation	M	71	2	proximal	N	0	31	dMMR	+	-	NA	WT	M	C2
CIT492	validation	F	74	2	proximal	N	NA	NA	dMMR	+	+	WT	WT	M	C2
CIT493	validation	F	51	3	proximal	Y	1	19	pMMR	-	+	M	M	WT	C6
CIT494	validation	M	80	2	distal	N	1	19	pMMR	-	+	M	WT	WT	C1
CIT495	validation	M	58	2	distal	N	0	97	pMMR	-	-	WT	WT	WT	C1
CIT496	validation	F	75	3	proximal	Y	0	99	NA	+	-	WT	WT	M	C2
CIT497	validation	F	51	3	proximal	Y	0	100	pMMR	-	-	WT	M	WT	C3
CIT498	validation	M	62	1	distal	N	0	75	pMMR	-	+	M	M	WT	C6
CIT499	validation	F	89	3	proximal	N	0	74	dMMR	+	+	WT	WT	M	C2
CIT500	validation	F	82	2	distal	N	0	0	pMMR	-	+	M	WT	WT	C5
CIT501	validation	F	74	3	distal	Y	1	34	pMMR	-	+	WT	M	WT	C3
CIT502	validation	M	65	2	proximal	N	0	17	dMMR	+	-	WT	M	WT	C2
CIT503	validation	M	80	2	proximal	N	0	12	pMMR	-	-	WT	WT	WT	C3
CIT504	validation	F	70	2	distal	Y	0	96	pMMR	+	+	WT	WT	WT	C5
CIT505	validation	M	56	2	distal	N	0	96	pMMR	-	+	M	WT	WT	C1
CIT506	validation	M	72	1	distal	N	0	88	pMMR	-	+	M	M	WT	C5
CIT507	validation	M	67	3	proximal	N	NA	NA	pMMR	-	-	WT	M	WT	C3
CIT508	validation	F	76	1	distal	N	0	86	pMMR	-	+	M	WT	WT	C5
CIT509	validation	M	73	2	proximal	N	0	84	NA	-	+	NA	WT	WT	C2
CIT510	validation	F	73	3	proximal	Y	0	75	pMMR	-	+	M	M	WT	C1
CIT511	validation	M	54	3	distal	Y	0	72	pMMR	-	+	M	M	WT	C4
CIT512	validation	M	73	2	distal	N	0	24	pMMR	-	+	M	WT	WT	C5
CIT513	validation	M	69	1	distal	N	0	86	pMMR	-	+	WT	M	WT	C5
CIT514	validation	M	50	2	proximal	Y	0	85	dMMR	-	-	M	WT	WT	C2
CIT515	validation	F	73	1	proximal	N	NA	NA	dMMR	+	-	WT	WT	M	C2
CIT516	validation	M	58	2	proximal	Y	0	80	pMMR	+	+	WT	WT	WT	C3
CIT517	validation	M	67	2	distal	N	1	45	pMMR	-	-	WT	M	WT	C3
CIT518	validation	F	49	3	distal	Y	1	9	pMMR	-	+	M	WT	WT	C6
CIT519	validation	F	68	2	distal	N	0	87	pMMR	-	+	WT	M	WT	C3
CIT520	validation	M	61	3	distal	Y	0	64	pMMR	-	+	WT	WT	WT	C4
CIT521	validation	M	75	2	proximal	N	0	81	pMMR	-	+	M	M	WT	C3
CIT522	validation	M	80	2	distal	N	0	69	pMMR	-	+	M	WT	WT	C6
CIT523	validation	M	79	3	proximal	N	0	3	pMMR	-	+	WT	M	WT	C4
CIT524	validation	M	78	2	proximal	N	0	69	pMMR	-	-	WT	M	WT	C3
CIT525	validation	M	67	3	distal	Y	0	65	pMMR	-	+	M	WT	WT	C5
CIT526	validation	F	90	2	proximal	N	0	42	pMMR	-	-	WT	M	WT	C2
CIT527	validation	F	80	2	distal	N	1	23	pMMR	-	+	M	WT	WT	C5
CIT528	validation	M	68	2	distal	Y	0	76	pMMR	-	+	WT	WT	WT	C5
CIT529	validation	M	69	2	proximal	N	0	75	pMMR	-	+	WT	M	WT	C5
CIT530	validation	M	87	2	proximal	N	0	33	dMMR	-	+	WT	NA	WT	C5
CIT531	validation	M	84	2	distal	N	0	67	NA	-	-	WT	M	WT	C3
CIT532	validation	M	65	2	proximal	N	0	49	pMMR	+	-	WT	M	WT	C3
CIT533	validation	F	77	2	proximal	N	0	74	pMMR	-	-	WT	M	WT	C3
CIT534	validation	M	67	2	distal	N	0	74	pMMR	-	+	M	WT	WT	C1
CIT535	validation	M	74	2	distal	N	0	70	pMMR	-	+	M	WT	WT	C5
CIT536	validation	M	69	1	proximal	N	0	68	pMMR	+	+	M	WT	WT	C5
CIT537	validation	F	89	2	proximal	N	0	59	pMMR	-	+	WT	M	WT	C5
CIT538	validation	F	43	1	distal	N	0	57	dMMR	-	+	WT	WT	WT	C2
CIT539	validation	F	69	3	proximal	Y	1	18	pMMR	-	+	WT	WT	WT	C5
CIT540	validation	F	65	1	distal	N	0	142	pMMR	-	+	WT	WT	WT	C3
CIT541	validation	F	77	3	distal	N	0	1	pMMR	-	+	M	NA	WT	C5
CIT542	validation	F	50	3	distal	N	1	19	pMMR	-	+	M	WT	WT	C1
CIT543	validation	M	82	3	proximal	Y	0	72	dMMR	+	-	WT	WT	WT	C2
CIT544	validation	F	74	2	proximal	N	NA	NA	NA	-	+	NA	WT	WT	C2
CIT545	validation	F	76	3	distal	N	0	106	pMMR	-	+	M	WT	WT	C5
CIT546	validation	M	69	2	distal	N	0	131	pMMR	-	+	WT	WT	WT	C3
CIT547	validation	F	42	2	distal	Y	0	146	pMMR	-	NA	WT	WT	WT	C6
CIT548	validation	M	80	3	distal	N	1	24	pMMR	-	+	WT	M	WT	C1
CIT549	validation	M	69	2	distal	N	0	144	pMMR	-	+	WT	WT	WT	C1
CIT550	validation	M	68	2	distal	N	0	141	pMMR	-	NA	M	WT	WT	C6
CIT551	validation	F	83	3	proximal	N	0	42	dMMR	+	-	WT	WT	M	C2
CIT552	validation	F	69	1	distal	N	0	134	pMMR	-	+	M	M	WT	C1
CIT553	validation	F	73	1	distal	N	0	14	pMMR	-	+	WT	WT	WT	C1
CIT554	validation	M	89	2	distal	N	0	86	pMMR	-	-	WT	WT	WT	C3
CIT555	validation	M	75	3	proximal	Y	0	47	pMMR	-	+	M	WT	WT	C5
CIT556	validation	M	62	3	proximal	Y	1	4	pMMR	+	NA	WT	M	WT	C3
CIT557	validation	M	85	3	proximal	N	1	13	pMMR	-	+	M	M	WT	C5
CIT558	validation	F	79	3	distal	Y	NA	NA	pMMR	-	+	M	WT	WT	C1
CIT559	validation	F	72	2	distal	N	0	118	pMMR	-	NA	M	WT	WT	C1
CIT560	validation	M	82	2	distal	N	0	66	pMMR	-	+	WT	M	WT	C1
CIT561	validation	F	88	2	distal	N	1	32	pMMR	-	+	M	WT	WT	C5
CIT562	validation	F	82	3	proximal	N	1	15	pMMR	-	+	M	M	WT	C6
CIT563	validation	M	58	2	distal	N	1	11	pMMR	-	+	M	WT	WT	C6
CIT564	validation	M	76	3	distal	Y	0	62	pMMR	-	+	M	WT	WT	C2
CIT565	validation	F	90	2	proximal	N	0	76	pMMR	-	-	M	WT	WT	C4
CIT566	validation	F	53	2	proximal	Y	0	99	pMMR	-	+	WT	M	WT	C2
Abbreviations : F/M, Female/Male; RFS, Relapse-Free Survival; dMMR, deficient MMR; pMMR, proficient MMR; CIMP+/-, 3-5 methylated markers/0-2 methylated marker; CIN+/-, Chromsomal Instability >20%:≤20%; WT/M, wild-type/mutant
