# Supplementary material for: Gene Expression Classification of Colon Cancer into Molecular Subtypes: Characterization, Validation, and Prognostic Value
Source: PLoS Med. 2013 May 21;10(5):e1001453. doi: 10.1371/journal.pmed.1001453 (PMC3660251; doi:10.1371/journal.pmed.1001453)
Supplement: Table S2 — List of the 1,459 most variant probe sets used to perform unsupervised analysis. The GeneCluster column corresponds to the gene cluster letters in Figure 1; logFC_CjvsCx corresponds to the gene expression log2 fold changes of subtype Cj versus the other subtypes; adjpv.CjvsCx corresponds to the adjusted p-values of the moderated t-test comparing Cj versus the other subtypes. (XLS) [file pmed.1001453.s010.xls]

## Sheet: Table S2. 1459 most variant pbs
Table S2. List of the 1459 most variant probe sets used to perform unsupervised subtype discovery
GeneCluster (Figure 1)	Probe.Set.ID	Gene Symbol	Gene Title	Chromosomal Location	Entrez Gene	logFC.C2vsCx	logFC.C4vsCx	logFC.C3vsCx	logFC.C6vsCx	logFC.C5vsCx	logFC.C1vsCx	adjpv.C2vsCx	adjpv.C4vsCx	adjpv.C3vsCx	adjpv.C6vsCx	adjpv.C5vsCx	adjpv.C1vsCx	NetAffx.Annotation.Date	NetAffx.Genome.Version
a	214453_s_at	IFI44	interferon-induced protein 44	chr1p31.1	10561	1	0.96	-0.61	-0.38	0.07	-0.91	7.4e-09	2.8e-05	0.0093	0.19	0.76	1.5e-07	Jun 9, 2011	February 2009 (Genome Reference Consortium GRCh37)
a	202988_s_at	RGS1	regulator of G-protein signaling 1	chr1q31	5996	0.31	1.28	-0.75	0.38	-0.02	-0.68	0.099	9.9e-10	0.00044	0.16	0.94	5.9e-05	Jun 9, 2011	February 2009 (Genome Reference Consortium GRCh37)
a	242625_at	RSAD2	radical S-adenosyl methionine domain containing 2	chr2p25.2	91543	0.96	1.09	-1.06	-0.09	-0.11	-0.6	1.3e-08	7.8e-07	3.4e-07	0.8	0.58	0.00068	Jun 9, 2011	February 2009 (Genome Reference Consortium GRCh37)
a	209795_at	CD69	CD69 molecule	chr12p13	969	0.61	0.92	-0.37	0.39	-0.35	-0.62	1.3e-05	1.9e-07	0.057	0.071	0.009	7.6e-06	Jun 9, 2011	February 2009 (Genome Reference Consortium GRCh37)
a	210146_x_at	LILRB2	leukocyte immunoglobulin-like receptor, subfamily B (with TM and ITIM domains), member 2	chr19q13.4	10288	0.63	0.93	-0.54	-0.17	-0.15	-0.47	3.4e-12	1.8e-16	3.2e-06	0.28	0.12	4.2e-07	Jun 9, 2011	February 2009 (Genome Reference Consortium GRCh37)
a	210164_at	GZMB	granzyme B (granzyme 2, cytotoxic T-lymphocyte-associated serine esterase 1)	chr14q11.2	3002	0.64	-0.16	-1.6	-0.56	0.44	0.35	0.0016	0.62	5.7e-13	0.057	0.021	0.11	Jun 9, 2011	February 2009 (Genome Reference Consortium GRCh37)
a	211655_at	LOC100287927	Hypothetical protein LOC100287927	chr22q11.22	100287927	0.16	0.08	-0.24	0.51	-0.26	-0.01	0.16	0.63	0.1	0.00048	0.0093	0.95	Jun 9, 2011	February 2009 (Genome Reference Consortium GRCh37)
a	230836_at	ST8SIA4	ST8 alpha-N-acetyl-neuraminide alpha-2,8-sialyltransferase 4	chr5q21	7903	0.5	0.85	-0.57	0.06	0.01	-0.59	2.4e-06	7e-11	1.1e-05	0.78	0.97	1.1e-08	Jun 9, 2011	February 2009 (Genome Reference Consortium GRCh37)
a	210889_s_at	FCGR2B	Fc fragment of IgG, low affinity IIb, receptor (CD32)	chr1q23	2213	0.92	1.67	-0.85	0.01	-0.27	-0.88	1.6e-10	4e-22	2.1e-06	0.97	0.064	4.9e-10	Jun 9, 2011	February 2009 (Genome Reference Consortium GRCh37)
a	217320_at	---	---	---	---	0.14	-0.12	-0.13	0.99	-0.51	0.08	0.43	0.6	0.56	1.8e-07	0.00011	0.66	Jun 9, 2011	February 2009 (Genome Reference Consortium GRCh37)
a	204972_at	OAS2	2'-5'-oligoadenylate synthetase 2, 69/71kDa	chr12q24.2	4939	1.32	0.49	-0.21	-0.52	-0.19	-0.82	9e-17	0.038	0.41	0.042	0.28	6.4e-07	Jun 9, 2011	February 2009 (Genome Reference Consortium GRCh37)
a	209924_at	CCL18	chemokine (C-C motif) ligand 18 (pulmonary and activation-regulated)	chr17q11.2	6362	1.32	1.64	-1.02	-0.21	-0.13	-1.17	2e-12	7e-12	2.2e-05	0.56	0.56	4.7e-10	Jun 9, 2011	February 2009 (Genome Reference Consortium GRCh37)
a	225502_at	DOCK8	dedicator of cytokinesis 8	chr9p24.3	81704	0.82	0.95	0.07	-0.02	-0.31	-0.94	1.8e-10	1.3e-08	0.77	0.95	0.018	1.1e-13	Jun 9, 2011	February 2009 (Genome Reference Consortium GRCh37)
a	37145_at	GNLY	granulysin	chr2p11.2	10578	1.51	0.15	-0.48	-0.35	-0.37	-0.52	1e-31	0.49	0.013	0.12	0.0074	0.00042	Jun 9, 2011	February 2009 (Genome Reference Consortium GRCh37)
a	227253_at	CP	ceruloplasmin (ferroxidase)	chr3q23-q25	1356	0.26	-0.01	-0.31	0.01	0.18	-0.24	0.023	0.96	0.03	0.97	0.088	0.039	Jun 9, 2011	February 2009 (Genome Reference Consortium GRCh37)
a	210176_at	TLR1	toll-like receptor 1	chr4p14	7096	0.52	1.03	-0.39	-0.09	-0.18	-0.53	4.8e-07	1.4e-16	0.0047	0.66	0.084	2.1e-07	Jun 9, 2011	February 2009 (Genome Reference Consortium GRCh37)
a	211637_x_at	IGHA1 /// IGHA2 /// IGHD /// IGHG1 /// IGHG3 /// IGHG4 /// IGHM /// IGHV3-23 /// IGHV4-31 /// IGHV4-59 /// LOC100126583	immunoglobulin heavy constant alpha 1 /// immunoglobulin heavy constant alpha 2 (A2m marker) /// immunoglobulin heavy constant delta /// immunoglobulin heavy constant gamma 1 (G1m marker) /// immunoglobulin heavy constant gamma 3 (G3m marker) /// immunoglobulin heavy constant gamma 4 (G4m marker) /// immunoglobulin heavy constant mu /// immunoglobulin heavy variable 3-23 /// immunoglobulin heavy …	chr14q32.33	100126583 /// 28392 /// 28396 /// 28442 /// 3493 /// 3494 /// 3495 /// 3500 /// 3502 /// 3503 /// 3507	0.4	0.31	-0.4	1.16	-0.83	0.07	0.074	0.3	0.16	2.3e-05	4.8e-06	0.8	Jun 9, 2011	February 2009 (Genome Reference Consortium GRCh37)
a	206715_at	TFEC	transcription factor EC	chr7q31.2	22797	0.57	1.06	-0.61	-0.25	0	-0.56	3.5e-07	3.8e-15	8.2e-06	0.17	0.98	3.7e-07	Jun 9, 2011	February 2009 (Genome Reference Consortium GRCh37)
a	223565_at	MGC29506	plasma cell-induced ER protein 1	chr5q23-q31	51237	0.19	0.25	0	0.86	-0.73	0.07	0.29	0.29	0.99	5.7e-05	1.5e-07	0.72	Jun 9, 2011	February 2009 (Genome Reference Consortium GRCh37)
a	214768_x_at	IGKV1-5	immunoglobulin kappa variable 1-5	chr2p12	28299	0.46	0.51	-0.38	1.51	-1.13	0.05	0.1	0.17	0.3	1.1e-05	6.4e-07	0.9	Jun 9, 2011	February 2009 (Genome Reference Consortium GRCh37)
a	205488_at	GZMA	granzyme A (granzyme 1, cytotoxic T-lymphocyte-associated serine esterase 3)	chr5q11-q12	3001	1.46	0.37	-0.47	0.29	-0.62	-0.65	1.3e-19	0.14	0.047	0.32	9.7e-05	0.00023	Jun 9, 2011	February 2009 (Genome Reference Consortium GRCh37)
a	223620_at	GPR34	G protein-coupled receptor 34	chrXp11.4	2857	0.07	1.26	-0.55	0.49	-0.16	-0.47	0.71	3.3e-13	0.003	0.022	0.28	0.0013	Jun 9, 2011	February 2009 (Genome Reference Consortium GRCh37)
a	214038_at	CCL8	chemokine (C-C motif) ligand 8	chr17q11.2	6355	1.4	1.05	-1.07	0.37	-0.27	-1.04	7.4e-19	1e-06	1.2e-07	0.17	0.12	1.3e-10	Jun 9, 2011	February 2009 (Genome Reference Consortium GRCh37)
a	214059_at	IFI44	Interferon-induced protein 44	chr1p31.1	10561	0.59	0.43	-0.4	-0.33	0.14	-0.49	3.2e-05	0.027	0.038	0.14	0.36	0.00064	Jun 9, 2011	February 2009 (Genome Reference Consortium GRCh37)
a	204438_at	MRC1 /// MRC1L1	mannose receptor, C type 1 /// mannose receptor, C type 1-like 1	chr10p12.33	414308 /// 4360	0.76	2.09	-1.17	0.3	-0.13	-1.08	1.6e-05	8.1e-25	1.8e-08	0.3	0.48	9.9e-11	Jun 9, 2011	February 2009 (Genome Reference Consortium GRCh37)
a	227462_at	ERAP2	endoplasmic reticulum aminopeptidase 2	chr5q15	64167	0.61	0.24	0.3	-0.31	0.09	-0.82	0.0045	0.45	0.32	0.37	0.69	6.2e-05	Jun 9, 2011	February 2009 (Genome Reference Consortium GRCh37)
a	216576_x_at	IGK@ /// IGKC /// LOC652493 /// LOC652694	immunoglobulin kappa locus /// immunoglobulin kappa constant /// ig kappa chain V-I region HK102-like /// similar to Ig kappa chain V-I region HK102 precursor	chr2p12	3514 /// 50802 /// 652493 /// 652694	0.37	0.46	-0.36	1.37	-0.98	0.04	0.17	0.17	0.29	1.5e-05	3.3e-06	0.9	Jun 9, 2011	February 2009 (Genome Reference Consortium GRCh37)
a	234764_x_at	IGLV1-36	immunoglobulin lambda variable 1-36	chr22q11.2	28826	0.44	0.5	-0.55	1.48	-0.99	0.03	0.1	0.16	0.11	7e-06	6.7e-06	0.93	Jun 9, 2011	February 2009 (Genome Reference Consortium GRCh37)
a	236203_at	HLA-DQA1	major histocompatibility complex, class II, DQ alpha 1	chr6p21.3	3117	0.24	0.53	-0.34	0.3	0.06	-0.51	0.098	0.0029	0.06	0.15	0.71	0.00011	Jun 9, 2011	February 2009 (Genome Reference Consortium GRCh37)
a	202746_at	ITM2A	integral membrane protein 2A	chrXq13.3-Xq21.2	9452	0.55	0.93	-0.02	0.71	-0.56	-0.72	0.00045	1.3e-06	0.93	0.00092	5.4e-05	1.1e-06	Jun 9, 2011	February 2009 (Genome Reference Consortium GRCh37)
a	216560_x_at	IGL@	Immunoglobulin lambda locus	chr22q11.1-q11.2	3535	0.47	0.51	-0.48	0.91	-0.71	-0.06	0.028	0.072	0.083	0.0012	0.00011	0.83	Jun 9, 2011	February 2009 (Genome Reference Consortium GRCh37)
a	203915_at	CXCL9	chemokine (C-X-C motif) ligand 9	chr4q21	4283	1.49	0.83	-1.16	-0.56	0.12	-0.88	1.3e-12	0.0058	1.8e-05	0.099	0.64	7e-05	Jun 9, 2011	February 2009 (Genome Reference Consortium GRCh37)
a	214770_at	MSR1	macrophage scavenger receptor 1	chr8p22	4481	0.46	1.48	-0.68	-0.13	-0.01	-0.7	0.00021	1.8e-26	3.2e-06	0.55	0.95	1.3e-09	Jun 9, 2011	February 2009 (Genome Reference Consortium GRCh37)
a	203153_at	IFIT1	interferon-induced protein with tetratricopeptide repeats 1	chr10q23.31	3434	0.89	1.19	-1.35	0.03	0.15	-0.77	4.5e-06	1.9e-06	4.5e-09	0.95	0.49	9.3e-05	Jun 9, 2011	February 2009 (Genome Reference Consortium GRCh37)
a	220351_at	CCRL1	chemokine (C-C motif) receptor-like 1	chr3q22	51554	0.7	0.05	0.13	0.05	-0.38	-0.32	1.1e-15	0.77	0.36	0.8	6.1e-06	0.00062	Jun 9, 2011	February 2009 (Genome Reference Consortium GRCh37)
a	1558034_s_at	CP	ceruloplasmin (ferroxidase)	chr3q23-q25	1356	0.22	-0.08	-0.27	0.28	0.09	-0.24	0.061	0.64	0.07	0.095	0.41	0.043	Jun 9, 2011	February 2009 (Genome Reference Consortium GRCh37)
a	211122_s_at	CXCL11	chemokine (C-X-C motif) ligand 11	chr4q21.2	6373	1.86	0.56	-0.19	-1.63	0.06	-1.06	1.6e-12	0.16	0.67	1.5e-05	0.86	0.00015	Jun 9, 2011	February 2009 (Genome Reference Consortium GRCh37)
a	235104_at	ERAP2	endoplasmic reticulum aminopeptidase 2	chr5q15	64167	0.45	0.04	0.2	-0.13	0.02	-0.51	0.0021	0.86	0.36	0.63	0.92	0.00036	Jun 9, 2011	February 2009 (Genome Reference Consortium GRCh37)
a	216491_x_at	IGHM	immunoglobulin heavy constant mu	chr14q32.33	3507	0.47	0.32	-0.32	1.34	-0.98	0.01	0.05	0.34	0.33	8e-06	9.7e-07	0.97	Jun 9, 2011	February 2009 (Genome Reference Consortium GRCh37)
a	215214_at	IGL@	Immunoglobulin lambda locus	chr22q11.1-q11.2	3535	0.4	0.59	-0.37	0.75	-0.68	-0.07	0.053	0.026	0.17	0.0063	0.00012	0.8	Jun 9, 2011	February 2009 (Genome Reference Consortium GRCh37)
a	32128_at	CCL18	chemokine (C-C motif) ligand 18 (pulmonary and activation-regulated)	chr17q11.2	6362	1.53	1.87	-1.21	-0.36	-0.08	-1.35	9.3e-13	9.5e-12	1.1e-05	0.34	0.78	4.1e-10	Jun 9, 2011	February 2009 (Genome Reference Consortium GRCh37)
a	209480_at	HLA-DQB1	major histocompatibility complex, class II, DQ beta 1	chr6p21.3	3119	0.32	0.86	-0.6	0.55	0.22	-0.93	0.3	0.019	0.11	0.2	0.44	0.0006	Jun 9, 2011	February 2009 (Genome Reference Consortium GRCh37)
a	211798_x_at	IGLJ3	immunoglobulin lambda joining 3	chr22q11.2	28831	0.35	0.43	-0.41	1.2	-0.85	0.06	0.12	0.14	0.15	8.6e-06	2.1e-06	0.83	Jun 9, 2011	February 2009 (Genome Reference Consortium GRCh37)
a	217258_x_at	IGLV1-40 /// IGLV1-44	immunoglobulin lambda variable 1-40 /// immunoglobulin lambda variable 1-44	chr22q11.2	28823 /// 28825	0.23	0.46	-0.29	1.12	-0.75	-0.01	0.24	0.05	0.23	4.2e-07	5.6e-07	0.96	Jun 9, 2011	February 2009 (Genome Reference Consortium GRCh37)
a	209949_at	NCF2	neutrophil cytosolic factor 2	chr1q25	4688	1.05	1.52	-0.9	-0.2	-0.17	-0.9	1.3e-13	7.9e-18	5.6e-07	0.44	0.29	2.7e-10	Jun 9, 2011	February 2009 (Genome Reference Consortium GRCh37)
a	230036_at	SAMD9L	sterile alpha motif domain containing 9-like	chr7q21.2	219285	1.13	0.68	-0.25	0.12	-0.41	-0.81	3.7e-20	9.1e-05	0.18	0.62	0.00098	1e-10	Jun 9, 2011	February 2009 (Genome Reference Consortium GRCh37)
a	229437_at	MIR155HG	MIR155 host gene (non-protein coding)	---	114614	0.72	0.58	-0.04	-0.21	-0.21	-0.57	7.9e-12	4.7e-05	0.83	0.23	0.048	5.6e-08	Jun 9, 2011	February 2009 (Genome Reference Consortium GRCh37)
a	210163_at	CXCL11	chemokine (C-X-C motif) ligand 11	chr4q21.2	6373	1.68	0.44	-0.07	-1.42	0.01	-0.96	7.7e-13	0.23	0.87	2.5e-05	0.99	0.00012	Jun 9, 2011	February 2009 (Genome Reference Consortium GRCh37)
a	1569040_s_at	ANKRD36BP2	ankyrin repeat domain 36B pseudogene 2	chr2p11.2	645784	0.07	0.3	-0.08	0.46	-0.19	-0.21	0.59	0.034	0.63	0.0013	0.064	0.063	Jun 9, 2011	February 2009 (Genome Reference Consortium GRCh37)
a	1554899_s_at	FCER1G	Fc fragment of IgE, high affinity I, receptor for; gamma polypeptide	chr1q23	2207	1.12	1.66	-1.05	-0.09	-0.18	-0.98	2.9e-12	1e-16	1.5e-07	0.78	0.31	1.1e-09	Jun 9, 2011	February 2009 (Genome Reference Consortium GRCh37)
a	235229_at	---	---	---	---	1.05	0.35	-0.61	-0.82	0.24	-0.58	7.4e-09	0.2	0.015	0.002	0.21	0.0028	Jun 9, 2011	February 2009 (Genome Reference Consortium GRCh37)
a	1559584_a_at	C16orf54	chromosome 16 open reading frame 54	chr16p11.2	283897	0.53	0.65	0.54	0.17	-0.56	-0.64	0.00053	0.0011	0.0059	0.54	4.7e-05	1.9e-05	Jun 9, 2011	February 2009 (Genome Reference Consortium GRCh37)
a	204006_s_at	FCGR3A /// FCGR3B	Fc fragment of IgG, low affinity IIIa, receptor (CD16a) /// Fc fragment of IgG, low affinity IIIb, receptor (CD16b)	chr1q23	2214 /// 2215	1.17	1.73	-1.27	-0.36	-0.03	-0.95	5e-10	1.3e-13	3.3e-08	0.26	0.91	4.5e-07	Jun 9, 2011	February 2009 (Genome Reference Consortium GRCh37)
a	213797_at	RSAD2	radical S-adenosyl methionine domain containing 2	chr2p25.2	91543	1.01	1.01	-0.89	-0.07	-0.22	-0.6	1.8e-10	1.1e-06	7.4e-06	0.85	0.2	0.00034	Jun 9, 2011	February 2009 (Genome Reference Consortium GRCh37)
a	209374_s_at	IGHM	immunoglobulin heavy constant mu	chr14q32.33	3507	-0.02	0.37	0.21	1.78	-1.27	0.19	0.96	0.3	0.58	9.4e-09	1.1e-09	0.53	Jun 9, 2011	February 2009 (Genome Reference Consortium GRCh37)
a	239587_at	---	---	---	---	0.64	0.03	0.22	0.69	-0.64	-0.37	5.9e-07	0.89	0.24	0.0001	2e-08	0.0074	Jun 9, 2011	February 2009 (Genome Reference Consortium GRCh37)
a	220330_s_at	SAMSN1	SAM domain, SH3 domain and nuclear localization signals 1	chr21q11	64092	0.78	1.34	-0.58	0.12	-0.24	-0.85	2.7e-07	8e-13	0.0038	0.67	0.12	9.8e-09	Jun 9, 2011	February 2009 (Genome Reference Consortium GRCh37)
a	211645_x_at	---	---	---	---	0.55	0.54	-0.42	1.54	-1.25	0.09	0.047	0.14	0.26	7.8e-06	3.6e-08	0.79	Jun 9, 2011	February 2009 (Genome Reference Consortium GRCh37)
a	1555756_a_at	CLEC7A	C-type lectin domain family 7, member A	chr12p13.2	64581	0.68	1.16	-0.7	-0.2	-0.09	-0.58	9.3e-08	1.6e-13	8.4e-06	0.36	0.55	5.5e-06	Jun 9, 2011	February 2009 (Genome Reference Consortium GRCh37)
a	206641_at	TNFRSF17	tumor necrosis factor receptor superfamily, member 17	chr16p13.1	608	0.02	0.07	0.06	1.48	-0.86	0.1	0.95	0.81	0.84	9.5e-11	4.3e-08	0.65	Jun 9, 2011	February 2009 (Genome Reference Consortium GRCh37)
a	222838_at	SLAMF7	SLAM family member 7	chr1q23.1-q24.1	57823	0.74	0.51	-0.42	0.51	-0.51	-0.36	1.8e-06	0.017	0.05	0.028	0.00046	0.034	Jun 9, 2011	February 2009 (Genome Reference Consortium GRCh37)
a	229560_at	TLR8	toll-like receptor 8	chrXp22	51311	0.79	1.16	-0.61	-0.1	-0.24	-0.61	1.2e-10	3.1e-14	0.0001	0.67	0.052	8.5e-07	Jun 9, 2011	February 2009 (Genome Reference Consortium GRCh37)
a	204439_at	IFI44L	interferon-induced protein 44-like	chr1p31.1	10964	1.17	1.12	-1.08	-0.48	0.15	-0.88	9.3e-08	0.00014	0.00011	0.18	0.56	9.5e-05	Jun 9, 2011	February 2009 (Genome Reference Consortium GRCh37)
a	217388_s_at	KYNU	kynureninase (L-kynurenine hydrolase)	chr2q22.2	8942	1.41	1.1	-0.16	-0.47	-0.38	-1.09	4.5e-19	3.1e-07	0.56	0.069	0.024	1.6e-11	Jun 9, 2011	February 2009 (Genome Reference Consortium GRCh37)
a	204846_at	CP	ceruloplasmin (ferroxidase)	chr3q23-q25	1356	0.23	-0.02	-0.37	0.57	0.02	-0.29	0.09	0.94	0.028	0.00098	0.92	0.032	Jun 9, 2011	February 2009 (Genome Reference Consortium GRCh37)
a	207957_s_at	PRKCB	protein kinase C, beta	chr16p11.2	5579	0.32	0.91	-0.34	0.36	-0.32	-0.39	0.0025	1.2e-13	0.013	0.015	0.00074	0.00011	Jun 9, 2011	February 2009 (Genome Reference Consortium GRCh37)
a	237625_s_at	---	---	---	---	0.05	0.23	-0.12	0.62	-0.34	-0.03	0.7	0.11	0.41	4.8e-06	0.00029	0.8	Jun 9, 2011	February 2009 (Genome Reference Consortium GRCh37)
a	219607_s_at	MS4A4A	membrane-spanning 4-domains, subfamily A, member 4	chr11q12	51338	0.93	2.01	-1.08	0.36	-0.25	-1.15	1.4e-06	1.7e-18	4.3e-06	0.26	0.21	7.1e-10	Jun 9, 2011	February 2009 (Genome Reference Consortium GRCh37)
a	211643_x_at	IGK@ /// IGKC /// IGKV3D-15 /// LOC100510044	immunoglobulin kappa locus /// immunoglobulin kappa constant /// immunoglobulin kappa variable 3D-15 (gene/pseudogene) /// immunoglobulin kappa locus-like	chr2p12	100510044 /// 28875 /// 3514 /// 50802	0.34	0.54	-0.43	1.15	-0.92	0.12	0.13	0.061	0.14	3.3e-05	3.7e-07	0.64	Jun 9, 2011	February 2009 (Genome Reference Consortium GRCh37)
a	213537_at	HLA-DPA1	major histocompatibility complex, class II, DP alpha 1	chr6p21.3	3113	0.96	1.25	-0.62	0.01	-0.33	-0.78	3.9e-09	1.9e-09	0.0049	0.97	0.045	2.6e-06	Jun 9, 2011	February 2009 (Genome Reference Consortium GRCh37)
a	205242_at	CXCL13	chemokine (C-X-C motif) ligand 13	chr4q21	10563	1.82	1	-1.12	0.23	-0.47	-1.05	1.2e-15	0.002	0.00022	0.6	0.048	1.3e-05	Jun 9, 2011	February 2009 (Genome Reference Consortium GRCh37)
a	212592_at	IGJ	immunoglobulin J polypeptide, linker protein for immunoglobulin alpha and mu polypeptides	chr4q21	3512	-0.35	-0.34	0.46	2.22	-1.39	0.62	0.28	0.42	0.26	7.2e-10	1.6e-08	0.042	Jun 9, 2011	February 2009 (Genome Reference Consortium GRCh37)
a	205267_at	POU2AF1	POU class 2 associating factor 1	chr11q23.1	5450	0.69	0.36	0.1	1.1	-1.13	-0.17	0.0011	0.23	0.77	9.8e-05	3.2e-10	0.5	Jun 9, 2011	February 2009 (Genome Reference Consortium GRCh37)
a	217179_x_at	---	---	---	---	0.24	0.29	-0.36	1.31	-0.73	-0.01	0.28	0.31	0.2	3.8e-07	3.9e-05	0.96	Jun 9, 2011	February 2009 (Genome Reference Consortium GRCh37)
a	229723_at	TAGAP	T-cell activation RhoGTPase activating protein	chr6q25.3	117289	0.75	0.94	-0.74	0.34	-0.23	-0.63	3e-08	5.7e-08	1.4e-05	0.12	0.098	3.7e-06	Jun 9, 2011	February 2009 (Genome Reference Consortium GRCh37)
a	219759_at	ERAP2	endoplasmic reticulum aminopeptidase 2	chr5q15	64167	0.75	0.2	0.32	-0.35	0.02	-0.83	0.003	0.6	0.37	0.39	0.95	0.00075	Jun 9, 2011	February 2009 (Genome Reference Consortium GRCh37)
a	232843_s_at	DOCK8	dedicator of cytokinesis 8	chr9p24.3	81704	0.67	0.89	0.05	0.03	-0.33	-0.76	5.9e-10	9.6e-11	0.79	0.91	0.0017	8.4e-13	Jun 9, 2011	February 2009 (Genome Reference Consortium GRCh37)
a	229390_at	FAM26F	family with sequence similarity 26, member F	chr6q22.1	441168	1.05	0.94	-0.83	-0.08	-0.26	-0.57	2.1e-11	7.4e-06	3.5e-05	0.81	0.11	0.0006	Jun 9, 2011	February 2009 (Genome Reference Consortium GRCh37)
a	210029_at	IDO1	indoleamine 2,3-dioxygenase 1	chr8p12-p11	3620	1.4	0.15	-0.58	-0.35	-0.17	-0.58	5.2e-18	0.58	0.011	0.21	0.36	0.0012	Jun 9, 2011	February 2009 (Genome Reference Consortium GRCh37)
a	216541_x_at	IGHG1 /// IGHM /// LOC100133862	immunoglobulin heavy constant gamma 1 (G1m marker) /// immunoglobulin heavy constant mu /// ig heavy chain V-I region V35-like	chr14q32.33	100133862 /// 3500 /// 3507	0.28	0.15	-0.11	0.5	-0.44	-0.02	0.042	0.45	0.57	0.0059	0.00014	0.92	Jun 9, 2011	February 2009 (Genome Reference Consortium GRCh37)
a	206513_at	AIM2	absent in melanoma 2	chr1q22	9447	0.76	0.39	-0.06	-0.38	-0.19	-0.43	1.7e-07	0.059	0.82	0.092	0.2	0.0056	Jun 9, 2011	February 2009 (Genome Reference Consortium GRCh37)
a	1405_i_at	CCL5	chemokine (C-C motif) ligand 5	chr17q11.2-q12	6352	1.34	0.93	-0.78	0.44	-0.57	-0.79	6e-17	2.5e-05	0.00026	0.093	0.00034	2.3e-06	Jun 9, 2011	February 2009 (Genome Reference Consortium GRCh37)
a	223343_at	MS4A7	membrane-spanning 4-domains, subfamily A, member 7	chr11q12	58475	0.41	1.66	-0.8	0.45	-0.06	-0.93	0.016	7.8e-19	4.3e-05	0.062	0.74	8e-10	Jun 9, 2011	February 2009 (Genome Reference Consortium GRCh37)
a	1554018_at	GPNMB	glycoprotein (transmembrane) nmb	chr7p15	10457	0.65	1.48	-0.85	-0.19	0.13	-0.9	9e-07	4e-21	1.2e-07	0.42	0.38	2e-12	Jun 9, 2011	February 2009 (Genome Reference Consortium GRCh37)
a	214777_at	IGKV4-1	immunoglobulin kappa variable 4-1	chr2p12	28908	0.28	0.17	-0.45	1.4	-0.89	0.22	0.28	0.65	0.17	5.6e-06	2e-05	0.43	Jun 9, 2011	February 2009 (Genome Reference Consortium GRCh37)
a	216829_at	IGK@ /// IGKC /// LOC652493 /// LOC652694	immunoglobulin kappa locus /// immunoglobulin kappa constant /// ig kappa chain V-I region HK102-like /// similar to Ig kappa chain V-I region HK102 precursor	chr2p12	3514 /// 50802 /// 652493 /// 652694	0.22	0.29	-0.1	0.59	-0.45	-0.1	0.13	0.13	0.64	0.0015	0.00022	0.57	Jun 9, 2011	February 2009 (Genome Reference Consortium GRCh37)
a	228531_at	SAMD9	sterile alpha motif domain containing 9	chr7q21.2	54809	0.81	0.72	-0.23	0.36	-0.38	-0.73	3.1e-08	0.00021	0.3	0.13	0.0081	4.5e-07	Jun 9, 2011	February 2009 (Genome Reference Consortium GRCh37)
a	205495_s_at	GNLY	granulysin	chr2p11.2	10578	1.38	0.15	-0.44	-0.33	-0.33	-0.48	1.9e-29	0.47	0.015	0.12	0.011	0.00063	Jun 9, 2011	February 2009 (Genome Reference Consortium GRCh37)
a	238668_at	---	---	---	---	0.46	1.25	-0.56	0.2	-0.25	-0.55	5.5e-05	1.1e-20	6.2e-05	0.3	0.025	6.5e-07	Jun 9, 2011	February 2009 (Genome Reference Consortium GRCh37)
a	219574_at	MARCH1	membrane-associated ring finger (C3HC4) 1	chr4q32.2	55016	0.41	0.99	-0.44	-0.02	-0.14	-0.46	1.5e-05	2.4e-19	0.00021	0.92	0.14	6e-07	Jun 9, 2011	February 2009 (Genome Reference Consortium GRCh37)
a	214511_x_at	FCGR1B	Fc fragment of IgG, high affinity Ib, receptor (CD64)	chr1p11.2	2210	0.93	1.49	-1.07	-0.31	0	-0.8	4e-12	1e-19	4.2e-11	0.17	0.98	1.9e-09	Jun 9, 2011	February 2009 (Genome Reference Consortium GRCh37)
a	206584_at	LY96	lymphocyte antigen 96	chr8q21.11	23643	0.7	1.86	-0.85	0.09	-0.11	-1.03	1.4e-05	1.4e-23	1.3e-05	0.77	0.55	1.5e-11	Jun 9, 2011	February 2009 (Genome Reference Consortium GRCh37)
a	204533_at	CXCL10	chemokine (C-X-C motif) ligand 10	chr4q21	3627	1.7	0.94	-0.95	-0.92	0.06	-1.01	6.3e-18	0.00076	0.00036	0.0021	0.8	1e-06	Jun 9, 2011	February 2009 (Genome Reference Consortium GRCh37)
a	238900_at	HLA-DRB1 /// HLA-DRB3 /// HLA-DRB4 /// HLA-DRB5 /// LOC100294036 /// LOC100510495	major histocompatibility complex, class II, DR beta 1 /// major histocompatibility complex, class II, DR beta 3 /// major histocompatibility complex, class II, DR beta 4 /// major histocompatibility complex, class II, DR beta 5 /// HLA class II histocompatibility antigen, DRB1-9 beta chain-like /// HLA class II histocompatibility antigen, DR beta 3 chain-like	chr6p21.3	100294036 /// 100510495 /// 3123 /// 3125 /// 3126 /// 3127	0.1	0.27	-0.19	0.13	0.09	-0.29	0.48	0.088	0.25	0.53	0.46	0.016	Jun 9, 2011	February 2009 (Genome Reference Consortium GRCh37)
a	204959_at	MNDA	myeloid cell nuclear differentiation antigen	chr1q22	4332	0.88	1.73	-1.1	-0.08	-0.09	-0.88	1.3e-08	2e-20	3.3e-09	0.81	0.6	9.2e-09	Jun 9, 2011	February 2009 (Genome Reference Consortium GRCh37)
a	215118_s_at	IGHA1	Immunoglobulin heavy constant alpha 1	chr14q32.33	3493	-0.17	-0.17	0.21	1.28	-0.63	0.15	0.2	0.33	0.23	2.8e-19	1.2e-09	0.28	Jun 9, 2011	February 2009 (Genome Reference Consortium GRCh37)
a	213831_at	HLA-DQA1	major histocompatibility complex, class II, DQ alpha 1	chr6p21.3	3117	0.21	1.41	-0.92	0.7	0.39	-1.2	0.6	0.00061	0.03	0.16	0.23	0.00013	Jun 9, 2011	February 2009 (Genome Reference Consortium GRCh37)
a	214973_x_at	IGHD	immunoglobulin heavy constant delta	chr14q32.33	3495	0.25	0.35	-0.31	1.22	-0.85	0.11	0.27	0.22	0.27	2.3e-06	9.7e-07	0.66	Jun 9, 2011	February 2009 (Genome Reference Consortium GRCh37)
a	216510_x_at	IGHA1 /// IGHG1 /// IGHM /// IGHV3-23 /// IGHV4-31	immunoglobulin heavy constant alpha 1 /// immunoglobulin heavy constant gamma 1 (G1m marker) /// immunoglobulin heavy constant mu /// immunoglobulin heavy variable 3-23 /// immunoglobulin heavy variable 4-31	chr14q32.33	28396 /// 28442 /// 3493 /// 3500 /// 3507	0.27	0.39	-0.41	1.35	-1	0.24	0.29	0.24	0.2	7e-06	5.2e-07	0.37	Jun 9, 2011	February 2009 (Genome Reference Consortium GRCh37)
a	206785_s_at	KLRC1 /// KLRC2	killer cell lectin-like receptor subfamily C, member 1 /// killer cell lectin-like receptor subfamily C, member 2	chr12p13	3821 /// 3822	0.63	0.21	-0.09	0.13	-0.21	-0.45	2.8e-07	0.25	0.66	0.56	0.094	0.00031	Jun 9, 2011	February 2009 (Genome Reference Consortium GRCh37)
a	216191_s_at	TRDV3	T cell receptor delta variable 3	chr14q11	28516	0.73	0.04	-0.27	0.32	-0.31	-0.32	1.2e-12	0.84	0.073	0.049	0.0029	0.0043	Jun 9, 2011	February 2009 (Genome Reference Consortium GRCh37)
b	209469_at	GPM6A	glycoprotein M6A	chr4q34	2823	-0.19	1.65	-0.5	0.46	-0.1	-0.55	0.23	7.8e-25	0.0065	0.027	0.53	8e-05	Jun 9, 2011	February 2009 (Genome Reference Consortium GRCh37)
b	204938_s_at	PLN	phospholamban	chr6q22.1	5350	-0.1	2.71	-1.1	0.57	0.04	-1.05	0.66	5.7e-42	3.6e-07	0.035	0.84	1.8e-09	Jun 9, 2011	February 2009 (Genome Reference Consortium GRCh37)
b	1552735_at	PCDHGA4	protocadherin gamma subfamily A, 4	chr5q31	56111	0.25	0.39	-0.14	-0.13	-0.04	-0.24	0.0075	0.00086	0.27	0.39	0.72	0.012	Jun 9, 2011	February 2009 (Genome Reference Consortium GRCh37)
b	236313_at	CDKN2B	cyclin-dependent kinase inhibitor 2B (p15, inhibits CDK4)	chr9p21	1030	0.14	1.18	-1.16	1.78	-0.12	-0.84	0.51	1.4e-08	3.7e-09	2.6e-18	0.5	2.1e-07	Jun 9, 2011	February 2009 (Genome Reference Consortium GRCh37)
b	205110_s_at	FGF13	fibroblast growth factor 13	chrXq26.3	2258	-0.41	0.67	-0.07	0.36	0.2	-0.38	0.0057	0.00038	0.78	0.11	0.17	0.013	Jun 9, 2011	February 2009 (Genome Reference Consortium GRCh37)
b	232067_at	C6orf168	chromosome 6 open reading frame 168	chr6q16.2	84553	-0.03	0.64	-0.09	-0.19	0.03	-0.2	0.8	1.4e-08	0.53	0.19	0.8	0.05	Jun 9, 2011	February 2009 (Genome Reference Consortium GRCh37)
b	235201_at	FOXP2	forkhead box P2	chr7q31	93986	-0.72	1.07	-0.41	1.26	0.08	-0.45	9.5e-06	1.5e-07	0.072	3.5e-09	0.67	0.0095	Jun 9, 2011	February 2009 (Genome Reference Consortium GRCh37)
b	220037_s_at	LYVE1	lymphatic vessel endothelial hyaluronan receptor 1	chr11p15	10894	0	0.87	-0.36	0.54	-0.15	-0.36	0.98	4.2e-15	0.0025	2.1e-05	0.1	0.00011	Jun 9, 2011	February 2009 (Genome Reference Consortium GRCh37)
b	210299_s_at	FHL1	four and a half LIM domains 1	chrXq26	2273	-0.62	1.86	-0.83	1.26	-0.08	-0.51	0.00011	1.7e-24	1.7e-05	6.8e-10	0.64	0.0016	Jun 9, 2011	February 2009 (Genome Reference Consortium GRCh37)
b	235759_at	---	---	---	---	-0.13	1.47	-0.47	0.2	-0.03	-0.45	0.25	6.7e-41	0.00015	0.23	0.77	4.3e-06	Jun 9, 2011	February 2009 (Genome Reference Consortium GRCh37)
b	210072_at	CCL19	chemokine (C-C motif) ligand 19	chr9p13	6363	0.21	1.07	-0.48	1.26	-0.57	-0.49	0.23	2.4e-08	0.02	2.5e-10	6.1e-05	0.0021	Jun 9, 2011	February 2009 (Genome Reference Consortium GRCh37)
b	228038_at	SOX2	SRY (sex determining region Y)-box 2	chr3q26.3-q27	6657	0.34	0.7	-0.25	-0.16	0.03	-0.47	0.11	0.0067	0.37	0.65	0.89	0.021	Jun 9, 2011	February 2009 (Genome Reference Consortium GRCh37)
b	209170_s_at	GPM6B	glycoprotein M6B	chrXp22.2	2824	-0.28	1.03	-0.85	0.62	0.25	-0.39	0.059	5.4e-10	1.4e-07	0.0011	0.065	0.0062	Jun 9, 2011	February 2009 (Genome Reference Consortium GRCh37)
b	214321_at	NOV	nephroblastoma overexpressed gene	chr8q24.1	4856	0.13	0.85	-0.11	0.33	-0.27	-0.38	0.38	3.3e-08	0.59	0.081	0.024	0.0031	Jun 9, 2011	February 2009 (Genome Reference Consortium GRCh37)
b	222722_at	OGN	osteoglycin	chr9q22	4969	-0.55	2.1	-0.8	0.97	-0.03	-0.63	0.002	2.2e-26	0.00021	3.9e-05	0.9	0.00029	Jun 9, 2011	February 2009 (Genome Reference Consortium GRCh37)
b	213791_at	PENK	proenkephalin	chr8q23-q24	5179	-0.06	1.12	-0.31	0.06	-0.19	-0.17	0.63	1.4e-26	0.0093	0.73	0.034	0.093	Jun 9, 2011	February 2009 (Genome Reference Consortium GRCh37)
b	202222_s_at	DES	desmin	chr2q35	1674	-0.39	2.64	-0.84	0.66	-0.09	-0.81	0.092	4.4e-28	0.0019	0.035	0.73	0.00012	Jun 9, 2011	February 2009 (Genome Reference Consortium GRCh37)
b	214071_at	GNAL	guanine nucleotide binding protein (G protein), alpha activating activity polypeptide, olfactory type	chr18p11.22-p11.21	2774	-0.31	0.65	-0.16	0.24	0.1	-0.23	0.0075	3e-06	0.33	0.18	0.37	0.064	Jun 9, 2011	February 2009 (Genome Reference Consortium GRCh37)
b	227662_at	SYNPO2	synaptopodin 2	chr4q26	171024	-0.56	2.89	-1.31	1.17	0.25	-1.15	0.017	4.9e-31	6.4e-07	0.00012	0.29	7.9e-08	Jun 9, 2011	February 2009 (Genome Reference Consortium GRCh37)
b	235355_at	CSRNP3	cysteine-serine-rich nuclear protein 3	chr2q24.3	80034	-0.12	0.36	0.06	-0.03	0.11	-0.24	0.3	0.0074	0.72	0.89	0.3	0.026	Jun 9, 2011	February 2009 (Genome Reference Consortium GRCh37)
b	210356_x_at	MS4A1	membrane-spanning 4-domains, subfamily A, member 1	chr11q12	931	0.3	0.23	-0.17	0.57	-0.28	-0.27	0.012	0.16	0.32	0.00028	0.0088	0.028	Jun 9, 2011	February 2009 (Genome Reference Consortium GRCh37)
b	228885_at	MAMDC2	MAM domain containing 2	chr9q21.12	256691	-0.21	1.24	-0.46	1.14	-0.31	-0.45	0.09	2e-20	0.0016	4.9e-16	0.0048	8.2e-05	Jun 9, 2011	February 2009 (Genome Reference Consortium GRCh37)
b	219685_at	TMEM35	transmembrane protein 35	chrXq22.1	59353	-0.34	0.91	-0.39	0.48	0	-0.2	0.0065	5e-10	0.014	0.0045	0.99	0.14	Jun 9, 2011	February 2009 (Genome Reference Consortium GRCh37)
b	1557961_s_at	LOC100127983	hypothetical protein LOC100127983	chr8q21.3	100127983	-0.13	1.48	-0.46	0.17	-0.07	-0.41	0.26	1.3e-43	0.00013	0.3	0.53	2.3e-05	Jun 9, 2011	February 2009 (Genome Reference Consortium GRCh37)
b	209470_s_at	GPM6A	glycoprotein M6A	chr4q34	2823	-0.18	1.45	-0.38	0.35	-0.08	-0.49	0.19	2.8e-25	0.018	0.056	0.56	5.8e-05	Jun 9, 2011	February 2009 (Genome Reference Consortium GRCh37)
b	213994_s_at	SPON1	spondin 1, extracellular matrix protein	chr11p15.2	10418	0.72	1.71	-0.07	0.94	-0.63	-1.34	0.00081	1.8e-11	0.86	0.0014	0.0014	1.7e-11	Jun 9, 2011	February 2009 (Genome Reference Consortium GRCh37)
b	220794_at	GREM2	gremlin 2	chr1q43	64388	-0.38	0.8	-0.2	0.93	-0.25	-0.17	0.00018	1.1e-10	0.17	3.5e-13	0.01	0.13	Jun 9, 2011	February 2009 (Genome Reference Consortium GRCh37)
b	209167_at	GPM6B	glycoprotein M6B	chrXp22.2	2824	-0.03	1.1	-0.9	0.61	0.17	-0.52	0.89	7.8e-12	7.8e-09	0.0012	0.22	8.2e-05	Jun 9, 2011	February 2009 (Genome Reference Consortium GRCh37)
b	225720_at	SYNPO2	synaptopodin 2	chr4q26	171024	-0.7	2.59	-1.14	1.01	0.14	-0.76	0.00069	1.4e-29	3.1e-06	0.00033	0.53	0.0002	Jun 9, 2011	February 2009 (Genome Reference Consortium GRCh37)
b	205139_s_at	UST	uronyl-2-sulfotransferase	chr6q25.1	10090	0.6	0.76	-0.39	0.19	-0.35	-0.4	7.8e-10	1.5e-09	0.003	0.27	0.00017	8.8e-05	Jun 9, 2011	February 2009 (Genome Reference Consortium GRCh37)
b	205694_at	TYRP1	tyrosinase-related protein 1	chr9p23	7306	-0.16	0.23	-0.41	0.98	-0.04	-0.19	0.15	0.11	0.0011	1.6e-15	0.7	0.09	Jun 9, 2011	February 2009 (Genome Reference Consortium GRCh37)
b	235004_at	RBM24	RNA binding motif protein 24	chr6p22.3	221662	-0.07	0.56	-0.49	0.77	-0.06	-0.28	0.6	5.4e-05	0.00024	3.8e-08	0.65	0.015	Jun 9, 2011	February 2009 (Genome Reference Consortium GRCh37)
b	222073_at	COL4A3	collagen, type IV, alpha 3 (Goodpasture antigen)	chr2q36-q37	1285	-0.1	0.04	-0.12	0.18	0.12	-0.1	0.32	0.74	0.34	0.16	0.15	0.31	Jun 9, 2011	February 2009 (Genome Reference Consortium GRCh37)
b	221207_s_at	NBEA	neurobeachin	chr13q13	26960	-0.08	0.92	-0.23	0.32	-0.08	-0.37	0.52	5.5e-13	0.13	0.043	0.51	0.00063	Jun 9, 2011	February 2009 (Genome Reference Consortium GRCh37)
b	204424_s_at	LMO3	LIM domain only 3 (rhombotin-like 2)	chr12p12.3	55885	-0.36	1.74	-0.54	0.48	-0.04	-0.49	0.0076	2e-33	0.0011	0.011	0.77	0.00016	Jun 9, 2011	February 2009 (Genome Reference Consortium GRCh37)
b	201116_s_at	CPE	carboxypeptidase E	chr4q32.3	1363	-0.92	0.92	0.02	0.94	0.15	-0.37	8.1e-08	4.9e-05	0.96	9.6e-05	0.43	0.054	Jun 9, 2011	February 2009 (Genome Reference Consortium GRCh37)
b	213371_at	LDB3	LIM domain binding 3	chr10q22.3-q23.2	11155	-0.18	1.06	-0.19	0.24	-0.15	-0.25	0.079	7e-22	0.17	0.1	0.13	0.012	Jun 9, 2011	February 2009 (Genome Reference Consortium GRCh37)
b	203178_at	GATM	glycine amidinotransferase (L-arginine:glycine amidinotransferase)	chr15q21.1	2628	-0.46	0.36	0.21	0.02	0.12	-0.07	0.0044	0.11	0.37	0.96	0.46	0.73	Jun 9, 2011	February 2009 (Genome Reference Consortium GRCh37)
b	215014_at	KCND3	potassium voltage-gated channel, Shal-related subfamily, member 3	chr1p13.3	3752	0.18	0.63	0.09	0.36	-0.33	-0.38	0.09	1.1e-07	0.54	0.01	0.0002	4.8e-05	Jun 9, 2011	February 2009 (Genome Reference Consortium GRCh37)
b	205051_s_at	KIT	v-kit Hardy-Zuckerman 4 feline sarcoma viral oncogene homolog	chr4q11-q12	3815	-0.23	0.65	0.12	0.75	-0.32	-0.26	0.15	0.00063	0.59	0.00016	0.021	0.11	Jun 9, 2011	February 2009 (Genome Reference Consortium GRCh37)
b	205433_at	BCHE	butyrylcholinesterase	chr3q26.1-q26.2	590	-0.3	1.76	-0.6	0.57	-0.07	-0.53	0.067	5e-24	0.0018	0.0091	0.7	0.0005	Jun 9, 2011	February 2009 (Genome Reference Consortium GRCh37)
b	225895_at	SYNPO2	synaptopodin 2	chr4q26	171024	-0.77	2.63	-1.4	1.06	0.25	-0.7	0.00059	1.1e-25	5.5e-08	0.00052	0.28	0.002	Jun 9, 2011	February 2009 (Genome Reference Consortium GRCh37)
b	226145_s_at	FRAS1	Fraser syndrome 1	chr4q21.21	80144	0.77	0.7	-0.29	0.29	-0.43	-0.54	2.6e-05	0.0044	0.28	0.35	0.014	0.0044	Jun 9, 2011	February 2009 (Genome Reference Consortium GRCh37)
b	1553808_a_at	NKX2-3	NK2 transcription factor related, locus 3 (Drosophila)	chr10q24.2	159296	-0.56	0.38	-0.37	1.45	-0.22	0	1.9e-05	0.04	0.039	3.3e-20	0.1	1	Jun 9, 2011	February 2009 (Genome Reference Consortium GRCh37)
b	228202_at	PLN	Phospholamban	chr6q22.1	5350	-0.18	2.84	-1.11	0.65	0.04	-1.07	0.43	1.7e-42	1.1e-06	0.02	0.88	3.4e-09	Jun 9, 2011	February 2009 (Genome Reference Consortium GRCh37)
b	223623_at	C2orf40	chromosome 2 open reading frame 40	chr2q12.2	84417	-0.21	1.36	-0.36	0.56	-0.18	-0.42	0.061	4.5e-33	0.0058	5.2e-05	0.079	2.5e-05	Jun 9, 2011	February 2009 (Genome Reference Consortium GRCh37)
b	205907_s_at	OMD	osteomodulin	chr9q22.31	4958	-0.28	1.24	-0.37	0.14	0.06	-0.34	0.0051	1.7e-29	0.0033	0.4	0.56	0.00068	Jun 9, 2011	February 2009 (Genome Reference Consortium GRCh37)
b	206488_s_at	CD36	CD36 molecule (thrombospondin receptor)	chr7q11.2	948	0.08	1.17	-0.34	0.69	-0.23	-0.6	0.64	4.4e-13	0.066	0.00018	0.08	5.6e-06	Jun 9, 2011	February 2009 (Genome Reference Consortium GRCh37)
b	231899_at	ZC3H12C	zinc finger CCCH-type containing 12C	chr11q22.3	85463	0.24	-0.17	0.25	0.74	-0.49	-0.12	0.21	0.51	0.31	0.0016	0.0017	0.57	Jun 9, 2011	February 2009 (Genome Reference Consortium GRCh37)
b	210258_at	RGS13	regulator of G-protein signaling 13	chr1q31.2	6003	-0.07	0.25	0.44	0.4	-0.36	-0.16	0.64	0.15	0.0049	0.025	0.0014	0.25	Jun 9, 2011	February 2009 (Genome Reference Consortium GRCh37)
b	209576_at	GNAI1	guanine nucleotide binding protein (G protein), alpha inhibiting activity polypeptide 1	chr7q21	2770	0.37	0.52	-0.22	0.18	-0.14	-0.41	0.0096	0.005	0.28	0.44	0.32	0.0037	Jun 9, 2011	February 2009 (Genome Reference Consortium GRCh37)
b	232099_at	PCDHB16	protocadherin beta 16	chr5q31	57717	-0.1	0.85	-0.11	-0.18	-0.01	-0.2	0.48	1.8e-09	0.55	0.34	0.94	0.13	Jun 9, 2011	February 2009 (Genome Reference Consortium GRCh37)
b	229435_at	GLIS3	GLIS family zinc finger 3	chr9p24.2	169792	0.43	0.96	-0.16	0.03	-0.29	-0.49	0.00038	5.8e-11	0.37	0.91	0.011	3.8e-05	Jun 9, 2011	February 2009 (Genome Reference Consortium GRCh37)
b	232315_at	ZNF880	zinc finger protein 880	chr19q13.41	400713	-0.34	0.61	-0.33	0.32	0.15	-0.16	0.017	0.00048	0.073	0.13	0.27	0.3	Jun 9, 2011	February 2009 (Genome Reference Consortium GRCh37)
b	237206_at	MYOCD	myocardin	chr17p11.2	93649	-0.6	1.11	-0.46	0.93	-0.13	-0.11	4e-05	6.4e-10	0.018	2.2e-06	0.4	0.53	Jun 9, 2011	February 2009 (Genome Reference Consortium GRCh37)
b	224901_at	SCD5	stearoyl-CoA desaturase 5	chr4q21.22	79966	0.79	0.72	-0.63	-0.41	-0.04	-0.43	1.6e-07	0.00034	0.0013	0.079	0.84	0.0079	Jun 9, 2011	February 2009 (Genome Reference Consortium GRCh37)
b	237169_at	---	---	---	---	-0.04	0.88	-0.35	0.11	0.06	-0.35	0.74	2e-19	0.00085	0.46	0.5	2.1e-05	Jun 9, 2011	February 2009 (Genome Reference Consortium GRCh37)
b	206100_at	CPM	carboxypeptidase M	chr12q14.3	1368	0.05	0.58	-0.07	1.63	-0.52	-0.61	0.8	0.005	0.78	3.1e-18	0.00028	7.9e-05	Jun 9, 2011	February 2009 (Genome Reference Consortium GRCh37)
b	202376_at	SERPINA3	serpin peptidase inhibitor, clade A (alpha-1 antiproteinase, antitrypsin), member 3	chr14q32.1	12	0.7	0.55	0.15	0.07	-0.68	-0.28	7.9e-06	0.011	0.53	0.83	1.4e-06	0.12	Jun 9, 2011	February 2009 (Genome Reference Consortium GRCh37)
b	227826_s_at	---	---	---	---	-0.54	2.14	-0.75	0.77	0.38	-1.06	0.0094	1.2e-20	0.003	0.0066	0.051	2.2e-08	Jun 9, 2011	February 2009 (Genome Reference Consortium GRCh37)
b	228592_at	MS4A1	membrane-spanning 4-domains, subfamily A, member 1	chr11q12	931	0.32	0.5	-0.23	1.04	-0.54	-0.36	0.091	0.037	0.37	8.5e-06	0.00093	0.06	Jun 9, 2011	February 2009 (Genome Reference Consortium GRCh37)
b	231098_at	---	---	---	---	-0.06	1.14	-0.41	0.33	-0.04	-0.43	0.57	1.3e-27	0.00031	0.013	0.72	1.1e-06	Jun 9, 2011	February 2009 (Genome Reference Consortium GRCh37)
b	1556325_at	FILIP1	filamin A interacting protein 1	chr6q14.1	27145	-0.06	1.17	-0.38	0.21	-0.04	-0.4	0.6	4e-27	0.0016	0.15	0.7	1.5e-05	Jun 9, 2011	February 2009 (Genome Reference Consortium GRCh37)
b	219295_s_at	PCOLCE2	procollagen C-endopeptidase enhancer 2	chr3q21-q24	26577	0.03	0.62	-0.27	-0.07	0.1	-0.27	0.79	8.9e-08	0.029	0.67	0.31	0.0057	Jun 9, 2011	February 2009 (Genome Reference Consortium GRCh37)
b	212730_at	SYNM	synemin, intermediate filament protein	chr15q26.3	23336	-0.58	2.52	-1.12	0.69	0.35	-0.92	0.01	5.1e-25	1.5e-05	0.029	0.096	1e-05	Jun 9, 2011	February 2009 (Genome Reference Consortium GRCh37)
b	223503_at	TMEM163	transmembrane protein 163	chr2q21.3	81615	0.24	0.53	0.02	-0.15	-0.13	-0.29	0.024	5.3e-05	0.9	0.39	0.21	0.0056	Jun 9, 2011	February 2009 (Genome Reference Consortium GRCh37)
b	231773_at	ANGPTL1	angiopoietin-like 1	chr1q25.2	9068	-0.07	1.34	-0.44	0.42	-0.13	-0.47	0.52	1.7e-40	0.00011	0.00099	0.17	1.1e-07	Jun 9, 2011	February 2009 (Genome Reference Consortium GRCh37)
b	218625_at	NRN1	neuritin 1	chr6p25.1	51299	0.65	0.66	0.57	-0.09	-0.57	-0.62	0.0014	0.015	0.036	0.82	0.0025	0.0026	Jun 9, 2011	February 2009 (Genome Reference Consortium GRCh37)
b	228365_at	CPNE8	copine VIII	chr12q12	144402	0	0.48	-0.53	0.83	0.01	-0.38	0.98	0.0022	0.00036	1.1e-07	0.92	0.0016	Jun 9, 2011	February 2009 (Genome Reference Consortium GRCh37)
b	201495_x_at	MYH11	myosin, heavy chain 11, smooth muscle	chr16p13.11	4629	-0.32	1.4	-0.56	0.74	-0.12	-0.38	0.023	3e-19	0.00084	5.1e-05	0.41	0.0076	Jun 9, 2011	February 2009 (Genome Reference Consortium GRCh37)
b	238441_at	PRKAA2	protein kinase, AMP-activated, alpha 2 catalytic subunit	chr1p31	5563	-0.39	0.46	-0.21	0.41	0.24	-0.26	0.0011	0.0034	0.22	0.017	0.036	0.037	Jun 9, 2011	February 2009 (Genome Reference Consortium GRCh37)
b	225894_at	SYNPO2	synaptopodin 2	chr4q26	171024	-0.51	2.36	-0.96	0.76	0.02	-0.64	0.0049	4.4e-34	4.1e-06	0.0021	0.94	0.00024	Jun 9, 2011	February 2009 (Genome Reference Consortium GRCh37)
b	207753_at	ZNF304	zinc finger protein 304	chr19q13.4	57343	0.25	0.64	-0.46	0.11	-0.02	-0.31	0.017	2e-07	0.00014	0.54	0.87	0.0021	Jun 9, 2011	February 2009 (Genome Reference Consortium GRCh37)
b	203001_s_at	STMN2	stathmin-like 2	chr8q21.13	11075	-0.5	0.96	-0.54	1.2	-0.18	-0.16	0.00055	7e-08	0.0034	3.4e-11	0.22	0.33	Jun 9, 2011	February 2009 (Genome Reference Consortium GRCh37)
b	206857_s_at	FKBP1B	FK506 binding protein 1B, 12.6 kDa	chr2p23.3	2281	0.42	0.45	-0.4	1.2	-0.3	-0.67	0.027	0.069	0.11	2.6e-07	0.093	0.00013	Jun 9, 2011	February 2009 (Genome Reference Consortium GRCh37)
b	228504_at	SCN7A	sodium channel, voltage-gated, type VII, alpha	chr2q21-q23	6332	-0.26	1.29	-0.38	0.77	-0.18	-0.44	0.041	9.2e-22	0.014	6e-07	0.12	0.00017	Jun 9, 2011	February 2009 (Genome Reference Consortium GRCh37)
b	203543_s_at	KLF9	Kruppel-like factor 9	chr9q13	687	0.39	1.22	0.15	0.64	-0.39	-1.01	0.01	2e-12	0.49	0.0016	0.0039	5.9e-14	Jun 9, 2011	February 2009 (Genome Reference Consortium GRCh37)
b	211276_at	TCEAL2	transcription elongation factor A (SII)-like 2	chrXq22.1-q22.3	140597	-0.07	1.43	-0.32	0.11	-0.19	-0.35	0.57	5.1e-42	0.01	0.53	0.042	0.00029	Jun 9, 2011	February 2009 (Genome Reference Consortium GRCh37)
b	209894_at	LEPR	leptin receptor	chr1p31	3953	-0.13	1.1	-0.33	0.3	0.1	-0.56	0.44	1.4e-11	0.078	0.16	0.49	2.6e-05	Jun 9, 2011	February 2009 (Genome Reference Consortium GRCh37)
b	223395_at	ABI3BP	ABI family, member 3 (NESH) binding protein	chr3q12	25890	-0.01	1.5	-0.58	1.24	-0.29	-0.78	0.97	5e-14	0.0078	1.2e-08	0.085	1.4e-06	Jun 9, 2011	February 2009 (Genome Reference Consortium GRCh37)
b	227084_at	DTNA	dystrobrevin, alpha	chr18q12	1837	-0.45	1.23	-0.24	0.18	0.01	-0.22	0.00011	2.2e-19	0.14	0.35	0.94	0.086	Jun 9, 2011	February 2009 (Genome Reference Consortium GRCh37)
b	223854_at	PCDHB10	protocadherin beta 10	chr5q31	56126	0.04	0.72	-0.13	-0.29	0.06	-0.26	0.81	6.7e-07	0.47	0.099	0.62	0.036	Jun 9, 2011	February 2009 (Genome Reference Consortium GRCh37)
b	238029_s_at	SLC16A14	solute carrier family 16, member 14 (monocarboxylic acid transporter 14)	chr2q36.3	151473	1.04	-0.01	0.18	0.42	-0.72	-0.44	4.7e-11	0.96	0.47	0.097	9.5e-07	0.012	Jun 9, 2011	February 2009 (Genome Reference Consortium GRCh37)
b	204939_s_at	PLN	phospholamban	chr6q22.1	5350	-0.17	2.94	-1.44	0.84	0.17	-1.17	0.5	2.2e-37	2.4e-09	0.0047	0.46	3.4e-09	Jun 9, 2011	February 2009 (Genome Reference Consortium GRCh37)
b	228766_at	CD36	CD36 molecule (thrombospondin receptor)	chr7q11.2	948	0.04	1.16	-0.39	0.88	-0.25	-0.6	0.82	6.8e-13	0.03	9.6e-07	0.058	4.2e-06	Jun 9, 2011	February 2009 (Genome Reference Consortium GRCh37)
b	209541_at	IGF1	insulin-like growth factor 1 (somatomedin C)	chr12q23.2	3479	-0.28	2.16	-0.93	1	-0.16	-0.68	0.15	1.2e-28	6.2e-06	1.7e-05	0.38	6.5e-05	Jun 9, 2011	February 2009 (Genome Reference Consortium GRCh37)
b	1554007_at	---	---	---	---	-0.02	1.19	-0.5	0.29	0.07	-0.55	0.92	9.1e-20	0.00032	0.088	0.57	3.3e-07	Jun 9, 2011	February 2009 (Genome Reference Consortium GRCh37)
b	204035_at	SCG2	secretogranin II	chr2q35-q36	7857	0.05	1.46	-0.48	0.58	-0.23	-0.58	0.77	1.4e-22	0.0044	0.0014	0.067	4.3e-06	Jun 9, 2011	February 2009 (Genome Reference Consortium GRCh37)
b	227892_at	PRKAA2	protein kinase, AMP-activated, alpha 2 catalytic subunit	chr1p31	5563	-0.51	0.47	-0.25	0.59	0.21	-0.2	0.0002	0.011	0.21	0.0022	0.13	0.2	Jun 9, 2011	February 2009 (Genome Reference Consortium GRCh37)
b	203980_at	FABP4	fatty acid binding protein 4, adipocyte	chr8q21	2167	-0.16	2.89	-0.82	0.64	-0.36	-0.84	0.49	2e-43	0.00071	0.024	0.055	8.3e-06	Jun 9, 2011	February 2009 (Genome Reference Consortium GRCh37)
b	205624_at	CPA3	carboxypeptidase A3 (mast cell)	chr3q21-q25	1359	-0.03	1.34	-0.8	1.46	-0.44	-0.47	0.91	3.9e-09	0.00054	9.8e-10	0.014	0.017	Jun 9, 2011	February 2009 (Genome Reference Consortium GRCh37)
b	227827_at	---	---	---	---	-0.51	2.05	-0.62	0.66	0.28	-0.95	0.009	8e-22	0.011	0.014	0.13	6.9e-08	Jun 9, 2011	February 2009 (Genome Reference Consortium GRCh37)
b	229152_at	C4orf7	chromosome 4 open reading frame 7	chr4q13|4q13	260436	0.39	0.81	-0.42	0.55	-0.4	-0.36	0.03	0.00026	0.072	0.03	0.015	0.053	Jun 9, 2011	February 2009 (Genome Reference Consortium GRCh37)
b	220595_at	PDZRN4	PDZ domain containing ring finger 4	chr12q12	29951	-0.14	1.47	-0.35	0.31	-0.17	-0.42	0.25	4.5e-37	0.011	0.05	0.098	4.2e-05	Jun 9, 2011	February 2009 (Genome Reference Consortium GRCh37)
b	229288_at	EPHA7	EPH receptor A7	chr6q16.1	2045	-0.35	0.58	-0.21	0.58	-0.04	-0.13	0.00071	6.3e-06	0.15	2.2e-05	0.7	0.27	Jun 9, 2011	February 2009 (Genome Reference Consortium GRCh37)
b	232060_at	ROR1	receptor tyrosine kinase-like orphan receptor 1	chr1p32-p31	4919	0.27	1.12	-0.17	0.24	-0.29	-0.55	0.017	6.9e-19	0.27	0.15	0.0048	1.2e-07	Jun 9, 2011	February 2009 (Genome Reference Consortium GRCh37)
b	206157_at	PTX3	pentraxin 3, long	chr3q25	5806	0.11	0.8	-0.23	0.12	-0.09	-0.35	0.32	1.3e-11	0.084	0.49	0.4	0.00031	Jun 9, 2011	February 2009 (Genome Reference Consortium GRCh37)
b	236429_at	ZNF83	zinc finger protein 83	chr19q13.3	55769	0.13	0.29	-0.31	-0.11	0.12	-0.15	0.23	0.026	0.013	0.5	0.22	0.16	Jun 9, 2011	February 2009 (Genome Reference Consortium GRCh37)
b	228133_s_at	MYH11	myosin, heavy chain 11, smooth muscle	chr16p13.11	4629	-0.41	1.83	-0.62	0.92	-0.14	-0.57	0.031	3.5e-19	0.0066	0.00013	0.45	0.0014	Jun 9, 2011	February 2009 (Genome Reference Consortium GRCh37)
b	229975_at	BMPR1B	bone morphogenetic protein receptor, type IB	chr4q22-q24	658	-0.05	1.03	0.52	-0.16	-0.23	-0.52	0.75	2.2e-13	0.00035	0.44	0.046	7e-06	Jun 9, 2011	February 2009 (Genome Reference Consortium GRCh37)
b	210302_s_at	MAB21L2	mab-21-like 2 (C. elegans)	chr4q31	10586	-0.24	2.29	-1.53	0.81	0.35	-0.89	0.34	6.4e-21	3.2e-10	0.0076	0.098	1.6e-05	Jun 9, 2011	February 2009 (Genome Reference Consortium GRCh37)
b	209822_s_at	VLDLR	very low density lipoprotein receptor	chr9p24	7436	-0.21	0.44	0.11	0.32	-0.16	-0.11	0.15	0.012	0.58	0.11	0.22	0.48	Jun 9, 2011	February 2009 (Genome Reference Consortium GRCh37)
b	228854_at	---	---	---	---	-0.2	1.62	-0.65	0.85	-0.24	-0.47	0.29	4.8e-17	0.002	0.00017	0.14	0.0065	Jun 9, 2011	February 2009 (Genome Reference Consortium GRCh37)
b	205518_s_at	CMAH	cytidine monophosphate-N-acetylneuraminic acid hydroxylase (CMP-N-acetylneuraminate monooxygenase) pseudogene	chr6p21.32	8418	0	1.04	-0.65	1.2	-0.16	-0.61	0.99	5.5e-09	0.00036	9.7e-11	0.28	2e-05	Jun 9, 2011	February 2009 (Genome Reference Consortium GRCh37)
b	206577_at	VIP	vasoactive intestinal peptide	chr6q25	7432	-0.32	1.25	-0.92	1.33	0.04	-0.57	0.093	5.2e-09	1.4e-05	3.5e-09	0.84	0.0014	Jun 9, 2011	February 2009 (Genome Reference Consortium GRCh37)
b	219772_s_at	SMPX	small muscle protein, X-linked	chrXp22.1	23676	-0.49	0.56	-0.31	0.3	0.03	0.14	0.00057	0.0029	0.11	0.18	0.86	0.4	Jun 9, 2011	February 2009 (Genome Reference Consortium GRCh37)
b	205544_s_at	CR2	complement component (3d/Epstein Barr virus) receptor 2	chr1q32	1380	0.24	0.29	-0.19	0.51	-0.27	-0.22	0.04	0.059	0.23	0.0009	0.0099	0.073	Jun 9, 2011	February 2009 (Genome Reference Consortium GRCh37)
b	202992_at	C7	complement component 7	chr5p13	730	-0.37	2.18	-0.5	0.73	-0.17	-0.74	0.037	1.1e-32	0.023	0.0016	0.32	3.1e-06	Jun 9, 2011	February 2009 (Genome Reference Consortium GRCh37)
b	238751_at	---	---	---	---	-0.37	1.14	-0.22	0.31	0.09	-0.42	0.0035	4e-15	0.2	0.098	0.47	0.00058	Jun 9, 2011	February 2009 (Genome Reference Consortium GRCh37)
b	204422_s_at	FGF2	fibroblast growth factor 2 (basic)	chr4q26	2247	0.07	0.66	-0.2	0.2	-0.12	-0.27	0.48	4.3e-10	0.095	0.14	0.18	0.0024	Jun 9, 2011	February 2009 (Genome Reference Consortium GRCh37)
b	226304_at	HSPB6	heat shock protein, alpha-crystallin-related, B6	chr19q13.12	126393	-0.36	1.26	-0.48	0.65	-0.12	-0.27	0.0026	3.9e-21	0.001	2.7e-05	0.31	0.029	Jun 9, 2011	February 2009 (Genome Reference Consortium GRCh37)
b	204796_at	EML1	echinoderm microtubule associated protein like 1	chr14q32	2009	-0.14	0.92	-0.58	0.27	0.15	-0.32	0.2	6.1e-16	3.2e-07	0.06	0.12	0.0011	Jun 9, 2011	February 2009 (Genome Reference Consortium GRCh37)
b	209612_s_at	ADH1B	alcohol dehydrogenase 1B (class I), beta polypeptide	chr4q23	125	-0.28	1.59	-0.84	2.42	-0.68	-0.59	0.28	7.5e-09	0.0034	2.3e-19	0.001	0.012	Jun 9, 2011	February 2009 (Genome Reference Consortium GRCh37)
b	209540_at	IGF1	insulin-like growth factor 1 (somatomedin C)	chr12q23.2	3479	-0.24	1.79	-0.7	0.82	-0.17	-0.57	0.15	3.7e-27	0.00012	3.5e-05	0.26	9.5e-05	Jun 9, 2011	February 2009 (Genome Reference Consortium GRCh37)
b	216733_s_at	GATM	glycine amidinotransferase (L-arginine:glycine amidinotransferase)	chr15q21.1	2628	-0.45	0.36	0.19	0.05	0.1	-0.06	0.013	0.14	0.47	0.89	0.6	0.78	Jun 9, 2011	February 2009 (Genome Reference Consortium GRCh37)
b	206710_s_at	EPB41L3	erythrocyte membrane protein band 4.1-like 3	chr18p11.32	23136	0.49	1.1	-0.71	1	-0.34	-0.74	0.0041	9.6e-08	0.0007	6.7e-06	0.034	5.5e-06	Jun 9, 2011	February 2009 (Genome Reference Consortium GRCh37)
b	205357_s_at	AGTR1	angiotensin II receptor, type 1	chr3q24	185	-0.21	1.44	-0.54	0.24	0.14	-0.55	0.14	2.6e-23	0.00074	0.24	0.29	8.4e-06	Jun 9, 2011	February 2009 (Genome Reference Consortium GRCh37)
b	235183_at	---	---	---	---	-0.04	1.21	-0.49	0.23	0.03	-0.47	0.76	2.6e-24	0.00012	0.15	0.83	3.9e-06	Jun 9, 2011	February 2009 (Genome Reference Consortium GRCh37)
b	207175_at	ADIPOQ	adiponectin, C1Q and collagen domain containing	chr3q27	9370	-0.15	1.01	-0.24	0.28	-0.14	-0.26	0.24	3.1e-14	0.13	0.098	0.24	0.03	Jun 9, 2011	February 2009 (Genome Reference Consortium GRCh37)
b	233496_s_at	CFL2	cofilin 2 (muscle)	chr14q12	1073	0.18	1.54	-0.49	0.08	-0.09	-0.62	0.17	1.1e-31	0.00083	0.73	0.46	2.7e-08	Jun 9, 2011	February 2009 (Genome Reference Consortium GRCh37)
b	203296_s_at	ATP1A2	ATPase, Na+/K+ transporting, alpha 2 polypeptide	chr1q21-q23	477	-0.17	1.26	-0.34	0.43	-0.22	-0.31	0.16	1.1e-25	0.017	0.0043	0.034	0.0054	Jun 9, 2011	February 2009 (Genome Reference Consortium GRCh37)
b	202037_s_at	SFRP1	secreted frizzled-related protein 1	chr8p11.21	6422	0	1.06	-0.58	1.27	-0.3	-0.54	0.98	6.1e-12	0.00021	3.7e-16	0.014	1.3e-05	Jun 9, 2011	February 2009 (Genome Reference Consortium GRCh37)
b	212094_at	PEG10	paternally expressed 10	chr7q21	23089	0.45	0.57	-0.27	-0.24	0.14	-0.57	0.041	0.045	0.37	0.5	0.52	0.0073	Jun 9, 2011	February 2009 (Genome Reference Consortium GRCh37)
b	203999_at	SYT1	synaptotagmin I	chr12cen-q21	6857	-0.55	0.36	0.16	0.18	0.19	-0.13	8e-05	0.062	0.44	0.46	0.19	0.46	Jun 9, 2011	February 2009 (Genome Reference Consortium GRCh37)
b	204471_at	GAP43	growth associated protein 43	chr3q13.1-q13.2	2596	-0.11	1.01	-0.38	0.39	-0.08	-0.33	0.23	1.1e-26	0.00026	0.00075	0.37	6.9e-05	Jun 9, 2011	February 2009 (Genome Reference Consortium GRCh37)
b	206898_at	CDH19	cadherin 19, type 2	chr18q22.1	28513	-0.15	1.22	-0.42	0.72	-0.15	-0.47	0.24	2.6e-20	0.0043	2.4e-06	0.19	2.7e-05	Jun 9, 2011	February 2009 (Genome Reference Consortium GRCh37)
b	222717_at	SDPR	serum deprivation response	chr2q32-q33	8436	-0.28	1.3	-0.62	0.8	-0.09	-0.39	0.034	5.7e-20	2.7e-05	9.3e-07	0.5	0.0022	Jun 9, 2011	February 2009 (Genome Reference Consortium GRCh37)
b	223987_at	CHRDL2	chordin-like 2	chr11q14	25884	-0.06	1.61	-0.68	0.6	-0.24	-0.43	0.73	1.8e-22	0.00013	0.0032	0.089	0.0036	Jun 9, 2011	February 2009 (Genome Reference Consortium GRCh37)
b	204940_at	PLN	phospholamban	chr6q22.1	5350	-0.17	2.69	-1.19	0.68	0.05	-0.98	0.45	5.3e-41	3.2e-08	0.01	0.82	2.1e-08	Jun 9, 2011	February 2009 (Genome Reference Consortium GRCh37)
b	218730_s_at	OGN	osteoglycin	chr9q22	4969	-0.39	1.67	-0.57	0.66	-0.11	-0.44	0.0051	1.5e-28	0.00075	0.00037	0.46	0.0015	Jun 9, 2011	February 2009 (Genome Reference Consortium GRCh37)
b	236300_at	---	---	---	---	-0.68	0.65	-1.13	0.98	0.4	0.01	1.7e-05	0.0021	9.4e-10	5.3e-06	0.0097	0.97	Jun 9, 2011	February 2009 (Genome Reference Consortium GRCh37)
b	205612_at	MMRN1	multimerin 1	chr4q22	22915	-0.03	0.54	-0.29	0.53	-0.11	-0.23	0.75	5.2e-08	0.0053	5.9e-07	0.16	0.0052	Jun 9, 2011	February 2009 (Genome Reference Consortium GRCh37)
b	221805_at	NEFL	neurofilament, light polypeptide	chr8p21	4747	0.02	0.25	-0.07	0.35	-0.21	-0.06	0.9	0.083	0.67	0.021	0.038	0.67	Jun 9, 2011	February 2009 (Genome Reference Consortium GRCh37)
b	212092_at	PEG10	paternally expressed 10	chr7q21	23089	0.36	0.14	-0.15	-0.3	0.1	-0.25	0.0096	0.48	0.44	0.15	0.5	0.081	Jun 9, 2011	February 2009 (Genome Reference Consortium GRCh37)
b	204719_at	ABCA8	ATP-binding cassette, sub-family A (ABC1), member 8	chr17q24	10351	-0.39	1.61	-0.68	1.64	-0.4	-0.52	0.023	1e-17	0.00077	3.5e-17	0.0086	0.0015	Jun 9, 2011	February 2009 (Genome Reference Consortium GRCh37)
b	201496_x_at	MYH11	myosin, heavy chain 11, smooth muscle	chr16p13.11	4629	-0.65	2.38	-1.18	1.23	0.12	-0.76	0.003	1.2e-22	3.1e-06	1.7e-05	0.61	0.00034	Jun 9, 2011	February 2009 (Genome Reference Consortium GRCh37)
b	232431_at	---	---	---	---	0.31	1.19	-0.71	0.31	-0.03	-0.61	0.01	1.5e-18	2.1e-07	0.084	0.85	3.7e-08	Jun 9, 2011	February 2009 (Genome Reference Consortium GRCh37)
b	203889_at	SCG5	secretogranin V (7B2 protein)	chr15q13-q14	6447	0.16	1.07	1.05	0.02	-0.46	-0.9	0.47	1.9e-06	5.7e-07	0.96	0.0064	1.5e-07	Jun 9, 2011	February 2009 (Genome Reference Consortium GRCh37)
b	213993_at	SPON1	spondin 1, extracellular matrix protein	chr11p15.2	10418	0.63	1.45	-0.06	0.8	-0.59	-1.09	0.00056	2e-11	0.86	0.0013	0.00038	1.1e-10	Jun 9, 2011	February 2009 (Genome Reference Consortium GRCh37)
b	205514_at	ZNF415	zinc finger protein 415	chr19q13.42	55786	-0.32	0.31	-0.34	0.54	-0.02	0.06	0.0014	0.021	0.0081	3.9e-05	0.89	0.61	Jun 9, 2011	February 2009 (Genome Reference Consortium GRCh37)
b	215306_at	---	---	---	---	-0.08	1.4	-0.56	0.24	0.02	-0.49	0.52	7.2e-36	4.1e-06	0.12	0.89	5.8e-07	Jun 9, 2011	February 2009 (Genome Reference Consortium GRCh37)
b	225728_at	SORBS2	sorbin and SH3 domain containing 2	chr4q35.1	8470	-0.66	0.72	0.19	0.13	0.25	-0.28	0.00014	0.0017	0.47	0.68	0.16	0.15	Jun 9, 2011	February 2009 (Genome Reference Consortium GRCh37)
b	204260_at	CHGB	chromogranin B (secretogranin 1)	chr20pter-p12	1114	-0.08	0.15	-0.32	1.18	-0.07	-0.37	0.67	0.48	0.1	3.8e-11	0.68	0.013	Jun 9, 2011	February 2009 (Genome Reference Consortium GRCh37)
b	203680_at	PRKAR2B	protein kinase, cAMP-dependent, regulatory, type II, beta	chr7q22	5577	0.23	0.86	-0.16	0.94	-0.44	-0.58	0.2	3.4e-05	0.51	1.4e-05	0.0042	0.00033	Jun 9, 2011	February 2009 (Genome Reference Consortium GRCh37)
b	225207_at	PDK4	pyruvate dehydrogenase kinase, isozyme 4	chr7q21.3	5166	-0.64	1.06	-0.24	1.07	-0.01	-0.43	5.7e-05	6.2e-08	0.31	2.9e-07	0.96	0.011	Jun 9, 2011	February 2009 (Genome Reference Consortium GRCh37)
b	244745_at	RERG	RAS-like, estrogen-regulated, growth inhibitor	chr12p12.3	85004	-0.2	1.12	-0.51	0.21	0.09	-0.32	0.038	9.9e-28	2.9e-06	0.13	0.37	0.00047	Jun 9, 2011	February 2009 (Genome Reference Consortium GRCh37)
b	229800_at	DCLK1	doublecortin-like kinase 1	chr13q13	9201	-0.14	1.8	-0.58	0.52	-0.14	-0.61	0.32	2e-45	5.9e-05	0.0018	0.26	5.9e-08	Jun 9, 2011	February 2009 (Genome Reference Consortium GRCh37)
b	209555_s_at	CD36	CD36 molecule (thrombospondin receptor)	chr7q11.2	948	0.16	1.04	-0.47	0.8	-0.19	-0.62	0.33	6.7e-10	0.009	1.7e-05	0.17	4.7e-06	Jun 9, 2011	February 2009 (Genome Reference Consortium GRCh37)
b	203000_at	STMN2	stathmin-like 2	chr8q21.13	11075	-0.56	0.91	-0.55	1.23	-0.15	-0.13	4.8e-05	1.3e-07	0.002	1.8e-12	0.31	0.43	Jun 9, 2011	February 2009 (Genome Reference Consortium GRCh37)
b	203951_at	CNN1	calponin 1, basic, smooth muscle	chr19p13.2-p13.1	1264	-0.24	2.5	-1.29	0.74	0.14	-0.88	0.26	4e-32	4.4e-09	0.0062	0.5	1.7e-06	Jun 9, 2011	February 2009 (Genome Reference Consortium GRCh37)
b	201117_s_at	CPE	carboxypeptidase E	chr4q32.3	1363	-1.02	1.08	-0.06	0.98	0.27	-0.48	1.6e-07	2.5e-05	0.87	0.00037	0.19	0.025	Jun 9, 2011	February 2009 (Genome Reference Consortium GRCh37)
b	217418_x_at	MS4A1	membrane-spanning 4-domains, subfamily A, member 1	chr11q12	931	0.28	0.17	-0.15	0.51	-0.25	-0.24	0.019	0.32	0.39	0.0014	0.024	0.055	Jun 9, 2011	February 2009 (Genome Reference Consortium GRCh37)
b	205498_at	GHR	growth hormone receptor	chr5p13-p12	2690	-0.75	0.91	-0.97	1.28	0.32	-0.25	1.1e-05	3.6e-05	2.8e-06	1.4e-08	0.062	0.2	Jun 9, 2011	February 2009 (Genome Reference Consortium GRCh37)
b	212681_at	EPB41L3	erythrocyte membrane protein band 4.1-like 3	chr18p11.32	23136	0.42	1.01	-0.5	0.8	-0.26	-0.73	0.0072	4.3e-08	0.0097	7.8e-05	0.074	3.2e-07	Jun 9, 2011	February 2009 (Genome Reference Consortium GRCh37)
b	214023_x_at	TUBB2B	tubulin, beta 2B	chr6p25	347733	0.02	0.66	-0.36	-0.1	0.05	-0.15	0.91	0.00042	0.073	0.71	0.78	0.37	Jun 9, 2011	February 2009 (Genome Reference Consortium GRCh37)
b	210303_at	MAB21L2	mab-21-like 2 (C. elegans)	chr4q31	10586	-0.23	1.8	-0.61	0.46	-0.08	-0.54	0.1	1.2e-35	0.00015	0.014	0.58	2.5e-05	Jun 9, 2011	February 2009 (Genome Reference Consortium GRCh37)
b	204955_at	SRPX	sushi-repeat-containing protein, X-linked	chrXp21.1	8406	0.58	1.98	-0.59	0.73	-0.49	-1.06	0.00072	1e-24	0.0069	0.0021	0.0021	2.2e-11	Jun 9, 2011	February 2009 (Genome Reference Consortium GRCh37)
b	214012_at	ERAP1	endoplasmic reticulum aminopeptidase 1	chr5q15	51752	0.2	0.22	-0.22	0.26	0.14	-0.46	0.25	0.32	0.3	0.27	0.36	0.0025	Jun 9, 2011	February 2009 (Genome Reference Consortium GRCh37)
b	243278_at	FOXP2	forkhead box P2	chr7q31	93986	-0.54	0.97	-0.4	0.9	0.12	-0.41	0.00062	5.5e-07	0.06	1.6e-05	0.49	0.013	Jun 9, 2011	February 2009 (Genome Reference Consortium GRCh37)
b	226303_at	PGM5	phosphoglucomutase 5	chr9q13	5239	-0.44	2.02	-0.68	0.72	-0.1	-0.54	0.03	7.1e-20	0.0056	0.0088	0.62	0.0071	Jun 9, 2011	February 2009 (Genome Reference Consortium GRCh37)
b	202920_at	ANK2	ankyrin 2, neuronal	chr4q25-q27	287	-0.21	1.77	-0.82	0.92	-0.03	-0.71	0.17	1.8e-31	2.6e-07	2.6e-07	0.87	3.3e-08	Jun 9, 2011	February 2009 (Genome Reference Consortium GRCh37)
b	211776_s_at	EPB41L3	erythrocyte membrane protein band 4.1-like 3	chr18p11.32	23136	0.37	0.9	-0.51	0.84	-0.28	-0.63	0.012	2e-07	0.0041	5.6e-06	0.041	3.6e-06	Jun 9, 2011	February 2009 (Genome Reference Consortium GRCh37)
b	227742_at	CLIC6	chloride intracellular channel 6	chr21q22.12	54102	0.06	0.46	-0.7	0.99	-0.07	-0.31	0.79	0.029	0.00024	1.1e-06	0.7	0.069	Jun 9, 2011	February 2009 (Genome Reference Consortium GRCh37)
b	209613_s_at	ADH1B	alcohol dehydrogenase 1B (class I), beta polypeptide	chr4q23	125	-0.34	1.71	-0.85	2.37	-0.59	-0.68	0.18	4.1e-10	0.0031	3.6e-18	0.0059	0.0033	Jun 9, 2011	February 2009 (Genome Reference Consortium GRCh37)
b	227769_at	GPR27	G protein-coupled receptor 27	chr3p21-p14	2850	0.51	0.7	-0.19	-0.01	-0.3	-0.37	1.4e-06	2.7e-07	0.23	0.97	0.0031	0.00081	Jun 9, 2011	February 2009 (Genome Reference Consortium GRCh37)
b	229963_at	BEX5	brain expressed, X-linked 5	chrXq22.1	340542	0.56	0.09	0.52	-0.12	-0.47	-0.29	0.0024	0.76	0.032	0.74	0.0056	0.16	Jun 9, 2011	February 2009 (Genome Reference Consortium GRCh37)
b	232298_at	LOC401093	hypothetical LOC401093	chr3q25.1	401093	-0.17	1.28	-0.33	0.33	-0.06	-0.44	0.17	6.7e-23	0.031	0.053	0.62	8.8e-05	Jun 9, 2011	February 2009 (Genome Reference Consortium GRCh37)
b	217546_at	MT1M	metallothionein 1M	chr16q13	4499	0.78	0.13	-0.37	2.56	-1.08	-0.67	0.00038	0.7	0.23	2.8e-23	1.6e-08	0.0029	Jun 9, 2011	February 2009 (Genome Reference Consortium GRCh37)
b	229127_at	JAM2	junctional adhesion molecule 2	chr21q21.2	58494	0.04	1.35	-0.62	0.72	-0.19	-0.54	0.76	7.1e-31	3.7e-07	1.4e-07	0.067	4.4e-08	Jun 9, 2011	February 2009 (Genome Reference Consortium GRCh37)
b	231726_at	PCDHB14	protocadherin beta 14	chr5q31	56122	0.31	0.46	0.06	-0.69	-0.01	-0.18	0.02	0.0067	0.78	5.3e-05	0.93	0.2	Jun 9, 2011	February 2009 (Genome Reference Consortium GRCh37)
b	229461_x_at	NEGR1	neuronal growth regulator 1	chr1p31.1	257194	-0.41	1.38	-0.41	0.75	-0.08	-0.44	0.00046	3.9e-26	0.0059	8.6e-07	0.51	0.00014	Jun 9, 2011	February 2009 (Genome Reference Consortium GRCh37)
b	209763_at	CHRDL1	chordin-like 1	chrXq23	91851	-0.38	2.22	-1	0.95	-0.03	-0.71	0.047	1.4e-28	2.8e-06	8e-05	0.88	5.2e-05	Jun 9, 2011	February 2009 (Genome Reference Consortium GRCh37)
b	222043_at	CLU	clusterin	chr8p21-p12	1191	0.14	1.58	-0.72	0.52	-0.14	-0.65	0.34	6.6e-27	4.1e-06	0.0047	0.28	1.9e-07	Jun 9, 2011	February 2009 (Genome Reference Consortium GRCh37)
c	211379_x_at	B3GALNT1	beta-1,3-N-acetylgalactosaminyltransferase 1 (globoside blood group)	chr3q25	8706	0.51	0.54	-0.31	-0.35	-0.04	-0.32	1.9e-07	3.4e-05	0.024	0.018	0.7	0.0021	Jun 9, 2011	February 2009 (Genome Reference Consortium GRCh37)
c	215440_s_at	BEX4	brain expressed, X-linked 4	chrXq22.1-q22.3	56271	-0.14	1.51	-1.08	0.74	0.13	-0.56	0.47	1.4e-16	2.3e-09	0.00061	0.43	0.00033	Jun 9, 2011	February 2009 (Genome Reference Consortium GRCh37)
c	207426_s_at	TNFSF4	tumor necrosis factor (ligand) superfamily, member 4	chr1q25	7292	0.28	1.34	-1.01	-0.31	0.55	-0.8	0.069	2.7e-16	2.2e-10	0.16	1e-05	1.2e-09	Jun 9, 2011	February 2009 (Genome Reference Consortium GRCh37)
c	201843_s_at	EFEMP1	EGF-containing fibulin-like extracellular matrix protein 1	chr2p16	2202	-0.15	2.03	-1.22	0.49	0.35	-0.86	0.44	1.1e-27	9.5e-11	0.045	0.026	4.3e-08	Jun 9, 2011	February 2009 (Genome Reference Consortium GRCh37)
c	227566_at	NTM	neurotrimin	chr11q25	50863	0.39	2.17	-1.66	-0.32	0.76	-1.17	0.07	3.3e-21	1e-13	0.34	2.6e-05	4.3e-10	Jun 9, 2011	February 2009 (Genome Reference Consortium GRCh37)
c	219087_at	ASPN	asporin	chr9q22	54829	-0.29	2.61	-1.81	0.26	0.89	-1.16	0.25	3.6e-25	3.6e-13	0.5	7.6e-06	3.5e-08	Jun 9, 2011	February 2009 (Genome Reference Consortium GRCh37)
c	214587_at	COL8A1	collagen, type VIII, alpha 1	chr3q12.3	1295	-0.04	1.36	-0.73	-0.21	0.31	-0.48	0.79	1.3e-25	6.1e-08	0.26	0.0042	1.6e-05	Jun 9, 2011	February 2009 (Genome Reference Consortium GRCh37)
c	221933_at	NLGN4X	neuroligin 4, X-linked	chrXp22.33	57502	0.02	1.05	-0.36	0.36	-0.11	-0.43	0.9	1.7e-24	0.0017	0.0048	0.25	6.7e-07	Jun 9, 2011	February 2009 (Genome Reference Consortium GRCh37)
c	219773_at	NOX4	NADPH oxidase 4	chr11q14.2-q21	50507	0.27	1.94	-0.99	-0.5	0.38	-0.84	0.079	4.7e-35	1.2e-09	0.015	0.0043	3.9e-10	Jun 9, 2011	February 2009 (Genome Reference Consortium GRCh37)
c	213316_at	KIAA1462	KIAA1462	chr10p11.23	57608	0.26	1.51	-0.74	-0.09	0.14	-0.7	0.027	7.4e-34	1.1e-08	0.67	0.21	2.2e-11	Jun 9, 2011	February 2009 (Genome Reference Consortium GRCh37)
c	232568_at	MGC24103	hypothetical MGC24103	chr9p22.3	158295	-0.03	1.27	-0.56	0.13	0.03	-0.41	0.82	4.1e-33	5.9e-07	0.43	0.78	8.6e-06	Jun 9, 2011	February 2009 (Genome Reference Consortium GRCh37)
c	202436_s_at	CYP1B1	cytochrome P450, family 1, subfamily B, polypeptide 1	chr2p21	1545	0.36	2.85	-0.84	-0.33	-0.04	-1.12	0.07	4.9e-48	0.00021	0.26	0.84	6.4e-11	Jun 9, 2011	February 2009 (Genome Reference Consortium GRCh37)
c	205226_at	PDGFRL	platelet-derived growth factor receptor-like	chr8p22-p21.3	5157	0.46	1.69	-0.28	-0.11	-0.33	-0.72	0.00054	5.8e-31	0.13	0.64	0.0088	4.4e-09	Jun 9, 2011	February 2009 (Genome Reference Consortium GRCh37)
c	220979_s_at	ST6GALNAC5	ST6 (alpha-N-acetyl-neuraminyl-2,3-beta-galactosyl-1,3)-N-acetylgalactosaminide alpha-2,6-sialyltransferase 5	chr1p31.1	81849	0.33	1.39	-0.92	-0.24	0.24	-0.61	0.016	6.2e-21	6e-10	0.24	0.057	8.3e-07	Jun 9, 2011	February 2009 (Genome Reference Consortium GRCh37)
c	229530_at	GUCY1A3	guanylate cyclase 1, soluble, alpha 3	chr4q31.3-q33|4q31.1-q31.2	2982	-0.03	1.7	-1.37	0.3	0.51	-0.76	0.89	1.4e-20	6.9e-15	0.24	0.00052	6.3e-07	Jun 9, 2011	February 2009 (Genome Reference Consortium GRCh37)
c	204463_s_at	EDNRA	endothelin receptor type A	chr4q31.22	1909	-0.06	1.25	-1.09	-0.42	0.48	-0.26	0.75	2.5e-13	2.2e-11	0.053	0.00024	0.11	Jun 9, 2011	February 2009 (Genome Reference Consortium GRCh37)
c	203083_at	THBS2	thrombospondin 2	chr6q27	7058	0.47	2.25	-2.26	-0.2	0.92	-1.15	0.047	1e-18	1.3e-21	0.61	2e-06	3.8e-08	Jun 9, 2011	February 2009 (Genome Reference Consortium GRCh37)
c	222719_s_at	PDGFC	platelet derived growth factor C	chr4q32	56034	-0.09	1.37	-0.85	-0.05	0.4	-0.57	0.6	1.3e-18	6.5e-08	0.87	0.0011	1.4e-05	Jun 9, 2011	February 2009 (Genome Reference Consortium GRCh37)
c	228407_at	SCUBE3	signal peptide, CUB domain, EGF-like 3	chr6p21.3	222663	-0.15	0.77	-0.46	-0.06	0.3	-0.3	0.29	3.8e-07	0.003	0.79	0.0095	0.02	Jun 9, 2011	February 2009 (Genome Reference Consortium GRCh37)
c	213429_at	BICC1	bicaudal C homolog 1 (Drosophila)	chr10q21.1	80114	-0.07	1.51	-1.19	-0.05	0.49	-0.54	0.7	2.9e-22	2.3e-15	0.87	6.1e-05	5.8e-05	Jun 9, 2011	February 2009 (Genome Reference Consortium GRCh37)
c	235821_at	---	---	---	---	0.43	1.48	-0.79	-0.45	0.19	-0.66	0.0005	3.5e-27	1.9e-08	0.0092	0.12	9.7e-09	Jun 9, 2011	February 2009 (Genome Reference Consortium GRCh37)
c	221911_at	ETV1	ets variant 1	chr7p21.3	2115	0.3	1.42	-0.38	-0.35	0.22	-0.87	0.043	4.3e-18	0.042	0.1	0.13	4.6e-11	Jun 9, 2011	February 2009 (Genome Reference Consortium GRCh37)
c	214702_at	FN1	fibronectin 1	chr2q34	2335	-0.06	0.98	-0.56	-0.32	0.37	-0.37	0.65	1.4e-14	1.3e-05	0.049	0.00016	0.00056	Jun 9, 2011	February 2009 (Genome Reference Consortium GRCh37)
c	209292_at	ID4	Inhibitor of DNA binding 4, dominant negative helix-loop-helix protein	chr6p22-p21	3400	-0.63	0.96	0.15	0.03	0.16	-0.26	5.8e-06	4.8e-08	0.48	0.93	0.28	0.1	Jun 9, 2011	February 2009 (Genome Reference Consortium GRCh37)
c	225285_at	BCAT1	branched chain amino-acid transaminase 1, cytosolic	chr12p12.1	586	0.76	1.81	-1.26	-0.46	0.36	-1.03	1.9e-06	9.3e-22	1.2e-11	0.062	0.022	1.9e-11	Jun 9, 2011	February 2009 (Genome Reference Consortium GRCh37)
c	225381_at	LOC399959	hypothetical LOC399959	chr11q24.1	399959	-0.12	2.43	-1.07	0.16	0.18	-0.83	0.51	6.1e-48	3.6e-09	0.55	0.25	2e-08	Jun 9, 2011	February 2009 (Genome Reference Consortium GRCh37)
c	223374_s_at	B3GALNT1	beta-1,3-N-acetylgalactosaminyltransferase 1 (globoside blood group)	chr3q25	8706	0.6	0.82	-0.39	-0.44	-0.05	-0.44	4.3e-07	4.8e-08	0.016	0.013	0.7	0.00031	Jun 9, 2011	February 2009 (Genome Reference Consortium GRCh37)
c	238617_at	---	---	---	---	0.04	1.45	-1	-0.45	0.54	-0.56	0.85	2.5e-18	1.1e-09	0.031	2.4e-05	6.5e-05	Jun 9, 2011	February 2009 (Genome Reference Consortium GRCh37)
c	203305_at	F13A1	coagulation factor XIII, A1 polypeptide	chr6p25.3-p24.3	2162	0.01	2.08	-0.97	0.55	-0.1	-0.7	0.97	1.8e-30	4.1e-07	0.021	0.56	1e-05	Jun 9, 2011	February 2009 (Genome Reference Consortium GRCh37)
c	236297_at	---	---	---	---	0.22	1.52	-0.56	0.04	0.15	-0.87	0.096	1.3e-28	0.0002	0.86	0.24	1.7e-14	Jun 9, 2011	February 2009 (Genome Reference Consortium GRCh37)
c	226930_at	FNDC1	fibronectin type III domain containing 1	chr6q25	84624	0.24	2.55	-2.06	0.06	0.7	-1.12	0.34	2.3e-25	2.8e-18	0.9	0.00039	5e-08	Jun 9, 2011	February 2009 (Genome Reference Consortium GRCh37)
c	202437_s_at	CYP1B1	cytochrome P450, family 1, subfamily B, polypeptide 1	chr2p21	1545	0.51	3.23	-0.94	-0.46	-0.07	-1.3	0.02	3.6e-47	0.00028	0.16	0.77	3.4e-11	Jun 9, 2011	February 2009 (Genome Reference Consortium GRCh37)
c	209875_s_at	SPP1	secreted phosphoprotein 1	chr4q22.1	6696	1.61	2.38	-1.64	-0.69	0.63	-2.05	1.2e-08	2.2e-11	3.2e-06	0.13	0.027	8.5e-14	Jun 9, 2011	February 2009 (Genome Reference Consortium GRCh37)
c	229802_at	---	---	---	---	0.58	2.12	-1.32	-0.63	0.46	-1.02	0.0016	3.4e-25	1.1e-10	0.016	0.0062	1.6e-09	Jun 9, 2011	February 2009 (Genome Reference Consortium GRCh37)
c	222877_at	---	---	---	---	0.18	1.85	-1.03	-0.09	0.36	-0.88	0.25	4e-32	1.7e-10	0.72	0.0065	1.9e-11	Jun 9, 2011	February 2009 (Genome Reference Consortium GRCh37)
c	220122_at	MCTP1	multiple C2 domains, transmembrane 1	chr5q15	79772	0.36	0.92	-0.71	-0.07	0.05	-0.39	0.0056	2.4e-09	2.4e-06	0.78	0.75	0.0029	Jun 9, 2011	February 2009 (Genome Reference Consortium GRCh37)
c	209687_at	CXCL12	chemokine (C-X-C motif) ligand 12	chr10q11.1	6387	0.08	2.37	-1.14	1.13	-0.17	-1.05	0.76	6.2e-25	2.4e-06	3.1e-05	0.42	4.7e-08	Jun 9, 2011	February 2009 (Genome Reference Consortium GRCh37)
c	221019_s_at	COLEC12	collectin sub-family member 12	chr18pter-p11.3	81035	0.25	2.31	-0.98	0.38	-0.19	-0.86	0.13	3.6e-47	1.9e-08	0.097	0.23	1.3e-09	Jun 9, 2011	February 2009 (Genome Reference Consortium GRCh37)
c	214452_at	BCAT1	branched chain amino-acid transaminase 1, cytosolic	chr12p12.1	586	0.52	1.08	-0.55	-0.45	0.09	-0.57	1.9e-06	4e-16	6.1e-05	0.0045	0.46	1.5e-07	Jun 9, 2011	February 2009 (Genome Reference Consortium GRCh37)
c	204337_at	RGS4	regulator of G-protein signaling 4	chr1q23.3	5999	0.07	1.27	-0.8	-0.03	0.18	-0.44	0.69	1.2e-15	4.8e-07	0.93	0.19	0.0014	Jun 9, 2011	February 2009 (Genome Reference Consortium GRCh37)
c	225790_at	MSRB3	methionine sulfoxide reductase B3	chr12q14.3	253827	-0.12	1.99	-0.95	0.28	0.18	-0.73	0.43	1.2e-43	5.3e-10	0.19	0.17	6.8e-09	Jun 9, 2011	February 2009 (Genome Reference Consortium GRCh37)
c	227623_at	CACNA2D1	calcium channel, voltage-dependent, alpha 2/delta subunit 1	chr7q21-q22	781	-0.22	1.87	-0.96	0.31	0.36	-0.8	0.16	5e-34	2.5e-09	0.16	0.0057	1.3e-09	Jun 9, 2011	February 2009 (Genome Reference Consortium GRCh37)
c	204154_at	CDO1	cysteine dioxygenase, type I	chr5q23.2	1036	-0.17	1.25	-0.37	-0.01	0.06	-0.36	0.14	1.2e-28	0.0041	0.98	0.62	0.00032	Jun 9, 2011	February 2009 (Genome Reference Consortium GRCh37)
c	226237_at	COL8A1	collagen, type VIII, alpha 1	chr3q12.3	1295	0.15	2.42	-2.3	-0.11	0.88	-0.93	0.58	6e-22	1.2e-22	0.81	6e-06	1.4e-05	Jun 9, 2011	February 2009 (Genome Reference Consortium GRCh37)
c	206026_s_at	TNFAIP6	tumor necrosis factor, alpha-induced protein 6	chr2q23.3	7130	1.13	1.84	-1.47	-0.6	0.35	-1.16	4.8e-10	2.1e-16	1e-11	0.034	0.061	1e-10	Jun 9, 2011	February 2009 (Genome Reference Consortium GRCh37)
c	221276_s_at	SYNC	syncoilin, intermediate filament protein	chr1p35.1	81493	0.06	1.79	-0.8	0.39	0.03	-0.76	0.74	1e-36	9.1e-08	0.041	0.84	3.3e-10	Jun 9, 2011	February 2009 (Genome Reference Consortium GRCh37)
c	227236_at	TSPAN2	tetraspanin 2	chr1p13.2	10100	-0.23	1.7	-1.31	0.49	0.6	-0.83	0.22	2.1e-18	3.5e-12	0.051	6.5e-05	1.9e-07	Jun 9, 2011	February 2009 (Genome Reference Consortium GRCh37)
c	235371_at	GXYLT2	glucoside xylosyltransferase 2	chr3p13	727936	-0.31	1.55	-1.18	-0.45	0.55	-0.2	0.098	1.6e-14	2.6e-09	0.087	0.00051	0.32	Jun 9, 2011	February 2009 (Genome Reference Consortium GRCh37)
c	205501_at	PDE10A	phosphodiesterase 10A	chr6q26	10846	0.57	1.03	0.05	-0.46	-0.1	-0.75	1.1e-05	1.6e-10	0.83	0.017	0.47	2.3e-09	Jun 9, 2011	February 2009 (Genome Reference Consortium GRCh37)
c	202435_s_at	CYP1B1	cytochrome P450, family 1, subfamily B, polypeptide 1	chr2p21	1545	0.25	2.28	-0.58	-0.31	-0.09	-0.83	0.13	3.4e-46	0.002	0.18	0.58	4e-09	Jun 9, 2011	February 2009 (Genome Reference Consortium GRCh37)
c	228827_at	RUNX1T1	runt-related transcription factor 1; translocated to, 1 (cyclin D-related)	chr8q22	862	-0.27	1.78	-1.07	0.29	0.37	-0.62	0.06	2.4e-32	1.6e-12	0.18	0.0032	2.2e-06	Jun 9, 2011	February 2009 (Genome Reference Consortium GRCh37)
c	225946_at	RASSF8	Ras association (RalGDS/AF-6) domain family (N-terminal) member 8	chr12p12.3	11228	-0.03	1.48	-0.95	0.03	0.24	-0.46	0.84	1.7e-25	2.5e-11	0.92	0.044	0.00019	Jun 9, 2011	February 2009 (Genome Reference Consortium GRCh37)
c	217889_s_at	CYBRD1	cytochrome b reductase 1	chr2q31.1	79901	0.4	1.21	-0.65	0.64	-0.23	-0.69	0.0063	1.5e-12	0.00021	0.0013	0.11	4.9e-07	Jun 9, 2011	February 2009 (Genome Reference Consortium GRCh37)
c	236738_at	LOC401097	hypothetical protein LOC401097	chr3q25.33	401097	0.14	1.31	-0.64	-0.09	0.21	-0.64	0.24	5.7e-27	6.5e-07	0.64	0.044	3.7e-10	Jun 9, 2011	February 2009 (Genome Reference Consortium GRCh37)
c	218469_at	GREM1	gremlin 1	chr15q13.3	26585	0.68	2.13	-2.4	0.86	0.47	-1.23	0.0083	4.4e-13	4.9e-19	0.016	0.05	1.9e-07	Jun 9, 2011	February 2009 (Genome Reference Consortium GRCh37)
c	225987_at	STEAP4	STEAP family member 4	chr7q21.12	79689	0.44	1.44	-0.44	0.34	-0.24	-0.81	0.0021	6.1e-19	0.016	0.11	0.083	6.9e-10	Jun 9, 2011	February 2009 (Genome Reference Consortium GRCh37)
c	224396_s_at	ASPN	asporin	chr9q22	54829	-0.33	2.35	-1.34	0.07	0.65	-0.92	0.11	1.8e-28	6.4e-10	0.85	0.00014	4.1e-07	Jun 9, 2011	February 2009 (Genome Reference Consortium GRCh37)
c	209676_at	TFPI	tissue factor pathway inhibitor (lipoprotein-associated coagulation inhibitor)	chr2q32	7035	0.31	0.8	-0.51	-0.05	0.12	-0.5	0.013	4.3e-08	0.00047	0.84	0.33	1.7e-05	Jun 9, 2011	February 2009 (Genome Reference Consortium GRCh37)
c	204298_s_at	LOX	lysyl oxidase	chr5q23.2	4015	0.55	1.38	-0.94	-0.23	0.18	-0.72	0.00032	8.3e-15	9.7e-08	0.35	0.24	5.9e-07	Jun 9, 2011	February 2009 (Genome Reference Consortium GRCh37)
c	204052_s_at	SFRP4	secreted frizzled-related protein 4	chr7p14.1	6424	-0.18	2.5	-1.34	-0.27	0.71	-1.02	0.46	1.3e-29	3.8e-09	0.42	7.2e-05	6.5e-08	Jun 9, 2011	February 2009 (Genome Reference Consortium GRCh37)
c	235318_at	FBN1	fibrillin 1	chr15q21.1	2200	0.07	1.62	-1.05	0.06	0.4	-0.76	0.69	8.8e-29	5.7e-13	0.83	0.00098	5.4e-10	Jun 9, 2011	February 2009 (Genome Reference Consortium GRCh37)
c	202363_at	SPOCK1	sparc/osteonectin, cwcv and kazal-like domains proteoglycan (testican) 1	chr5q31	6695	0.51	2.39	-1.82	0.02	0.61	-1.3	0.017	5.5e-26	2e-16	0.96	0.0011	3.4e-12	Jun 9, 2011	February 2009 (Genome Reference Consortium GRCh37)
c	222288_at	---	---	---	---	-0.38	1.69	-1	-0.42	0.51	-0.29	0.046	4.5e-16	1.9e-06	0.12	0.0021	0.14	Jun 9, 2011	February 2009 (Genome Reference Consortium GRCh37)
c	205330_at	MN1	meningioma (disrupted in balanced translocation) 1	chr22q11|22q12.1	4330	-0.29	1.44	-0.69	0.17	0.21	-0.42	0.015	6.9e-30	2e-07	0.37	0.055	0.0002	Jun 9, 2011	February 2009 (Genome Reference Consortium GRCh37)
c	231240_at	DIO2	deiodinase, iodothyronine, type II	chr14q24.2-q24.3	1734	-0.66	1.41	-0.66	-0.28	0.57	-0.25	2.2e-05	5.9e-14	0.00078	0.28	6.8e-05	0.16	Jun 9, 2011	February 2009 (Genome Reference Consortium GRCh37)
c	242471_at	---	---	---	---	0.24	1.21	-0.56	-0.21	0.19	-0.62	0.068	1.4e-17	0.00017	0.28	0.12	9.6e-08	Jun 9, 2011	February 2009 (Genome Reference Consortium GRCh37)
c	204069_at	MEIS1	Meis homeobox 1	chr2p14	4211	0.1	1.76	-1.34	0.41	0.38	-0.84	0.6	4.9e-26	1.6e-16	0.061	0.0068	1.3e-09	Jun 9, 2011	February 2009 (Genome Reference Consortium GRCh37)
c	236179_at	CDH11	cadherin 11, type 2, OB-cadherin (osteoblast)	chr16q22.1	1009	0.03	1.67	-0.66	-0.36	0.4	-0.79	0.88	6.2e-21	0.00068	0.14	0.0069	9.2e-08	Jun 9, 2011	February 2009 (Genome Reference Consortium GRCh37)
c	231067_s_at	AKAP12	A kinase (PRKA) anchor protein 12	chr6q24-q25	9590	-0.32	2.04	-0.57	0.2	0.02	-0.59	0.018	7.3e-51	0.00029	0.35	0.91	1.8e-06	Jun 9, 2011	February 2009 (Genome Reference Consortium GRCh37)
c	210674_s_at	PCDHA1 /// PCDHA10 /// PCDHA11 /// PCDHA12 /// PCDHA13 /// PCDHA2 /// PCDHA3 /// PCDHA4 /// PCDHA5 /// PCDHA6 /// PCDHA7 /// PCDHA8 /// PCDHA9 /// PCDHAC1 /// PCDHAC2	protocadherin alpha 1 /// protocadherin alpha 10 /// protocadherin alpha 11 /// protocadherin alpha 12 /// protocadherin alpha 13 /// protocadherin alpha 2 /// protocadherin alpha 3 /// protocadherin alpha 4 /// protocadherin alpha 5 /// protocadherin alpha 6 /// protocadherin alpha 7 /// protocadherin alpha 8 /// protocadherin alpha 9 /// protocadherin alpha subfamily C, 1 /// protocadherin alph…	chr5q31	56134 /// 56135 /// 56136 /// 56137 /// 56138 /// 56139 /// 56140 /// 56141 /// 56142 /// 56143 /// 56144 /// 56145 /// 56146 /// 56147 /// 9752	0.21	0.66	-0.35	-0.15	0.05	-0.29	0.093	8.3e-06	0.022	0.45	0.73	0.017	Jun 9, 2011	February 2009 (Genome Reference Consortium GRCh37)
c	205422_s_at	ITGBL1	integrin, beta-like 1 (with EGF-like repeat domains)	chr13q33	9358	-0.3	2.08	-1.12	-0.4	0.67	-0.71	0.11	3.4e-27	1.8e-08	0.13	1.1e-05	2.1e-05	Jun 9, 2011	February 2009 (Genome Reference Consortium GRCh37)
c	201430_s_at	DPYSL3	dihydropyrimidinase-like 3	chr5q32	1809	-0.13	2.06	-0.63	0.04	0.21	-0.88	0.5	1.2e-32	0.0015	0.9	0.18	1.9e-09	Jun 9, 2011	February 2009 (Genome Reference Consortium GRCh37)
c	1555778_a_at	POSTN	periostin, osteoblast specific factor	chr13q13.3	10631	0.79	2.12	-1.97	0	0.65	-1.34	0.0007	5.9e-15	1.3e-14	1	0.0025	5.5e-10	Jun 9, 2011	February 2009 (Genome Reference Consortium GRCh37)
c	219908_at	DKK2	dickkopf homolog 2 (Xenopus laevis)	chr4q25	27123	-0.31	0.8	-0.85	0.2	0.42	-0.19	0.051	2.4e-05	1.2e-06	0.44	0.0026	0.27	Jun 9, 2011	February 2009 (Genome Reference Consortium GRCh37)
c	241473_at	---	---	---	---	0.08	1.24	-0.63	-0.33	0.28	-0.5	0.5	1.8e-27	1.1e-07	0.028	0.0028	2.6e-07	Jun 9, 2011	February 2009 (Genome Reference Consortium GRCh37)
c	242397_at	---	---	---	---	0.29	1.2	-0.47	-0.33	0.14	-0.6	0.014	1e-19	0.0011	0.053	0.24	2.6e-08	Jun 9, 2011	February 2009 (Genome Reference Consortium GRCh37)
c	227529_s_at	AKAP12	A kinase (PRKA) anchor protein 12	chr6q24-q25	9590	-0.12	2.34	-0.89	0.25	0.01	-0.75	0.52	3.5e-45	9.7e-07	0.33	0.94	4.3e-07	Jun 9, 2011	February 2009 (Genome Reference Consortium GRCh37)
c	229327_s_at	---	---	---	---	0.09	1.21	-0.71	0.22	0.11	-0.53	0.52	8.5e-21	6.5e-08	0.23	0.33	8.1e-07	Jun 9, 2011	February 2009 (Genome Reference Consortium GRCh37)
c	230130_at	---	---	---	---	-0.3	2.56	-0.98	0.48	0.18	-0.96	0.14	3.6e-35	1.4e-05	0.092	0.37	6.8e-08	Jun 9, 2011	February 2009 (Genome Reference Consortium GRCh37)
c	226682_at	RORA	RAR-related orphan receptor A	chr15q22.2	6095	-0.13	1.31	-1	0.23	0.47	-0.61	0.46	4.7e-13	1.2e-08	0.37	0.00078	3.8e-05	Jun 9, 2011	February 2009 (Genome Reference Consortium GRCh37)
c	1554195_a_at	C5orf46	chromosome 5 open reading frame 46	chr5q32	389336	0.3	1.25	-0.33	-0.54	-0.03	-0.43	0.017	4.9e-19	0.044	0.0015	0.85	0.00041	Jun 9, 2011	February 2009 (Genome Reference Consortium GRCh37)
c	230175_s_at	DCBLD2	Discoidin, CUB and LCCL domain containing 2	chr3q12.1|3	131566	-0.29	1.3	-0.56	-0.18	0.34	-0.38	0.062	2.9e-14	0.0021	0.46	0.013	0.012	Jun 9, 2011	February 2009 (Genome Reference Consortium GRCh37)
c	235944_at	HMCN1	hemicentin 1	chr1q25.3-q31.1	83872	-0.39	1.44	-0.86	0.14	0.49	-0.52	0.0013	2.2e-26	4.5e-10	0.49	5.6e-06	7.2e-06	Jun 9, 2011	February 2009 (Genome Reference Consortium GRCh37)
c	204284_at	PPP1R3C	protein phosphatase 1, regulatory (inhibitor) subunit 3C	chr10q23-q24	5507	-0.32	1.58	-0.84	0.28	0.39	-0.64	0.02	1e-26	3.3e-08	0.18	0.0013	4e-07	Jun 9, 2011	February 2009 (Genome Reference Consortium GRCh37)
c	227705_at	TCEAL7	transcription elongation factor A (SII)-like 7	chrXq22.1	56849	-0.15	1.63	-0.75	0.55	-0.09	-0.47	0.28	1.5e-36	4.1e-08	0.00072	0.47	4.9e-05	Jun 9, 2011	February 2009 (Genome Reference Consortium GRCh37)
c	201645_at	TNC	tenascin C	chr9q33	3371	0.87	1.58	-1.69	0.09	0.35	-1.01	1.2e-05	1.2e-10	9.2e-14	0.83	0.078	1.9e-07	Jun 9, 2011	February 2009 (Genome Reference Consortium GRCh37)
c	228750_at	---	---	---	---	-0.34	1.56	-1	0.82	0.22	-0.59	0.038	6.2e-19	1e-08	6.4e-05	0.15	6.3e-05	Jun 9, 2011	February 2009 (Genome Reference Consortium GRCh37)
c	209955_s_at	FAP	fibroblast activation protein, alpha	chr2q23	2191	0.52	2.13	-0.99	-0.38	0.36	-1.22	0.0038	8.8e-27	2.3e-06	0.17	0.033	1e-13	Jun 9, 2011	February 2009 (Genome Reference Consortium GRCh37)
c	213790_at	ADAM12	ADAM metallopeptidase domain 12	chr10q26.3	8038	0.4	1.4	-0.82	-0.49	0.27	-0.64	0.0028	1.6e-20	6.4e-08	0.009	0.033	2.7e-07	Jun 9, 2011	February 2009 (Genome Reference Consortium GRCh37)
c	217428_s_at	COL10A1	collagen, type X, alpha 1	chr6q21-q22	1300	0.58	2.88	-1.8	-0.61	0.89	-1.63	0.036	1.1e-21	2.6e-09	0.13	0.00021	2.4e-11	Jun 9, 2011	February 2009 (Genome Reference Consortium GRCh37)
c	213413_at	STON1	stonin 1	chr2p16.3	11037	-0.14	1.91	-0.97	0.25	0.28	-0.77	0.41	8.2e-36	1.4e-09	0.26	0.036	5.9e-09	Jun 9, 2011	February 2009 (Genome Reference Consortium GRCh37)
c	203874_s_at	SMARCA1	SWI/SNF related, matrix associated, actin dependent regulator of chromatin, subfamily a, member 1	chrXq25	6594	0.16	1.53	-0.7	-0.05	0.29	-0.84	0.37	6.8e-19	0.00013	0.87	0.049	2.7e-09	Jun 9, 2011	February 2009 (Genome Reference Consortium GRCh37)
c	225242_s_at	CCDC80	coiled-coil domain containing 80	chr3q13.2	151887	0.35	2.56	-1.64	0.64	0.14	-1.17	0.099	4.1e-32	6.2e-14	0.026	0.5	1.6e-10	Jun 9, 2011	February 2009 (Genome Reference Consortium GRCh37)
c	202995_s_at	FBLN1	fibulin 1	chr22q13.31	2192	-0.35	1.89	-1.68	0.91	0.36	-0.54	0.08	1.1e-18	2e-16	0.00032	0.046	0.0048	Jun 9, 2011	February 2009 (Genome Reference Consortium GRCh37)
c	228423_at	MAP9	microtubule-associated protein 9	chr4q32.1	79884	-0.19	1.26	-0.81	0.19	0.27	-0.41	0.22	1.2e-15	2.4e-07	0.41	0.036	0.0026	Jun 9, 2011	February 2009 (Genome Reference Consortium GRCh37)
c	223121_s_at	SFRP2	secreted frizzled-related protein 2	chr4q31.3	6423	0.41	3.39	-1.74	0.72	0.24	-1.78	0.15	8.2e-34	2.6e-09	0.059	0.36	4.7e-14	Jun 9, 2011	February 2009 (Genome Reference Consortium GRCh37)
c	213764_s_at	MFAP5	microfibrillar associated protein 5	chr12p13.1-p12.3	8076	-0.27	2.19	-1.15	1.13	0.04	-0.87	0.19	3e-26	6.6e-08	3.1e-06	0.87	8e-07	Jun 9, 2011	February 2009 (Genome Reference Consortium GRCh37)
c	203485_at	RTN1	reticulon 1	chr14q23.1	6252	0.26	1.36	-0.69	0.27	-0.02	-0.65	0.048	2.5e-21	2.7e-06	0.17	0.87	3.9e-08	Jun 9, 2011	February 2009 (Genome Reference Consortium GRCh37)
c	226695_at	PRRX1	paired related homeobox 1	chr1q24	5396	0.68	1.94	-1.19	-0.29	0.42	-1.22	0.00016	6.6e-21	8.8e-09	0.33	0.015	2.3e-13	Jun 9, 2011	February 2009 (Genome Reference Consortium GRCh37)
c	206025_s_at	TNFAIP6	tumor necrosis factor, alpha-induced protein 6	chr2q23.3	7130	0.92	1.73	-1.24	-0.59	0.29	-0.99	2.7e-08	5.8e-18	2.7e-10	0.018	0.087	1e-09	Jun 9, 2011	February 2009 (Genome Reference Consortium GRCh37)
c	1557080_s_at	ITGBL1	integrin, beta-like 1 (with EGF-like repeat domains)	chr13q33	9358	-0.33	1.47	-0.76	-0.32	0.56	-0.5	0.022	4.4e-21	2.2e-06	0.13	3.1e-06	0.00023	Jun 9, 2011	February 2009 (Genome Reference Consortium GRCh37)
c	238592_at	PDLIM3	PDZ and LIM domain 3	chr4q35	27295	-0.12	1.15	-0.44	0.1	0.05	-0.35	0.25	1.4e-27	0.00014	0.55	0.65	0.00021	Jun 9, 2011	February 2009 (Genome Reference Consortium GRCh37)
c	220014_at	PRR16	proline rich 16	chr5q23.1	51334	0.45	0.78	-0.72	-0.11	0.17	-0.51	6.9e-05	2.2e-08	7.5e-08	0.58	0.14	4.1e-06	Jun 9, 2011	February 2009 (Genome Reference Consortium GRCh37)
c	236335_at	---	---	---	---	-0.1	0.61	-0.2	-0.04	0.18	-0.3	0.28	2.6e-09	0.088	0.79	0.029	0.00043	Jun 9, 2011	February 2009 (Genome Reference Consortium GRCh37)
c	206638_at	HTR2B	5-hydroxytryptamine (serotonin) receptor 2B	chr2q36.3-q37.1	3357	0.07	2.1	-0.6	-0.07	-0.14	-0.63	0.69	3.1e-44	0.00056	0.8	0.33	3.2e-06	Jun 9, 2011	February 2009 (Genome Reference Consortium GRCh37)
c	219410_at	TMEM45A	transmembrane protein 45A	chr3q12.2	55076	0.97	1.78	-0.54	-0.4	-0.15	-1.11	5e-09	8.9e-19	0.018	0.14	0.41	6.5e-12	Jun 9, 2011	February 2009 (Genome Reference Consortium GRCh37)
c	213765_at	MFAP5	microfibrillar associated protein 5	chr12p13.1-p12.3	8076	-0.19	2.08	-1.11	1.09	0.01	-0.85	0.34	1.8e-28	9.8e-09	7.7e-07	0.98	9.7e-08	Jun 9, 2011	February 2009 (Genome Reference Consortium GRCh37)
c	206439_at	EPYC	epiphycan	chr12q21	1833	0.05	1.87	-0.84	-0.47	0.4	-0.74	0.85	3.1e-15	0.00088	0.13	0.042	0.00023	Jun 9, 2011	February 2009 (Genome Reference Consortium GRCh37)
c	204646_at	DPYD	dihydropyrimidine dehydrogenase	chr1p22	1806	1.04	1.61	-0.88	0.4	-0.24	-1.19	1.1e-10	5.8e-16	1.7e-05	0.13	0.17	4.7e-14	Jun 9, 2011	February 2009 (Genome Reference Consortium GRCh37)
c	213943_at	TWIST1	twist homolog 1 (Drosophila)	chr7p21.2	7291	0.17	1.57	-0.9	-0.24	0.37	-0.74	0.3	6.9e-22	7e-08	0.3	0.0057	5.9e-08	Jun 9, 2011	February 2009 (Genome Reference Consortium GRCh37)
c	205529_s_at	RUNX1T1	runt-related transcription factor 1; translocated to, 1 (cyclin D-related)	chr8q22	862	-0.28	1.57	-0.91	0.3	0.28	-0.51	0.036	2e-28	3.5e-10	0.13	0.02	4.6e-05	Jun 9, 2011	February 2009 (Genome Reference Consortium GRCh37)
c	206201_s_at	MEOX2	mesenchyme homeobox 2	chr7p22.1-p21.3	4223	-0.09	1.24	-0.33	0.01	0.05	-0.45	0.43	1.1e-29	0.0097	0.95	0.65	1.7e-06	Jun 9, 2011	February 2009 (Genome Reference Consortium GRCh37)
c	213068_at	DPT	dermatopontin	chr1q12-q23	1805	0.04	1.99	-1.07	0.59	0.06	-0.83	0.85	4.5e-23	2.5e-07	0.022	0.78	1.1e-06	Jun 9, 2011	February 2009 (Genome Reference Consortium GRCh37)
c	1555938_x_at	VIM	vimentin	chr10p13	7431	0.11	0.82	-0.41	0.11	0.07	-0.41	0.34	1.3e-12	0.00065	0.53	0.53	1.1e-05	Jun 9, 2011	February 2009 (Genome Reference Consortium GRCh37)
c	226103_at	NEXN	nexilin (F actin binding protein)	chr1p31.1	91624	0.27	2.14	-1.12	0.38	0.1	-1.02	0.14	6.9e-30	1e-08	0.15	0.6	9.9e-11	Jun 9, 2011	February 2009 (Genome Reference Consortium GRCh37)
c	223122_s_at	SFRP2	secreted frizzled-related protein 2	chr4q31.3	6423	0.73	3.89	-2.54	1.02	0.54	-2.32	0.034	1.3e-26	2.6e-12	0.032	0.088	1.1e-14	Jun 9, 2011	February 2009 (Genome Reference Consortium GRCh37)
c	228850_s_at	SLIT2	slit homolog 2 (Drosophila)	chr4p15.2	9353	-0.08	1.63	-0.46	0.13	0	-0.59	0.52	4.5e-48	0.00041	0.49	1	1.9e-09	Jun 9, 2011	February 2009 (Genome Reference Consortium GRCh37)
c	226545_at	CD109	CD109 molecule	chr6q13	135228	0.91	1.88	-0.76	-0.26	0.07	-1.3	2.5e-07	5.4e-19	0.00091	0.4	0.75	1.5e-14	Jun 9, 2011	February 2009 (Genome Reference Consortium GRCh37)
c	220356_at	CORIN	corin, serine peptidase	chr4p13-p12	10699	-0.19	0.51	-0.41	-0.24	0.46	-0.25	0.062	1.4e-05	0.00033	0.089	9.3e-09	0.0094	Jun 9, 2011	February 2009 (Genome Reference Consortium GRCh37)
c	231841_s_at	KIAA1462	KIAA1462	chr10p11.23	57608	0.3	1.38	-0.68	-0.13	0.08	-0.62	0.0073	1.3e-30	5.9e-08	0.49	0.47	1.2e-09	Jun 9, 2011	February 2009 (Genome Reference Consortium GRCh37)
c	209406_at	BAG2	BCL2-associated athanogene 2	chr6p12.1-p11.2	9532	1.03	1.34	-0.73	-0.07	-0.26	-0.85	2.2e-08	1.2e-08	0.0029	0.87	0.17	4.4e-06	Jun 9, 2011	February 2009 (Genome Reference Consortium GRCh37)
c	227399_at	VGLL3	vestigial like 3 (Drosophila)	chr3p12.1	389136	0.33	1.77	-1.03	-0.02	0.21	-0.82	0.023	2.5e-30	4.5e-11	0.95	0.14	1.9e-10	Jun 9, 2011	February 2009 (Genome Reference Consortium GRCh37)
c	226069_at	PRICKLE1	prickle homolog 1 (Drosophila)	chr12q12	144165	-0.16	1.77	-0.57	0.08	-0.03	-0.47	0.17	8.5e-63	4e-06	0.68	0.8	2.2e-06	Jun 9, 2011	February 2009 (Genome Reference Consortium GRCh37)
c	238481_at	MGP	matrix Gla protein	chr12p12.3	4256	-0.26	1.75	-0.59	0.27	0.08	-0.58	0.06	7.2e-34	0.00026	0.19	0.59	4.4e-06	Jun 9, 2011	February 2009 (Genome Reference Consortium GRCh37)
c	219789_at	NPR3	natriuretic peptide receptor C/guanylate cyclase C (atrionatriuretic peptide receptor C)	chr5p14-p13	4883	-0.23	1.08	-0.3	-0.1	0.18	-0.35	0.019	4.3e-24	0.016	0.55	0.047	0.00019	Jun 9, 2011	February 2009 (Genome Reference Consortium GRCh37)
c	228698_at	SOX7	SRY (sex determining region Y)-box 7	chr8p22	83595	0.47	0.81	-0.85	0.12	0.11	-0.5	9e-05	3.7e-08	5.4e-10	0.59	0.41	2.4e-05	Jun 9, 2011	February 2009 (Genome Reference Consortium GRCh37)
c	228640_at	PCDH7	protocadherin 7	chr4p15	5099	-0.29	2.32	-1.49	0.73	0.53	-1.05	0.17	2.1e-26	9.2e-12	0.0086	0.0032	8.6e-09	Jun 9, 2011	February 2009 (Genome Reference Consortium GRCh37)
c	219584_at	PLA1A	phospholipase A1 member A	chr3q13.13-q13.2	51365	0.2	1.06	-1.08	-0.25	0.53	-0.55	0.23	4.9e-09	2.4e-10	0.32	8.6e-05	0.00023	Jun 9, 2011	February 2009 (Genome Reference Consortium GRCh37)
c	203603_s_at	ZEB2	zinc finger E-box binding homeobox 2	chr2q22.3	9839	0.46	1.41	-1.01	0.31	0.11	-0.83	0.00043	6.4e-21	6.9e-12	0.12	0.44	1.1e-11	Jun 9, 2011	February 2009 (Genome Reference Consortium GRCh37)
c	236028_at	IBSP	integrin-binding sialoprotein	chr4q21.1	3381	0.59	0.83	-0.44	-0.51	0.17	-0.62	2.3e-05	3.4e-06	0.02	0.013	0.26	5.8e-06	Jun 9, 2011	February 2009 (Genome Reference Consortium GRCh37)
c	223475_at	CRISPLD1	cysteine-rich secretory protein LCCL domain containing 1	chr8q21.11	83690	-0.28	1.58	-0.77	-0.05	0.3	-0.44	0.039	8.8e-29	2.2e-07	0.84	0.012	0.00052	Jun 9, 2011	February 2009 (Genome Reference Consortium GRCh37)
c	226517_at	BCAT1	branched chain amino-acid transaminase 1, cytosolic	chr12p12.1	586	0.98	1.93	-1.59	-0.46	0.43	-1.16	2.2e-08	8.3e-20	6.8e-15	0.1	0.015	1.1e-11	Jun 9, 2011	February 2009 (Genome Reference Consortium GRCh37)
c	238455_at	---	---	---	---	0.28	1.57	-0.61	0.07	0.13	-0.9	0.05	5.7e-26	0.00014	0.8	0.33	1.5e-13	Jun 9, 2011	February 2009 (Genome Reference Consortium GRCh37)
c	229635_at	---	---	---	---	0.4	1.06	-0.42	-0.32	-0.03	-0.46	1.1e-05	2.4e-24	0.00018	0.017	0.76	1.7e-07	Jun 9, 2011	February 2009 (Genome Reference Consortium GRCh37)
c	235592_at	---	---	---	---	0.14	1.05	-0.01	-0.15	-0.16	-0.44	0.34	2.9e-12	0.95	0.5	0.22	0.00056	Jun 9, 2011	February 2009 (Genome Reference Consortium GRCh37)
c	204688_at	SGCE	sarcoglycan, epsilon	chr7q21.3	8910	-0.02	1.73	-0.84	0.44	0.1	-0.75	0.93	3.4e-27	5e-07	0.034	0.52	3.5e-08	Jun 9, 2011	February 2009 (Genome Reference Consortium GRCh37)
c	206070_s_at	EPHA3	EPH receptor A3	chr3p11.2	2042	-0.54	1.05	-0.66	0.33	0.48	-0.4	1.6e-06	1.1e-14	1.1e-06	0.055	2.4e-06	0.00058	Jun 9, 2011	February 2009 (Genome Reference Consortium GRCh37)
c	218468_s_at	GREM1	gremlin 1	chr15q13.3	26585	0.78	2.09	-2.46	0.89	0.42	-1.21	0.0026	3.7e-12	4.4e-19	0.015	0.096	5.3e-07	Jun 9, 2011	February 2009 (Genome Reference Consortium GRCh37)
c	205713_s_at	COMP	cartilage oligomeric matrix protein	chr19p13.1	1311	-0.24	2.44	-1.12	-0.27	0.56	-0.9	0.28	1.4e-30	5.8e-07	0.4	0.0017	9.4e-07	Jun 9, 2011	February 2009 (Genome Reference Consortium GRCh37)
c	205206_at	KAL1	Kallmann syndrome 1 sequence	chrXp22.32	3730	0.12	1.29	-1.19	-0.13	0.76	-0.85	0.58	3.9e-10	1.1e-09	0.69	4.9e-07	2e-07	Jun 9, 2011	February 2009 (Genome Reference Consortium GRCh37)
c	208131_s_at	PTGIS	prostaglandin I2 (prostacyclin) synthase	chr20q13.13	5740	-0.08	2.53	-1.26	0.37	0.18	-0.91	0.74	1.6e-37	1.3e-09	0.2	0.34	1.2e-07	Jun 9, 2011	February 2009 (Genome Reference Consortium GRCh37)
c	229459_at	FAM19A5	family with sequence similarity 19 (chemokine (C-C motif)-like), member A5	chr22q13.32	25817	-0.26	1.39	-0.68	-0.16	0.3	-0.35	0.023	6.3e-31	5.7e-08	0.37	0.0026	0.0013	Jun 9, 2011	February 2009 (Genome Reference Consortium GRCh37)
c	235489_at	RHOJ	ras homolog gene family, member J	chr14q23.2	57381	0.1	1.35	-0.9	0.47	0.04	-0.55	0.48	1.9e-22	4.2e-11	0.0057	0.76	2.3e-06	Jun 9, 2011	February 2009 (Genome Reference Consortium GRCh37)
c	244026_at	---	---	---	---	-0.08	0.95	-0.11	-0.11	0.07	-0.39	0.55	1.7e-12	0.52	0.57	0.6	0.00058	Jun 9, 2011	February 2009 (Genome Reference Consortium GRCh37)
c	226766_at	ROBO2	roundabout, axon guidance receptor, homolog 2 (Drosophila)	chr3p12.3	6092	-0.77	0.16	0.04	0.11	0.45	0	1.6e-09	0.42	0.87	0.67	0.00021	1	Jun 9, 2011	February 2009 (Genome Reference Consortium GRCh37)
c	231964_at	---	---	---	---	0.13	0.75	-0.31	-0.3	0.13	-0.32	0.23	6e-12	0.01	0.025	0.15	0.00048	Jun 9, 2011	February 2009 (Genome Reference Consortium GRCh37)
c	226885_at	---	---	---	---	-0.36	1.29	-0.88	-0.08	0.53	-0.39	0.037	2.8e-11	5e-06	0.81	0.00032	0.025	Jun 9, 2011	February 2009 (Genome Reference Consortium GRCh37)
c	210875_s_at	ZEB1	zinc finger E-box binding homeobox 1	chr10p11.2	6935	-0.13	1.26	-0.76	0.26	0.24	-0.49	0.34	2.9e-20	3.4e-08	0.17	0.04	2.1e-05	Jun 9, 2011	February 2009 (Genome Reference Consortium GRCh37)
c	238478_at	BNC2	basonuclin 2	chr9p22.2	54796	0.01	1.89	-0.96	0.26	0.17	-0.76	0.95	2.9e-40	1.1e-10	0.2	0.2	5.7e-10	Jun 9, 2011	February 2009 (Genome Reference Consortium GRCh37)
c	213800_at	CFH	complement factor H	chr1q32	3075	0.28	1.6	-1.04	0.62	0.06	-0.86	0.077	2.2e-21	6.4e-10	0.0026	0.74	4.5e-10	Jun 9, 2011	February 2009 (Genome Reference Consortium GRCh37)
c	205941_s_at	COL10A1	collagen, type X, alpha 1	chr6q21-q22	1300	0.37	2.6	-1.47	-0.55	0.77	-1.39	0.15	6.4e-23	3.8e-08	0.12	0.00027	1e-10	Jun 9, 2011	February 2009 (Genome Reference Consortium GRCh37)
c	209758_s_at	MFAP5	microfibrillar associated protein 5	chr12p13.1-p12.3	8076	0.06	2.23	-1.26	0.92	-0.03	-0.92	0.79	7.3e-28	1.3e-09	0.00019	0.89	9e-08	Jun 9, 2011	February 2009 (Genome Reference Consortium GRCh37)
c	205729_at	OSMR	oncostatin M receptor	chr5p13.1	9180	0.33	0.99	-0.61	0.07	0	-0.48	0.0041	6.2e-14	3.8e-06	0.72	0.98	9.8e-06	Jun 9, 2011	February 2009 (Genome Reference Consortium GRCh37)
c	1554741_s_at	FGF7 /// KGFLP1 /// KGFLP2	fibroblast growth factor 7 /// keratinocyte growth factor-like protein 1 /// keratinocyte growth factor-like protein 2	chr15q21.2 /// chr9p11.2 /// chr9p12	2252 /// 387628 /// 654466	0.16	1.36	-0.67	0.3	-0.01	-0.61	0.28	2e-20	1.1e-05	0.13	0.96	7.6e-07	Jun 9, 2011	February 2009 (Genome Reference Consortium GRCh37)
c	221523_s_at	RRAGD	Ras-related GTP binding D	chr6q15-q16	58528	0.03	0.98	-0.78	-0.14	0.3	-0.33	0.86	1e-08	2.6e-06	0.59	0.027	0.026	Jun 9, 2011	February 2009 (Genome Reference Consortium GRCh37)
c	1552309_a_at	NEXN	nexilin (F actin binding protein)	chr1p31.1	91624	0.19	1.95	-1.05	0.35	0.14	-0.91	0.28	9.7e-29	6e-09	0.15	0.4	4.3e-10	Jun 9, 2011	February 2009 (Genome Reference Consortium GRCh37)
c	216005_at	TNC	Tenascin C	chr9q33	3371	0.41	0.99	-0.65	-0.16	0.18	-0.61	0.0041	7e-09	0.00013	0.52	0.21	7e-06	Jun 9, 2011	February 2009 (Genome Reference Consortium GRCh37)
c	225688_s_at	PHLDB2	pleckstrin homology-like domain, family B, member 2	chr3q13.2	90102	0.24	2.04	-0.91	0.21	0.21	-1.1	0.2	1.9e-27	4.3e-06	0.46	0.22	1.3e-12	Jun 9, 2011	February 2009 (Genome Reference Consortium GRCh37)
c	232297_at	KLHL5	kelch-like 5 (Drosophila)	chr4p14	51088	0.06	1.2	-0.84	0.05	0.27	-0.51	0.72	3.5e-15	2.1e-08	0.84	0.03	7e-05	Jun 9, 2011	February 2009 (Genome Reference Consortium GRCh37)
c	226612_at	UBE2QL1	ubiquitin-conjugating enzyme E2Q family-like 1	chr5p15.31	134111	-0.02	1.26	-0.52	0.23	0.06	-0.53	0.88	9e-28	2.3e-05	0.14	0.59	4.7e-08	Jun 9, 2011	February 2009 (Genome Reference Consortium GRCh37)
c	204237_at	GULP1	GULP, engulfment adaptor PTB domain containing 1	chr2q32.3-q33	51454	0	1.58	-1.13	0.18	0.45	-0.75	0.99	1.3e-15	5.9e-09	0.54	0.0049	4.6e-06	Jun 9, 2011	February 2009 (Genome Reference Consortium GRCh37)
c	226677_at	ZNF521	zinc finger protein 521	chr18q11.2	25925	-0.06	1.59	-0.69	0.09	0.26	-0.72	0.7	9.1e-35	4.2e-07	0.66	0.023	5.7e-11	Jun 9, 2011	February 2009 (Genome Reference Consortium GRCh37)
c	219778_at	ZFPM2	zinc finger protein, multitype 2	chr8q23	23414	-0.08	1.88	-0.93	0.39	0.1	-0.68	0.6	8.9e-42	2.3e-10	0.042	0.49	2.9e-08	Jun 9, 2011	February 2009 (Genome Reference Consortium GRCh37)
c	210004_at	OLR1	oxidized low density lipoprotein (lectin-like) receptor 1	chr12p13.2-p12.3	4973	0.49	1.63	-0.68	-0.56	0.13	-0.74	0.00041	8.5e-26	5e-05	0.0041	0.39	1e-08	Jun 9, 2011	February 2009 (Genome Reference Consortium GRCh37)
c	1555564_a_at	CFI	complement factor I	chr4q25	3426	0.17	0.96	0.06	-0.48	-0.07	-0.39	0.39	6.2e-06	0.85	0.059	0.73	0.032	Jun 9, 2011	February 2009 (Genome Reference Consortium GRCh37)
c	235182_at	ISM1	isthmin 1 homolog (zebrafish)	chr20p12.1	140862	-0.17	1.54	-0.8	-0.22	0.47	-0.59	0.26	2.9e-23	5.4e-07	0.32	0.00015	7.4e-06	Jun 9, 2011	February 2009 (Genome Reference Consortium GRCh37)
c	37892_at	COL11A1	collagen, type XI, alpha 1	chr1p21	1301	0.49	2.37	-1.88	-0.92	1	-1.18	0.07	7.8e-16	3.5e-11	0.011	7.7e-06	9.1e-07	Jun 9, 2011	February 2009 (Genome Reference Consortium GRCh37)
c	201525_at	APOD	apolipoprotein D	chr3q26.2-qter	347	-0.72	2.34	-0.74	0.6	0.25	-0.77	0.00019	6e-27	0.0024	0.035	0.2	4.8e-05	Jun 9, 2011	February 2009 (Genome Reference Consortium GRCh37)
c	204051_s_at	SFRP4	secreted frizzled-related protein 4	chr7p14.1	6424	-0.21	2.84	-2	0	1.03	-1.26	0.48	2.6e-24	4e-13	1	2.7e-06	7.6e-08	Jun 9, 2011	February 2009 (Genome Reference Consortium GRCh37)
c	219890_at	CLEC5A	C-type lectin domain family 5, member A	chr7q33	23601	0.76	1.25	-0.57	-0.6	0.04	-0.73	7.9e-11	4e-18	0.00021	0.00038	0.77	3.2e-10	Jun 9, 2011	February 2009 (Genome Reference Consortium GRCh37)
c	215933_s_at	HHEX	hematopoietically expressed homeobox	chr10q23.33	3087	0.64	0.68	-0.29	0.07	-0.18	-0.59	3.5e-09	1.7e-06	0.058	0.76	0.12	3.5e-08	Jun 9, 2011	February 2009 (Genome Reference Consortium GRCh37)
c	228335_at	CLDN11	claudin 11	chr3q26.2-q26.3	5010	-0.27	1.99	-0.69	0.17	0.07	-0.58	0.073	2.1e-40	3.4e-05	0.46	0.63	1.3e-05	Jun 9, 2011	February 2009 (Genome Reference Consortium GRCh37)
c	1568574_x_at	SPP1	Secreted phosphoprotein 1	chr4q21-q25	6696	0.58	0.33	-0.23	-0.36	0.04	-0.4	1.4e-10	0.01	0.074	0.0084	0.74	1.7e-05	Jun 9, 2011	February 2009 (Genome Reference Consortium GRCh37)
c	231993_at	ITGBL1	Integrin, beta-like 1 (with EGF-like repeat domains)	chr13q33	9358	-0.21	1.18	-0.49	-0.26	0.32	-0.37	0.047	3e-25	6.7e-05	0.086	0.00052	0.00022	Jun 9, 2011	February 2009 (Genome Reference Consortium GRCh37)
c	226425_at	CLIP4	CAP-GLY domain containing linker protein family, member 4	chr2p23.2	79745	0.17	1.67	-0.67	0.25	-0.11	-0.66	0.19	1.9e-39	1.4e-06	0.17	0.39	2.2e-09	Jun 9, 2011	February 2009 (Genome Reference Consortium GRCh37)
c	226847_at	FST	follistatin	chr5q11.2	10468	0.13	1.26	-0.5	-0.14	0.05	-0.47	0.38	2.1e-18	0.0012	0.52	0.71	0.00014	Jun 9, 2011	February 2009 (Genome Reference Consortium GRCh37)
c	205991_s_at	PRRX1	paired related homeobox 1	chr1q24	5396	0.4	1.4	-0.66	-0.37	0.26	-0.81	0.0054	1.1e-17	0.00012	0.085	0.057	7.9e-10	Jun 9, 2011	February 2009 (Genome Reference Consortium GRCh37)
c	213262_at	SACS	spastic ataxia of Charlevoix-Saguenay (sacsin)	chr13q12	26278	0.62	0.9	-0.28	-0.61	0.01	-0.55	4.1e-06	1.2e-07	0.15	0.0015	0.97	4.6e-05	Jun 9, 2011	February 2009 (Genome Reference Consortium GRCh37)
c	228186_s_at	RSPO3	R-spondin 3 homolog (Xenopus laevis)	chr6q22.33	84870	0.38	1.63	-0.87	0.48	-0.13	-0.78	0.034	6.5e-17	1.3e-05	0.054	0.48	1.2e-06	Jun 9, 2011	February 2009 (Genome Reference Consortium GRCh37)
c	225782_at	MSRB3	methionine sulfoxide reductase B3	chr12q14.3	253827	-0.06	2.5	-1.64	0.56	0.48	-1.11	0.81	1.1e-32	4.9e-15	0.046	0.0071	4.1e-10	Jun 9, 2011	February 2009 (Genome Reference Consortium GRCh37)
c	224463_s_at	C11orf70	chromosome 11 open reading frame 70	chr11q22.1	85016	0.05	0.17	-0.14	-0.22	0.06	-0.01	0.65	0.19	0.3	0.13	0.52	0.94	Jun 9, 2011	February 2009 (Genome Reference Consortium GRCh37)
c	226225_at	MCC	mutated in colorectal cancers	chr5q21	4163	-0.03	1.46	-0.91	0.27	0.26	-0.64	0.88	1.2e-24	2.3e-10	0.17	0.029	7.6e-08	Jun 9, 2011	February 2009 (Genome Reference Consortium GRCh37)
c	227061_at	LOC100506621	hypothetical LOC100506621	---	100506621	0.12	2.45	-1.27	0.64	0.08	-1.07	0.6	4.5e-34	1.2e-09	0.015	0.69	4.2e-10	Jun 9, 2011	February 2009 (Genome Reference Consortium GRCh37)
c	206326_at	GRP	gastrin-releasing peptide	chr18q21.1-q21.32	2922	-0.43	1.51	-0.72	-0.21	0.42	-0.35	0.0057	3.7e-18	7.1e-05	0.4	0.0024	0.028	Jun 9, 2011	February 2009 (Genome Reference Consortium GRCh37)
c	238852_at	---	---	---	---	0.24	1.33	-0.35	-0.42	0.1	-0.6	0.078	1.1e-20	0.033	0.02	0.47	4.1e-07	Jun 9, 2011	February 2009 (Genome Reference Consortium GRCh37)
c	232113_at	---	---	---	---	-0.16	2.42	-1.2	0.04	0.37	-0.86	0.46	1.8e-36	2.4e-09	0.91	0.028	2.6e-07	Jun 9, 2011	February 2009 (Genome Reference Consortium GRCh37)
c	204749_at	NAP1L3	nucleosome assembly protein 1-like 3	chrXq21.3-q22	4675	-0.15	1.52	-0.71	0.24	0.14	-0.53	0.23	6.1e-38	1.2e-08	0.15	0.2	1.9e-07	Jun 9, 2011	February 2009 (Genome Reference Consortium GRCh37)
c	210517_s_at	AKAP12	A kinase (PRKA) anchor protein 12	chr6q24-q25	9590	0.02	2.57	-1.44	0.44	0.25	-1.02	0.95	3.2e-35	1.5e-11	0.14	0.18	9.1e-09	Jun 9, 2011	February 2009 (Genome Reference Consortium GRCh37)
c	1555229_a_at	C1S	complement component 1, s subcomponent	chr12p13	716	0.06	1.77	-1.48	0.64	0.25	-0.69	0.82	2.5e-15	4.2e-12	0.02	0.2	0.00027	Jun 9, 2011	February 2009 (Genome Reference Consortium GRCh37)
c	215446_s_at	LOX	lysyl oxidase	chr5q23.2	4015	0.77	1.84	-1.5	-0.24	0.42	-1.1	3.5e-05	7.7e-17	1.8e-12	0.47	0.02	7e-10	Jun 9, 2011	February 2009 (Genome Reference Consortium GRCh37)
c	238623_at	---	---	---	---	0.28	2.1	-1.23	-0.09	0.23	-0.83	0.097	3e-35	1.2e-12	0.76	0.13	1.3e-08	Jun 9, 2011	February 2009 (Genome Reference Consortium GRCh37)
c	210170_at	PDLIM3	PDZ and LIM domain 3	chr4q35	27295	-0.32	1.73	-0.74	0.19	0.2	-0.51	0.025	5.6e-30	5.5e-06	0.43	0.15	0.00015	Jun 9, 2011	February 2009 (Genome Reference Consortium GRCh37)
c	211597_s_at	HOPX	HOP homeobox	chr4q12	84525	0.42	2.26	-1.42	0.07	0.41	-1.21	0.036	5.5e-27	1.9e-11	0.85	0.023	3.7e-12	Jun 9, 2011	February 2009 (Genome Reference Consortium GRCh37)
c	37512_at	HSD17B6	hydroxysteroid (17-beta) dehydrogenase 6 homolog (mouse)	chr12q13	8630	-0.31	1.59	-0.77	0.51	0.19	-0.59	0.036	3.9e-24	2.8e-06	0.0093	0.18	9.3e-06	Jun 9, 2011	February 2009 (Genome Reference Consortium GRCh37)
c	212992_at	AHNAK2	AHNAK nucleoprotein 2	chr14q32.33	113146	0.53	2.26	-1	0.05	-0.06	-1.03	0.012	3.3e-23	3.3e-05	0.9	0.81	5.4e-08	Jun 9, 2011	February 2009 (Genome Reference Consortium GRCh37)
c	228821_at	ST6GAL2	ST6 beta-galactosamide alpha-2,6-sialyltranferase 2	chr2q11.2-q12.1	84620	-0.42	0.74	-0.65	0.16	0.45	-0.21	0.0044	6.1e-05	0.00027	0.52	0.00066	0.19	Jun 9, 2011	February 2009 (Genome Reference Consortium GRCh37)
c	202311_s_at	COL1A1	collagen, type I, alpha 1	chr17q21.33	1277	0.59	1.65	-1.86	-0.3	0.63	-0.78	0.0037	2.6e-12	6e-18	0.36	0.00052	5.2e-05	Jun 9, 2011	February 2009 (Genome Reference Consortium GRCh37)
c	232458_at	COL3A1	Collagen, type III, alpha 1	chr2q31	1281	0.46	2.13	-1.52	-0.05	0.45	-1.08	0.021	6e-23	6.4e-13	0.91	0.013	1e-09	Jun 9, 2011	February 2009 (Genome Reference Consortium GRCh37)
c	223435_s_at	PCDHA1 /// PCDHA10 /// PCDHA11 /// PCDHA12 /// PCDHA13 /// PCDHA2 /// PCDHA3 /// PCDHA4 /// PCDHA5 /// PCDHA6 /// PCDHA7 /// PCDHA8 /// PCDHA9 /// PCDHAC1 /// PCDHAC2	protocadherin alpha 1 /// protocadherin alpha 10 /// protocadherin alpha 11 /// protocadherin alpha 12 /// protocadherin alpha 13 /// protocadherin alpha 2 /// protocadherin alpha 3 /// protocadherin alpha 4 /// protocadherin alpha 5 /// protocadherin alpha 6 /// protocadherin alpha 7 /// protocadherin alpha 8 /// protocadherin alpha 9 /// protocadherin alpha subfamily C, 1 /// protocadherin alph…	chr5q31	56134 /// 56135 /// 56136 /// 56137 /// 56138 /// 56139 /// 56140 /// 56141 /// 56142 /// 56143 /// 56144 /// 56145 /// 56146 /// 56147 /// 9752	0.29	0.78	-0.53	-0.15	0.12	-0.41	0.062	2.5e-05	0.0041	0.57	0.43	0.0069	Jun 9, 2011	February 2009 (Genome Reference Consortium GRCh37)
c	229271_x_at	COL11A1	collagen, type XI, alpha 1	chr1p21	1301	0.19	1.12	-0.59	-0.46	0.32	-0.53	0.12	3.6e-18	1e-05	0.0035	0.0024	8.8e-07	Jun 9, 2011	February 2009 (Genome Reference Consortium GRCh37)
c	230493_at	SHISA2	shisa homolog 2 (Xenopus laevis)	chr13q12.13	387914	-0.49	1.01	-1	-0.06	0.89	-0.45	0.0027	4.1e-07	9.5e-08	0.85	1.4e-10	0.0066	Jun 9, 2011	February 2009 (Genome Reference Consortium GRCh37)
c	236044_at	PPAPDC1A	phosphatidic acid phosphatase type 2 domain containing 1A	chr10q26.12	196051	0.31	1.82	-1	-0.35	0.36	-0.86	0.076	4.9e-23	1.3e-07	0.17	0.022	2e-08	Jun 9, 2011	February 2009 (Genome Reference Consortium GRCh37)
c	229160_at	MUM1L1	melanoma associated antigen (mutated) 1-like 1	chrXq22.3	139221	-0.19	0.68	-0.21	-0.11	0.05	-0.07	0.031	5.2e-12	0.063	0.43	0.58	0.51	Jun 9, 2011	February 2009 (Genome Reference Consortium GRCh37)
c	205880_at	PRKD1	protein kinase D1	chr14q11	5587	0.02	1.7	-0.83	-0.06	0.17	-0.57	0.93	4.3e-38	1.5e-09	0.79	0.16	8.2e-07	Jun 9, 2011	February 2009 (Genome Reference Consortium GRCh37)
c	235629_at	---	---	---	---	-0.24	1.21	-0.75	-0.47	0.6	-0.4	0.13	8.2e-13	9.2e-06	0.024	1.8e-06	0.0063	Jun 9, 2011	February 2009 (Genome Reference Consortium GRCh37)
c	209524_at	HDGFRP3	hepatoma-derived growth factor, related protein 3	chr15q25.2	50810	-0.36	1.35	-1.27	0.18	0.69	-0.49	0.031	6.5e-13	9.9e-13	0.51	9.1e-07	0.0027	Jun 9, 2011	February 2009 (Genome Reference Consortium GRCh37)
c	226777_at	ADAM12	ADAM metallopeptidase domain 12	chr10q26.3	8038	0.79	2.18	-1.58	-0.49	0.53	-1.23	0.00011	2.2e-20	7.3e-12	0.12	0.0056	1.2e-10	Jun 9, 2011	February 2009 (Genome Reference Consortium GRCh37)
c	229479_at	---	---	---	---	0.35	2.02	-0.68	-0.58	0.12	-0.81	0.024	1.8e-36	0.00013	0.0047	0.44	4.8e-09	Jun 9, 2011	February 2009 (Genome Reference Consortium GRCh37)
c	207480_s_at	MEIS2	Meis homeobox 2	chr15q14	4212	0.87	1.89	-0.32	-0.08	-0.24	-1.31	2.2e-07	3e-21	0.2	0.83	0.18	4.1e-16	Jun 9, 2011	February 2009 (Genome Reference Consortium GRCh37)
c	206432_at	HAS2	hyaluronan synthase 2	chr8q24.12	3037	-0.08	0.68	-0.48	-0.36	0.23	-0.05	0.6	2e-05	0.0028	0.054	0.07	0.76	Jun 9, 2011	February 2009 (Genome Reference Consortium GRCh37)
c	204320_at	COL11A1	collagen, type XI, alpha 1	chr1p21	1301	0.38	2.09	-1.58	-0.72	0.8	-1	0.11	7.3e-17	1.1e-10	0.021	3.6e-05	1.3e-06	Jun 9, 2011	February 2009 (Genome Reference Consortium GRCh37)
c	235740_at	MCTP1	multiple C2 domains, transmembrane 1	chr5q15	79772	0.47	0.79	-0.59	0.05	-0.03	-0.47	1.6e-05	8.2e-09	1e-05	0.81	0.84	1.3e-05	Jun 9, 2011	February 2009 (Genome Reference Consortium GRCh37)
c	212865_s_at	COL14A1	collagen, type XIV, alpha 1	chr8q23	7373	-0.15	1.4	-1.16	0.78	0.26	-0.59	0.4	1.3e-14	2.9e-11	0.00022	0.086	9e-05	Jun 9, 2011	February 2009 (Genome Reference Consortium GRCh37)
c	204235_s_at	GULP1	GULP, engulfment adaptor PTB domain containing 1	chr2q32.3-q33	51454	-0.32	1.67	-0.98	0.29	0.46	-0.69	0.075	1.7e-18	3.1e-07	0.27	0.0023	1.8e-05	Jun 9, 2011	February 2009 (Genome Reference Consortium GRCh37)
c	228731_at	---	---	---	---	-0.21	0.71	-0.21	-0.13	0.24	-0.28	0.076	1.2e-07	0.18	0.49	0.018	0.013	Jun 9, 2011	February 2009 (Genome Reference Consortium GRCh37)
c	231202_at	ALDH1L2	aldehyde dehydrogenase 1 family, member L2	chr12q23.3	160428	0.05	0.79	-0.37	-0.17	0.18	-0.35	0.74	7.4e-09	0.011	0.35	0.11	0.002	Jun 9, 2011	February 2009 (Genome Reference Consortium GRCh37)
c	226834_at	---	---	---	---	0.33	1.89	-1.22	0.57	0.02	-0.88	0.059	5.5e-25	2.9e-11	0.013	0.9	7.2e-09	Jun 9, 2011	February 2009 (Genome Reference Consortium GRCh37)
c	215294_s_at	SMARCA1	SWI/SNF related, matrix associated, actin dependent regulator of chromatin, subfamily a, member 1	chrXq25	6594	0.11	1.35	-0.58	-0.05	0.15	-0.62	0.49	7.1e-20	0.00023	0.85	0.24	5.5e-07	Jun 9, 2011	February 2009 (Genome Reference Consortium GRCh37)
c	206224_at	CST1	cystatin SN	chr20p11.21	1469	-0.55	1.27	-1.01	-0.2	0.81	-0.37	0.042	9.7e-05	0.0016	0.67	0.0005	0.2	Jun 9, 2011	February 2009 (Genome Reference Consortium GRCh37)
c	205700_at	HSD17B6	hydroxysteroid (17-beta) dehydrogenase 6 homolog (mouse)	chr12q13	8630	-0.35	1.61	-0.78	0.66	0.16	-0.61	0.016	1.7e-24	2.4e-06	0.00055	0.27	6.8e-06	Jun 9, 2011	February 2009 (Genome Reference Consortium GRCh37)
c	204457_s_at	GAS1	growth arrest-specific 1	chr9q21.3-q22	2619	1.1	3.26	-1.93	-0.14	0.19	-1.67	5.8e-06	9e-33	4.2e-12	0.77	0.47	3.3e-13	Jun 9, 2011	February 2009 (Genome Reference Consortium GRCh37)
c	213817_at	IRAK3	interleukin-1 receptor-associated kinase 3	chr12q14.3	11213	0.17	0.81	-0.34	-0.04	0.05	-0.42	0.13	1.6e-11	0.0096	0.83	0.63	1.9e-05	Jun 9, 2011	February 2009 (Genome Reference Consortium GRCh37)
d	228948_at	EPHA4	EPH receptor A4	chr2q36.1	2043	0.35	0.62	0.75	0.21	-0.64	-0.52	0.0086	0.00017	7.3e-07	0.31	8.7e-09	3.4e-05	Jun 9, 2011	February 2009 (Genome Reference Consortium GRCh37)
d	223970_at	RETNLB	resistin like beta	chr3q13.1	84666	-0.63	-0.9	2.76	1.11	-0.91	-0.29	0.0098	0.0038	3.7e-29	0.00057	1.4e-05	0.29	Jun 9, 2011	February 2009 (Genome Reference Consortium GRCh37)
d	214135_at	CLDN18	claudin 18	chr3q22.3	51208	1.49	-0.21	0.63	-0.55	-0.64	-0.6	5.6e-16	0.48	0.016	0.063	0.00046	0.0033	Jun 9, 2011	February 2009 (Genome Reference Consortium GRCh37)
d	208473_s_at	GP2	glycoprotein 2 (zymogen granule membrane)	chr16p12	2813	0.81	-0.47	0.68	0.13	-0.51	-0.4	6.4e-09	0.018	0.00015	0.62	0.00012	0.0092	Jun 9, 2011	February 2009 (Genome Reference Consortium GRCh37)
d	221132_at	CLDN18	claudin 18	chr3q22.3	51208	0.82	-0.24	0.41	-0.28	-0.36	-0.3	1.1e-11	0.19	0.015	0.16	0.0026	0.026	Jun 9, 2011	February 2009 (Genome Reference Consortium GRCh37)
d	228338_at	C11orf93	chromosome 11 open reading frame 93	chr11q23.1	120376	0.55	-0.24	1.13	0.17	-0.83	-0.24	0.0032	0.38	9.6e-08	0.59	2e-07	0.26	Jun 9, 2011	February 2009 (Genome Reference Consortium GRCh37)
d	204932_at	TNFRSF11B	tumor necrosis factor receptor superfamily, member 11b	chr8q24	4982	0.12	0.12	0.56	-0.49	0.08	-0.38	0.51	0.61	0.0042	0.028	0.62	0.02	Jun 9, 2011	February 2009 (Genome Reference Consortium GRCh37)
d	206884_s_at	SCEL	sciellin	chr13q22	8796	0.2	1.17	0.44	-0.03	-0.43	-0.61	0.24	6.1e-11	0.025	0.94	0.0019	3.3e-05	Jun 9, 2011	February 2009 (Genome Reference Consortium GRCh37)
d	227226_at	MRAP2	melanocortin 2 receptor accessory protein 2	chr6q14.2	112609	0.58	-0.9	1.53	0.58	-1.02	-0.16	0.00046	1.6e-05	2.9e-17	0.015	2.8e-13	0.42	Jun 9, 2011	February 2009 (Genome Reference Consortium GRCh37)
d	225619_at	SLAIN1	SLAIN motif family, member 1	chr13q22.3	122060	0.76	0.1	1	-0.4	-0.46	-0.65	3.1e-08	0.65	1.5e-09	0.067	0.00045	2.8e-06	Jun 9, 2011	February 2009 (Genome Reference Consortium GRCh37)
d	238984_at	REG4	regenerating islet-derived family, member 4	chr1p13.1-p12	83998	1.79	-0.5	1.89	-0.02	-1.48	-0.86	2.2e-18	0.12	3.5e-14	0.96	6.1e-15	0.0001	Jun 9, 2011	February 2009 (Genome Reference Consortium GRCh37)
d	235199_at	RNF125	ring finger protein 125	chr18q12.1	54941	1.04	0.17	0.73	0.64	-0.95	-0.75	2e-13	0.47	7.6e-05	0.0028	1.3e-13	2.4e-07	Jun 9, 2011	February 2009 (Genome Reference Consortium GRCh37)
d	228241_at	AGR3	anterior gradient homolog 3 (Xenopus laevis)	chr7p21.1	155465	1.39	-1.25	2.45	1.33	-1.85	-0.76	2.1e-06	0.0016	3.6e-13	0.0015	6.2e-13	0.017	Jun 9, 2011	February 2009 (Genome Reference Consortium GRCh37)
d	214385_s_at	MUC5AC	mucin 5AC, oligomeric mucus/gel-forming	chr11p15.5	4586	0.8	-0.37	1.09	-0.02	-0.7	-0.41	3.6e-08	0.082	1.8e-10	0.95	1e-07	0.0092	Jun 9, 2011	February 2009 (Genome Reference Consortium GRCh37)
d	208228_s_at	FGFR2	fibroblast growth factor receptor 2	chr10q26	2263	0.32	0.37	0.83	0.5	-0.65	-0.56	0.029	0.06	4.4e-07	0.015	1.4e-07	5.3e-05	Jun 9, 2011	February 2009 (Genome Reference Consortium GRCh37)
d	223969_s_at	RETNLB	resistin like beta	chr3q13.1	84666	-0.74	-1.13	2.64	1.4	-0.84	-0.22	0.0056	0.00092	5.4e-21	6.7e-05	0.00042	0.49	Jun 9, 2011	February 2009 (Genome Reference Consortium GRCh37)
d	230003_at	---	---	---	---	0.49	0.46	0.41	-0.03	-0.36	-0.53	4e-06	0.0011	0.0033	0.91	0.00026	3.1e-07	Jun 9, 2011	February 2009 (Genome Reference Consortium GRCh37)
d	227725_at	ST6GALNAC1	ST6 (alpha-N-acetyl-neuraminyl-2,3-beta-galactosyl-1,3)-N-acetylgalactosaminide alpha-2,6-sialyltransferase 1	chr17q25.1	55808	0.49	-1.81	2	1.72	-1.48	0.03	0.059	7e-10	2e-13	5.1e-08	8.6e-13	0.93	Jun 9, 2011	February 2009 (Genome Reference Consortium GRCh37)
d	221874_at	KIAA1324	KIAA1324	chr1p13.3	57535	0.4	-1.34	1.61	0.46	-0.69	-0.13	0.045	4.4e-09	8.3e-15	0.1	4.6e-05	0.57	Jun 9, 2011	February 2009 (Genome Reference Consortium GRCh37)
d	205844_at	VNN1	vanin 1	chr6q23-q24	8876	1.03	0.19	1.09	0.13	-1.06	-0.59	4.8e-07	0.56	1.5e-05	0.74	6.6e-09	0.0071	Jun 9, 2011	February 2009 (Genome Reference Consortium GRCh37)
d	229309_at	ADRB1	adrenergic, beta-1-, receptor	chr10q24-q26	153	0.79	0.2	0.61	0.29	-0.55	-0.74	2.4e-08	0.37	0.0011	0.22	3.7e-05	1.6e-07	Jun 9, 2011	February 2009 (Genome Reference Consortium GRCh37)
d	206502_s_at	INSM1	insulinoma-associated 1	chr20p11.2	3642	0.85	-0.15	0.27	0.07	-0.49	-0.34	3e-09	0.53	0.2	0.81	0.00037	0.036	Jun 9, 2011	February 2009 (Genome Reference Consortium GRCh37)
d	203639_s_at	FGFR2	fibroblast growth factor receptor 2	chr10q26	2263	0.35	0.23	0.76	0.64	-0.69	-0.49	0.012	0.24	1.1e-06	0.00038	1.7e-09	0.00021	Jun 9, 2011	February 2009 (Genome Reference Consortium GRCh37)
d	232481_s_at	SLITRK6	SLIT and NTRK-like family, member 6	chr13q31.1	84189	-0.2	-0.61	2.43	0.53	-0.94	-0.28	0.46	0.048	9e-25	0.12	1.9e-06	0.28	Jun 9, 2011	February 2009 (Genome Reference Consortium GRCh37)
d	207057_at	SLC16A7	solute carrier family 16, member 7 (monocarboxylic acid transporter 2)	chr12q13	9194	0.12	0.71	0.69	0.29	-0.48	-0.55	0.41	3.3e-06	1.5e-06	0.12	1.1e-05	2.2e-06	Jun 9, 2011	February 2009 (Genome Reference Consortium GRCh37)
d	206391_at	RARRES1	retinoic acid receptor responder (tazarotene induced) 1	chr3q25.32	5918	1.2	0.52	0.67	0.46	-0.97	-0.93	7.9e-13	0.035	0.0034	0.09	2.6e-10	4.8e-08	Jun 9, 2011	February 2009 (Genome Reference Consortium GRCh37)
d	213094_at	GPR126	G protein-coupled receptor 126	chr6q24.1	57211	1.85	-0.06	0.71	-0.01	-1.03	-0.9	3.1e-24	0.86	0.0071	0.98	5.6e-09	4.3e-06	Jun 9, 2011	February 2009 (Genome Reference Consortium GRCh37)
d	1553995_a_at	NT5E	5'-nucleotidase, ecto (CD73)	chr6q14-q21	4907	0.59	0.59	0.45	0.12	-0.5	-0.64	2e-05	0.0012	0.015	0.64	9.4e-05	2.1e-06	Jun 9, 2011	February 2009 (Genome Reference Consortium GRCh37)
d	214889_at	FAM149A	family with sequence similarity 149, member A	chr4q35.1	25854	0.47	-0.01	0.47	0.19	-0.49	-0.26	0.00052	0.97	0.0072	0.42	5.6e-05	0.08	Jun 9, 2011	February 2009 (Genome Reference Consortium GRCh37)
d	206631_at	PTGER2	prostaglandin E receptor 2 (subtype EP2), 53kDa	chr14q22	5732	0.64	0.1	1.26	0.27	-0.84	-0.64	2e-06	0.66	1.8e-16	0.22	1.6e-12	2e-06	Jun 9, 2011	February 2009 (Genome Reference Consortium GRCh37)
d	228708_at	RAB27B	RAB27B, member RAS oncogene family	chr18q21.2	5874	1.64	-0.27	1.59	0.34	-1.28	-1.07	5.3e-18	0.39	9.7e-12	0.32	2.8e-13	5e-08	Jun 9, 2011	February 2009 (Genome Reference Consortium GRCh37)
d	208323_s_at	ANXA13	annexin A13	chr8q24.13	312	0.1	-0.62	0.74	0.45	-0.3	-0.12	0.65	0.0091	0.00093	0.1	0.085	0.59	Jun 9, 2011	February 2009 (Genome Reference Consortium GRCh37)
d	205009_at	TFF1	trefoil factor 1	chr21q22.3	7031	0.83	-0.63	2.09	0.52	-1.64	-0.15	0.0031	0.11	1.9e-11	0.24	2.3e-12	0.68	Jun 9, 2011	February 2009 (Genome Reference Consortium GRCh37)
d	233011_at	ANXA1	Annexin A1	chr9q12-q21.2|9q12-q21.2	301	0.42	0.29	0.2	0.16	-0.33	-0.38	3.7e-05	0.039	0.18	0.35	0.00049	0.00027	Jun 9, 2011	February 2009 (Genome Reference Consortium GRCh37)
d	208063_s_at	CAPN9	calpain 9	chr1q42.11-q42.3	10753	0.2	-0.57	1.53	0.94	-0.87	-0.37	0.24	0.0045	4.5e-21	2.1e-06	1.5e-11	0.018	Jun 9, 2011	February 2009 (Genome Reference Consortium GRCh37)
d	226248_s_at	KIAA1324	KIAA1324	chr1p13.3	57535	0.31	-1.42	1.81	0.73	-0.87	-0.08	0.18	3.1e-08	4.6e-15	0.015	2.7e-06	0.78	Jun 9, 2011	February 2009 (Genome Reference Consortium GRCh37)
d	220234_at	CA8	carbonic anhydrase VIII	chr8q11-q12	767	0.68	-0.28	1.15	-0.15	-0.61	-0.42	2.3e-07	0.14	1.9e-14	0.53	3.2e-07	0.0022	Jun 9, 2011	February 2009 (Genome Reference Consortium GRCh37)
d	212806_at	PRUNE2	prune homolog 2 (Drosophila)	chr9q21.2	158471	-0.42	0.1	1.11	0.21	-0.39	-0.07	0.01	0.69	6.6e-10	0.45	0.0096	0.75	Jun 9, 2011	February 2009 (Genome Reference Consortium GRCh37)
d	238378_at	---	---	---	---	-0.26	-0.27	0.69	0.06	0	-0.1	0.01	0.049	1.4e-09	0.73	0.98	0.39	Jun 9, 2011	February 2009 (Genome Reference Consortium GRCh37)
d	238017_at	SDR16C5	short chain dehydrogenase/reductase family 16C, member 5	chr8q12.1	195814	1.61	-0.05	2.01	0.18	-1.6	-0.98	6e-11	0.9	7.2e-12	0.72	4.6e-13	0.00014	Jun 9, 2011	February 2009 (Genome Reference Consortium GRCh37)
d	220030_at	STYK1	serine/threonine/tyrosine kinase 1	chr12p13.2	55359	0.71	-0.63	0.79	0.95	-0.89	-0.3	1.3e-06	0.0016	1.6e-05	2.2e-06	6.5e-12	0.076	Jun 9, 2011	February 2009 (Genome Reference Consortium GRCh37)
d	204933_s_at	TNFRSF11B	tumor necrosis factor receptor superfamily, member 11b	chr8q24	4982	0.01	0.32	0.51	-0.39	0	-0.32	0.96	0.2	0.026	0.15	0.98	0.097	Jun 9, 2011	February 2009 (Genome Reference Consortium GRCh37)
d	202350_s_at	MATN2	matrilin 2	chr8q22	4147	0.11	0.16	0.57	1.19	-0.42	-0.71	0.65	0.61	0.029	4e-06	0.023	0.00024	Jun 9, 2011	February 2009 (Genome Reference Consortium GRCh37)
d	205927_s_at	CTSE	cathepsin E	chr1q31	1510	1.33	0.14	1.71	0.69	-1.89	-0.58	3.4e-08	0.73	3.1e-09	0.065	1.3e-19	0.029	Jun 9, 2011	February 2009 (Genome Reference Consortium GRCh37)
d	221133_s_at	CLDN18	claudin 18	chr3q22.3	51208	0.95	-0.15	0.36	-0.36	-0.41	-0.35	2.7e-14	0.48	0.045	0.078	0.001	0.013	Jun 9, 2011	February 2009 (Genome Reference Consortium GRCh37)
d	1561817_at	---	---	---	---	0.53	-0.23	0.96	-0.27	-0.4	-0.37	0.00024	0.27	1.2e-08	0.25	0.003	0.016	Jun 9, 2011	February 2009 (Genome Reference Consortium GRCh37)
d	232176_at	SLITRK6	SLIT and NTRK-like family, member 6	chr13q31.1	84189	-0.06	-0.64	2.32	0.28	-0.85	-0.28	0.83	0.024	5.7e-26	0.43	3.6e-06	0.24	Jun 9, 2011	February 2009 (Genome Reference Consortium GRCh37)
d	39248_at	AQP3	aquaporin 3 (Gill blood group)	chr9p13	360	1.25	-0.23	1.68	0	-1.08	-0.85	1.3e-09	0.48	6.2e-12	1	1.1e-08	6.3e-05	Jun 9, 2011	February 2009 (Genome Reference Consortium GRCh37)
d	223447_at	REG4	regenerating islet-derived family, member 4	chr1p13.1-p12	83998	2.39	-1.01	3.21	2.19	-3.8	-0.48	4.8e-10	0.072	1.5e-12	5.7e-05	2.7e-33	0.31	Jun 9, 2011	February 2009 (Genome Reference Consortium GRCh37)
d	210145_at	PLA2G4A	phospholipase A2, group IVA (cytosolic, calcium-dependent)	chr1q25	5321	1.48	0.6	1.32	-0.13	-1.02	-1.29	2e-11	0.068	2e-06	0.78	9.8e-07	6.1e-09	Jun 9, 2011	February 2009 (Genome Reference Consortium GRCh37)
d	235591_at	SSTR1	somatostatin receptor 1	chr14q13	6751	0.65	-0.43	0.65	-0.02	-0.31	-0.41	4.7e-07	0.019	6e-05	0.95	0.015	0.0027	Jun 9, 2011	February 2009 (Genome Reference Consortium GRCh37)
d	210641_at	CAPN9	calpain 9	chr1q42.11-q42.3	10753	0.29	-0.55	1.28	0.8	-0.75	-0.36	0.049	0.0027	4.9e-17	1.6e-05	4.1e-10	0.012	Jun 9, 2011	February 2009 (Genome Reference Consortium GRCh37)
d	204529_s_at	TOX	thymocyte selection-associated high mobility group box	chr8q12.1	9760	0.54	0.07	1.4	0.63	-0.84	-0.81	0.0023	0.79	4.1e-13	0.011	2.5e-08	9.7e-07	Jun 9, 2011	February 2009 (Genome Reference Consortium GRCh37)
d	1554436_a_at	REG4	regenerating islet-derived family, member 4	chr1p13.1-p12	83998	2.48	-1.05	3.34	2.16	-3.88	-0.53	4e-10	0.071	1.1e-12	0.00014	3e-32	0.28	Jun 9, 2011	February 2009 (Genome Reference Consortium GRCh37)
d	219955_at	L1TD1	LINE-1 type transposase domain containing 1	chr1p31.3	54596	-0.04	-0.87	2.9	-0.38	-0.8	-0.25	0.91	0.02	1.2e-22	0.42	0.0019	0.44	Jun 9, 2011	February 2009 (Genome Reference Consortium GRCh37)
d	204673_at	MUC2	mucin 2, oligomeric mucus/gel-forming	chr11p15.5	4583	1.06	-1.97	2.76	2.76	-2.46	-0.31	0.00081	3.6e-07	1.3e-15	1.1e-12	7.1e-22	0.4	Jun 9, 2011	February 2009 (Genome Reference Consortium GRCh37)
d	211372_s_at	IL1R2	interleukin 1 receptor, type II	chr2q12	7850	0.77	-0.1	1.22	0.61	-0.92	-0.7	5.6e-07	0.69	1.2e-11	0.0067	1.3e-11	4.8e-06	Jun 9, 2011	February 2009 (Genome Reference Consortium GRCh37)
d	228004_at	NCRNA00261	non-protein coding RNA 261	chr20p11.21	140828	0.42	-1.08	2.16	0.99	-1.02	-0.56	0.072	0.00012	6.5e-20	0.001	9.3e-08	0.015	Jun 9, 2011	February 2009 (Genome Reference Consortium GRCh37)
d	235892_at	---	---	---	---	0.04	0.1	0.81	-0.06	-0.37	-0.16	0.72	0.5	3.9e-15	0.75	9.1e-06	0.11	Jun 9, 2011	February 2009 (Genome Reference Consortium GRCh37)
d	207074_s_at	SLC18A1	solute carrier family 18 (vesicular monoamine), member 1	chr8p21.3	6570	0.13	-0.33	0.72	0.27	-0.32	-0.18	0.26	0.017	5.8e-10	0.075	0.00057	0.1	Jun 9, 2011	February 2009 (Genome Reference Consortium GRCh37)
d	213432_at	MUC5B	mucin 5B, oligomeric mucus/gel-forming	chr11p15.5	727897	1.21	-1.17	1.1	0.97	-1.23	-0.27	7.2e-08	8.7e-05	0.00011	0.0029	9.9e-10	0.33	Jun 9, 2011	February 2009 (Genome Reference Consortium GRCh37)
d	238103_at	---	---	---	---	0.9	-1.25	1.28	0.87	-1.08	-0.19	6e-06	8.4e-07	6.5e-08	0.0024	9.7e-10	0.45	Jun 9, 2011	February 2009 (Genome Reference Consortium GRCh37)
d	240856_at	GPR120	G protein-coupled receptor 120	chr10q23.33	338557	0.88	-0.82	1.22	1.06	-1.1	-0.45	1.1e-08	6.6e-05	2.9e-11	5.5e-07	7.5e-16	0.0079	Jun 9, 2011	February 2009 (Genome Reference Consortium GRCh37)
d	235976_at	SLITRK6	SLIT and NTRK-like family, member 6	chr13q31.1	84189	-0.21	-0.55	2.24	0.06	-0.63	-0.28	0.38	0.048	5.4e-26	0.89	0.00061	0.22	Jun 9, 2011	February 2009 (Genome Reference Consortium GRCh37)
d	203240_at	FCGBP	Fc fragment of IgG binding protein	chr19q13.1	8857	0.5	-2.1	3.35	2.92	-2.63	-0.02	0.17	1.9e-07	1.5e-21	5e-13	8.5e-23	0.97	Jun 9, 2011	February 2009 (Genome Reference Consortium GRCh37)
d	238878_at	ARX	aristaless related homeobox	chrXp21	170302	0.63	-0.34	1.05	-0.12	-0.53	-0.39	1.2e-05	0.093	2e-10	0.65	6.1e-05	0.01	Jun 9, 2011	February 2009 (Genome Reference Consortium GRCh37)
d	212224_at	ALDH1A1	aldehyde dehydrogenase 1 family, member A1	chr9q21.13	216	0.43	0.36	0.61	0.13	-0.32	-0.69	0.08	0.27	0.042	0.77	0.16	0.0025	Jun 9, 2011	February 2009 (Genome Reference Consortium GRCh37)
d	242601_at	HEPACAM2	HEPACAM family member 2	chr7q21.3	253012	0.01	-1.75	2.76	2.83	-1.85	-0.24	0.97	3.3e-06	5.9e-17	1.5e-14	4.3e-13	0.51	Jun 9, 2011	February 2009 (Genome Reference Consortium GRCh37)
d	227449_at	EPHA4	EPH receptor A4	chr2q36.1	2043	0.46	0.83	1.06	0.36	-0.91	-0.71	0.011	0.00018	1.3e-07	0.19	1.1e-09	2.4e-05	Jun 9, 2011	February 2009 (Genome Reference Consortium GRCh37)
d	230318_at	SERPINA1	serpin peptidase inhibitor, clade A (alpha-1 antiproteinase, antitrypsin), member 1	chr14q32.1	5265	0.4	-0.57	1.18	-0.25	-0.49	-0.11	0.0071	0.0024	1.7e-13	0.27	0.00014	0.55	Jun 9, 2011	February 2009 (Genome Reference Consortium GRCh37)
d	206104_at	ISL1	ISL LIM homeobox 1	chr5q11.1	3670	0.69	0.15	0.65	-0.2	-0.49	-0.45	3.9e-08	0.46	4.2e-05	0.36	3.1e-05	0.0006	Jun 9, 2011	February 2009 (Genome Reference Consortium GRCh37)
d	241925_x_at	---	---	---	---	0.29	0.21	0.39	-0.03	-0.24	-0.34	0.00044	0.064	9.6e-05	0.88	0.0017	1.7e-05	Jun 9, 2011	February 2009 (Genome Reference Consortium GRCh37)
d	227719_at	SMAD9	SMAD family member 9	chr13q12-q14	4093	-0.48	0.35	1.22	0.33	-0.42	-0.24	0.026	0.24	3.9e-07	0.34	0.033	0.31	Jun 9, 2011	February 2009 (Genome Reference Consortium GRCh37)
d	220293_at	CATSPERB	cation channel, sperm-associated, beta	chr14q32.12	79820	0.65	-0.4	0.6	0.23	-0.55	-0.25	6.5e-12	0.0026	4.9e-07	0.15	3e-10	0.022	Jun 9, 2011	February 2009 (Genome Reference Consortium GRCh37)
d	219795_at	SLC6A14	solute carrier family 6 (amino acid transporter), member 14	chrXq23-q24	11254	0.61	-0.99	0.79	0.86	-1.01	0.18	0.022	0.0034	0.018	0.02	9e-06	0.58	Jun 9, 2011	February 2009 (Genome Reference Consortium GRCh37)
d	232578_at	CLDN18	claudin 18	chr3q22.3	51208	1.38	-0.15	0.56	-0.55	-0.54	-0.61	2.4e-14	0.64	0.029	0.058	0.0028	0.0022	Jun 9, 2011	February 2009 (Genome Reference Consortium GRCh37)
d	221872_at	RARRES1	retinoic acid receptor responder (tazarotene induced) 1	chr3q25.32	5918	1.47	0.77	0.75	0.73	-1.11	-1.35	3.6e-12	0.011	0.011	0.027	1.6e-08	1.3e-10	Jun 9, 2011	February 2009 (Genome Reference Consortium GRCh37)
d	232056_at	SCEL	sciellin	chr13q22	8796	0.03	0.77	0.28	-0.04	-0.28	-0.3	0.8	8.3e-10	0.04	0.85	0.0044	0.0046	Jun 9, 2011	February 2009 (Genome Reference Consortium GRCh37)
d	214890_s_at	FAM149A	family with sequence similarity 149, member A	chr4q35.1	25854	0.37	0.05	0.44	0.19	-0.44	-0.24	0.0072	0.82	0.0096	0.39	0.00024	0.096	Jun 9, 2011	February 2009 (Genome Reference Consortium GRCh37)
d	1552455_at	PRUNE2	prune homolog 2 (Drosophila)	chr9q21.2	158471	-0.32	-0.09	0.96	-0.02	-0.18	-0.07	0.045	0.71	5.7e-08	0.96	0.26	0.73	Jun 9, 2011	February 2009 (Genome Reference Consortium GRCh37)
d	214476_at	TFF2	trefoil factor 2	chr21q22.3	7032	1.26	0.37	0.43	-0.17	-0.79	-0.61	2.2e-12	0.17	0.11	0.62	3.1e-06	0.0016	Jun 9, 2011	February 2009 (Genome Reference Consortium GRCh37)
d	236894_at	L1TD1	LINE-1 type transposase domain containing 1	chr1p31.3	54596	-0.13	-0.61	2.24	-0.33	-0.53	-0.22	0.63	0.035	1.7e-23	0.33	0.007	0.38	Jun 9, 2011	February 2009 (Genome Reference Consortium GRCh37)
d	207214_at	SPINK4	serine peptidase inhibitor, Kazal type 4	chr9p13.3	27290	0.75	-1.97	3.04	2.66	-2.73	0.15	0.045	7.8e-06	4.1e-15	3.3e-09	2.3e-21	0.75	Jun 9, 2011	February 2009 (Genome Reference Consortium GRCh37)
d	205403_at	IL1R2	interleukin 1 receptor, type II	chr2q12	7850	0.87	0.13	1.41	0.79	-1.12	-0.92	2.1e-06	0.65	4.3e-11	0.0027	3.5e-12	3.6e-07	Jun 9, 2011	February 2009 (Genome Reference Consortium GRCh37)
d	210619_s_at	HYAL1	hyaluronoglucosaminidase 1	chr3p21.3-p21.2	3373	0.83	-0.42	1.87	-0.26	-0.93	-0.53	2.2e-06	0.095	5.3e-22	0.39	3.3e-09	0.0044	Jun 9, 2011	February 2009 (Genome Reference Consortium GRCh37)
d	206392_s_at	RARRES1	retinoic acid receptor responder (tazarotene induced) 1	chr3q25.32	5918	1.37	0.67	0.69	0.79	-1.12	-1.19	5.5e-12	0.021	0.014	0.0089	9.7e-10	2.7e-09	Jun 9, 2011	February 2009 (Genome Reference Consortium GRCh37)
e	202286_s_at	TACSTD2	tumor-associated calcium signal transducer 2	chr1p32	4070	0.38	0.83	1.22	-0.77	-0.34	-0.79	0.26	0.044	0.0012	0.09	0.27	0.012	Jun 9, 2011	February 2009 (Genome Reference Consortium GRCh37)
e	240502_at	---	---	---	---	0.35	0.4	-0.16	-0.45	0.07	-0.27	0.0039	0.012	0.34	0.0075	0.58	0.033	Jun 9, 2011	February 2009 (Genome Reference Consortium GRCh37)
e	226550_at	---	---	---	---	0.93	0.43	0.18	-0.79	-0.14	-0.6	8.2e-15	0.014	0.33	4e-06	0.29	9.6e-07	Jun 9, 2011	February 2009 (Genome Reference Consortium GRCh37)
e	206172_at	IL13RA2	interleukin 13 receptor, alpha 2	chrXq13.1-q28	3598	0.06	-0.52	-0.02	-0.07	0.04	0.23	0.76	0.0074	0.95	0.81	0.8	0.15	Jun 9, 2011	February 2009 (Genome Reference Consortium GRCh37)
e	205114_s_at	CCL3 /// CCL3L1 /// CCL3L3	chemokine (C-C motif) ligand 3 /// chemokine (C-C motif) ligand 3-like 1 /// chemokine (C-C motif) ligand 3-like 3	chr17q12 /// chr17q21.1	414062 /// 6348 /// 6349	1.44	0.73	-0.54	-0.59	-0.05	-0.97	1.7e-19	0.0014	0.019	0.02	0.8	3.5e-09	Jun 9, 2011	February 2009 (Genome Reference Consortium GRCh37)
e	231771_at	GJB6	gap junction protein, beta 6, 30kDa	chr13q11-q12.1|13q12	10804	0.11	0.36	-0.01	-0.16	-0.03	-0.17	0.26	0.00071	0.97	0.21	0.74	0.061	Jun 9, 2011	February 2009 (Genome Reference Consortium GRCh37)
e	213424_at	KIAA0895	KIAA0895	chr7p14.2	23366	0.65	-0.06	0.45	-0.66	-0.14	-0.34	4.5e-11	0.74	0.00053	1.8e-06	0.2	0.0016	Jun 9, 2011	February 2009 (Genome Reference Consortium GRCh37)
e	239153_at	HOTAIR	hox transcript antisense RNA (non-protein coding)	chr12q13.13	100124700	0.24	0.19	-0.15	-0.13	-0.03	-0.12	0.014	0.14	0.26	0.4	0.78	0.27	Jun 9, 2011	February 2009 (Genome Reference Consortium GRCh37)
e	205064_at	SPRR1B	small proline-rich protein 1B	chr1q21-q22	6699	0.4	0.95	-0.04	-0.38	-0.27	-0.34	0.0077	1.1e-07	0.86	0.082	0.057	0.029	Jun 9, 2011	February 2009 (Genome Reference Consortium GRCh37)
e	226869_at	MEGF6	multiple EGF-like-domains 6	chr1p36.3	1953	0.15	0.86	0.06	-0.37	0.07	-0.54	0.36	1.2e-06	0.79	0.083	0.66	0.00015	Jun 9, 2011	February 2009 (Genome Reference Consortium GRCh37)
e	210143_at	ANXA10	annexin A10	chr4q33	11199	0.95	0.4	0.14	-0.27	-0.52	-0.42	3.9e-11	0.06	0.55	0.28	0.00019	0.0073	Jun 9, 2011	February 2009 (Genome Reference Consortium GRCh37)
e	227862_at	TRNP1	TMF1-regulated nuclear protein 1	chr1p36.11	388610	1.5	0.64	0.35	-0.72	-0.71	-0.74	6.6e-24	0.0034	0.13	0.002	1.5e-06	4.6e-06	Jun 9, 2011	February 2009 (Genome Reference Consortium GRCh37)
e	204733_at	KLK6	kallikrein-related peptidase 6	chr19q13.3	5653	0.18	1.19	0.31	-0.83	-0.25	-0.29	0.45	3.6e-06	0.3	0.0039	0.24	0.22	Jun 9, 2011	February 2009 (Genome Reference Consortium GRCh37)
e	224941_at	PAPPA	pregnancy-associated plasma protein A, pappalysin 1	chr9q33.2	5069	0.22	0.74	-0.75	0.28	0.12	-0.41	0.12	4e-06	7.7e-07	0.17	0.38	0.0019	Jun 9, 2011	February 2009 (Genome Reference Consortium GRCh37)
e	206023_at	NMU	neuromedin U	chr4q12	10874	0.43	-0.09	0.93	-0.27	-0.26	-0.5	0.055	0.79	0.00032	0.45	0.22	0.024	Jun 9, 2011	February 2009 (Genome Reference Consortium GRCh37)
e	209278_s_at	TFPI2	tissue factor pathway inhibitor 2	chr7q22	7980	0.45	0.13	-1.04	1.36	-0.3	-0.18	0.045	0.71	3.8e-05	8.8e-07	0.15	0.49	Jun 9, 2011	February 2009 (Genome Reference Consortium GRCh37)
e	205625_s_at	CALB1	calbindin 1, 28kDa	chr8q21.3-q22.1	793	0.74	0.89	0.42	-0.71	-0.32	-0.67	0.0094	0.017	0.29	0.085	0.25	0.02	Jun 9, 2011	February 2009 (Genome Reference Consortium GRCh37)
e	204714_s_at	F5	coagulation factor V (proaccelerin, labile factor)	chr1q23	2153	0.91	0.55	-0.36	-0.41	-0.01	-0.65	2.5e-07	0.029	0.16	0.15	0.96	0.00035	Jun 9, 2011	February 2009 (Genome Reference Consortium GRCh37)
e	238462_at	UBASH3B	ubiquitin associated and SH3 domain containing B	chr11q24.1	84959	0.72	0.58	-0.17	-0.27	-0.3	-0.36	3.4e-16	1e-06	0.2	0.063	0.0006	0.00012	Jun 9, 2011	February 2009 (Genome Reference Consortium GRCh37)
e	218990_s_at	SPRR3	small proline-rich protein 3	chr1q21-q22	6707	0.28	0.66	0.12	-0.25	-0.24	-0.28	0.02	5.6e-06	0.51	0.17	0.031	0.021	Jun 9, 2011	February 2009 (Genome Reference Consortium GRCh37)
e	204614_at	SERPINB2	serpin peptidase inhibitor, clade B (ovalbumin), member 2	chr18q21.3	5055	1.05	0.46	-0.1	-0.47	-0.28	-0.55	4.2e-12	0.037	0.69	0.049	0.075	0.00063	Jun 9, 2011	February 2009 (Genome Reference Consortium GRCh37)
e	219454_at	EGFL6	EGF-like-domain, multiple 6	chrXp22	25975	0.5	0.23	-0.64	-0.82	0.29	-0.05	0.0012	0.3	0.0008	6.7e-05	0.055	0.81	Jun 9, 2011	February 2009 (Genome Reference Consortium GRCh37)
e	227051_at	---	---	---	---	0.6	-0.19	1.23	-0.71	-0.42	-0.36	0.0005	0.45	2.3e-10	0.003	0.0084	0.049	Jun 9, 2011	February 2009 (Genome Reference Consortium GRCh37)
e	204653_at	TFAP2A	transcription factor AP-2 alpha (activating enhancer binding protein 2 alpha)	chr6p24	7020	1.69	0.39	1.06	-0.75	-0.84	-1.07	6.6e-26	0.13	4.8e-07	0.0031	1.1e-07	2.5e-10	Jun 9, 2011	February 2009 (Genome Reference Consortium GRCh37)
e	209395_at	CHI3L1	chitinase 3-like 1 (cartilage glycoprotein-39)	chr1q32.1	1116	0.85	1.24	-1.47	-0.58	0.08	-0.26	2e-05	1e-06	2.1e-10	0.054	0.74	0.26	Jun 9, 2011	February 2009 (Genome Reference Consortium GRCh37)
e	214868_at	PIWIL1	piwi-like 1 (Drosophila)	chr12q24.33	9271	0.63	0.32	-0.27	-0.08	-0.22	-0.27	6.8e-10	0.029	0.066	0.7	0.032	0.018	Jun 9, 2011	February 2009 (Genome Reference Consortium GRCh37)
e	218804_at	ANO1	anoctamin 1, calcium activated chloride channel	chr11q13.3	55107	1.03	1.34	0.55	-0.52	-0.52	-1.14	9.7e-08	6.6e-08	0.041	0.087	0.0056	1.5e-09	Jun 9, 2011	February 2009 (Genome Reference Consortium GRCh37)
e	209125_at	KRT6A	keratin 6A	chr12q12-q13	3853	0.13	1.13	0.12	-0.43	-0.22	-0.33	0.48	4.2e-10	0.62	0.054	0.14	0.042	Jun 9, 2011	February 2009 (Genome Reference Consortium GRCh37)
e	213172_at	TTC9	tetratricopeptide repeat domain 9	chr14q24.2	23508	0.3	0.51	0.13	-0.52	-0.09	-0.25	0.0063	0.00014	0.41	0.00024	0.44	0.025	Jun 9, 2011	February 2009 (Genome Reference Consortium GRCh37)
e	1554190_s_at	C10orf81	chromosome 10 open reading frame 81	chr10q25.3	79949	0.6	-0.51	0.51	-0.52	-0.09	-0.21	1e-06	0.0023	0.0012	0.0029	0.51	0.14	Jun 9, 2011	February 2009 (Genome Reference Consortium GRCh37)
e	230746_s_at	LOC100288985	Hypothetical protein LOC100288985	chr8p21.2	100288985	0.74	0.79	-0.93	-0.65	0.34	-0.55	2.2e-05	0.00058	1.3e-05	0.011	0.048	0.0026	Jun 9, 2011	February 2009 (Genome Reference Consortium GRCh37)
e	209016_s_at	KRT7	keratin 7	chr12q12-q13	3855	0.91	0.7	0.46	-0.57	-0.6	-0.51	2.8e-11	0.00021	0.015	0.0062	3.9e-06	0.0004	Jun 9, 2011	February 2009 (Genome Reference Consortium GRCh37)
e	205626_s_at	CALB1	calbindin 1, 28kDa	chr8q21.3-q22.1	793	0.54	0.84	0.49	-0.6	-0.29	-0.61	0.051	0.017	0.18	0.13	0.27	0.027	Jun 9, 2011	February 2009 (Genome Reference Consortium GRCh37)
e	204475_at	MMP1	matrix metallopeptidase 1 (interstitial collagenase)	chr11q22.3	4312	1.97	-0.2	-0.67	-1.1	-0.18	-0.42	1.1e-12	0.68	0.099	0.0092	0.58	0.21	Jun 9, 2011	February 2009 (Genome Reference Consortium GRCh37)
e	206924_at	IL11	interleukin 11	chr19q13.3-q13.4	3589	0.38	0.01	-0.4	-0.32	0.12	-0.05	0.009	0.95	0.032	0.13	0.43	0.8	Jun 9, 2011	February 2009 (Genome Reference Consortium GRCh37)
e	206207_at	CLC	Charcot-Leyden crystal protein	chr19q13.1	1178	0.07	0.74	-1.02	1.2	-0.23	-0.19	0.77	0.003	6.2e-06	1.6e-06	0.24	0.39	Jun 9, 2011	February 2009 (Genome Reference Consortium GRCh37)
e	209396_s_at	CHI3L1	chitinase 3-like 1 (cartilage glycoprotein-39)	chr1q32.1	1116	0.74	1.03	-1.23	-0.52	0.05	-0.2	3.8e-05	7.1e-06	4.2e-09	0.055	0.82	0.34	Jun 9, 2011	February 2009 (Genome Reference Consortium GRCh37)
e	209631_s_at	GPR37	G protein-coupled receptor 37 (endothelin receptor type B-like)	chr7q31	2861	0.3	-0.12	0.07	-0.16	0.11	-0.29	0.028	0.55	0.74	0.47	0.41	0.032	Jun 9, 2011	February 2009 (Genome Reference Consortium GRCh37)
e	232752_at	LOC100287616	Hypothetical protein LOC100287616	chr15q24.1	100287616	0.61	0.58	0.13	-0.4	-0.21	-0.5	6.8e-08	0.00013	0.48	0.018	0.073	1.6e-05	Jun 9, 2011	February 2009 (Genome Reference Consortium GRCh37)
e	240042_at	FIBCD1	fibrinogen C domain containing 1	chr9q34.12	84929	0.54	-0.01	0.11	-0.08	-0.34	-0.11	3.4e-05	0.97	0.6	0.76	0.006	0.47	Jun 9, 2011	February 2009 (Genome Reference Consortium GRCh37)
e	227919_at	UCA1	urothelial cancer associated 1 (non-protein coding)	chr19p13.12	652995	-0.74	-0.27	-0.05	-0.32	0.4	0.55	0.0017	0.43	0.91	0.42	0.078	0.023	Jun 9, 2011	February 2009 (Genome Reference Consortium GRCh37)
e	209937_at	TM4SF4	transmembrane 4 L six family member 4	chr3q25	7104	0.36	0.36	0.22	-0.27	-0.21	-0.28	0.036	0.12	0.36	0.31	0.21	0.12	Jun 9, 2011	February 2009 (Genome Reference Consortium GRCh37)
e	227984_at	LMF1	lipase maturation factor 1	chr16p13.3	64788	0.49	0.03	-0.2	-0.12	-0.11	-0.13	7.9e-05	0.89	0.25	0.61	0.4	0.36	Jun 9, 2011	February 2009 (Genome Reference Consortium GRCh37)
e	231029_at	F5	coagulation factor V (proaccelerin, labile factor)	chr1q23	2153	0.35	0.16	-0.1	-0.26	0.04	-0.25	0.0028	0.34	0.57	0.15	0.75	0.042	Jun 9, 2011	February 2009 (Genome Reference Consortium GRCh37)
e	1558105_a_at	---	---	---	---	0.83	0.32	0.08	-0.71	-0.17	-0.4	2e-15	0.041	0.65	2.3e-06	0.14	0.00038	Jun 9, 2011	February 2009 (Genome Reference Consortium GRCh37)
e	204259_at	MMP7	matrix metallopeptidase 7 (matrilysin, uterine)	chr11q21-q22	4316	-0.69	1.28	0.29	-0.38	-0.05	-0.01	0.0034	8.9e-06	0.39	0.3	0.86	0.97	Jun 9, 2011	February 2009 (Genome Reference Consortium GRCh37)
e	1552283_s_at	ZDHHC11	zinc finger, DHHC-type containing 11	chr5p15.33	79844	0.34	-0.35	0.06	-0.11	0.12	-0.24	0.013	0.06	0.78	0.64	0.38	0.1	Jun 9, 2011	February 2009 (Genome Reference Consortium GRCh37)
e	205044_at	GABRP	gamma-aminobutyric acid (GABA) A receptor, pi	chr5q33-q34	2568	1.07	-0.26	0.75	-0.43	-0.46	-0.55	3.9e-09	0.36	0.0019	0.15	0.012	0.0048	Jun 9, 2011	February 2009 (Genome Reference Consortium GRCh37)
e	223949_at	TMPRSS3	transmembrane protease, serine 3	chr21q22.3	64699	1.4	-0.06	0.29	-1.09	-0.34	-0.43	4.3e-21	0.83	0.22	3.5e-07	0.029	0.013	Jun 9, 2011	February 2009 (Genome Reference Consortium GRCh37)
e	204885_s_at	MSLN	mesothelin	chr16p13.3	10232	0.31	0.93	0.47	0.04	-0.64	-0.38	0.17	0.00042	0.093	0.92	0.00059	0.089	Jun 9, 2011	February 2009 (Genome Reference Consortium GRCh37)
e	204437_s_at	FOLR1	folate receptor 1 (adult)	chr11q13.3-q14.1	2348	-0.18	-0.13	0.11	-0.17	0.11	0.14	0.37	0.64	0.71	0.58	0.58	0.51	Jun 9, 2011	February 2009 (Genome Reference Consortium GRCh37)
e	228128_x_at	PAPPA	pregnancy-associated plasma protein A, pappalysin 1	chr9q33.2	5069	0.38	0.74	-0.69	0.07	0.13	-0.48	0.0032	3.7e-06	4.2e-06	0.78	0.34	0.00012	Jun 9, 2011	February 2009 (Genome Reference Consortium GRCh37)
e	216493_s_at	IGF2BP3	insulin-like growth factor 2 mRNA binding protein 3	chr7p11	10643	0.3	0.1	-0.09	-0.31	-0.04	-0.05	0.0013	0.5	0.53	0.023	0.67	0.68	Jun 9, 2011	February 2009 (Genome Reference Consortium GRCh37)
e	206211_at	SELE	selectin E	chr1q22-q25	6401	0.46	0.72	-0.81	-0.04	0.18	-0.47	0.0012	5.3e-05	1.1e-06	0.88	0.21	0.0008	Jun 9, 2011	February 2009 (Genome Reference Consortium GRCh37)
e	223748_at	SLC4A11	solute carrier family 4, sodium borate transporter, member 11	chr20p12	83959	1.1	0.68	0	-0.72	-0.44	-0.47	1.7e-13	0.0012	1	0.0012	0.0033	0.0046	Jun 9, 2011	February 2009 (Genome Reference Consortium GRCh37)
e	206354_at	SLCO1B3	solute carrier organic anion transporter family, member 1B3	chr12p12	28234	0.51	0.19	1.29	-1.09	-0.17	-0.62	0.083	0.65	9.1e-05	0.0043	0.56	0.031	Jun 9, 2011	February 2009 (Genome Reference Consortium GRCh37)
e	238021_s_at	CRNDE	colorectal neoplasia differentially expressed (non-protein coding)	chr16q12.2	643911	-0.24	-0.18	0.5	-1.13	0.54	-0.03	0.34	0.6	0.09	8.7e-05	0.0072	0.93	Jun 9, 2011	February 2009 (Genome Reference Consortium GRCh37)
e	231148_at	IGFL2	IGF-like family member 2	chr19q13.32	147920	0.27	0.92	0.09	-0.42	-0.21	-0.34	0.037	8.3e-10	0.65	0.018	0.08	0.0086	Jun 9, 2011	February 2009 (Genome Reference Consortium GRCh37)
e	202917_s_at	S100A8	S100 calcium binding protein A8	chr1q21	6279	1.25	1.32	-0.94	0.02	-0.36	-0.84	1.2e-09	9.4e-07	0.00042	0.96	0.095	8.3e-05	Jun 9, 2011	February 2009 (Genome Reference Consortium GRCh37)
e	1553613_s_at	FOXC1	forkhead box C1	chr6p25	2296	0.16	1	-0.26	-0.06	0.01	-0.5	0.28	1.8e-10	0.14	0.81	0.96	9.3e-05	Jun 9, 2011	February 2009 (Genome Reference Consortium GRCh37)
e	206858_s_at	HOXC6	homeobox C6	chr12q13.3	3223	2.21	1.53	-0.25	-1.1	-0.84	-1.12	3.9e-23	6.6e-07	0.51	0.0015	0.00021	3e-06	Jun 9, 2011	February 2009 (Genome Reference Consortium GRCh37)
e	226913_s_at	SOX8	SRY (sex determining region Y)-box 8	chr16p13.3	30812	0.66	0.09	-0.26	-0.02	-0.26	-0.16	2e-06	0.69	0.19	0.94	0.066	0.33	Jun 9, 2011	February 2009 (Genome Reference Consortium GRCh37)
e	215078_at	SOD2	superoxide dismutase 2, mitochondrial	chr6q25.3	6648	0.69	0.24	-0.32	-0.42	0.12	-0.46	2.8e-08	0.21	0.074	0.028	0.4	0.00044	Jun 9, 2011	February 2009 (Genome Reference Consortium GRCh37)
e	1562921_at	---	---	---	---	1.18	-0.58	0.62	-0.5	-0.4	-0.41	1.1e-24	0.00043	7.8e-05	0.0057	0.00065	0.0018	Jun 9, 2011	February 2009 (Genome Reference Consortium GRCh37)
e	205157_s_at	KRT17	keratin 17	chr17q21.2	3872	0.28	1.09	-0.19	-0.43	-0.17	-0.3	0.094	3.2e-09	0.41	0.055	0.28	0.071	Jun 9, 2011	February 2009 (Genome Reference Consortium GRCh37)
e	206569_at	IL24	interleukin 24	chr1q32	11009	0.72	-0.39	-0.27	-0.41	0.09	-0.14	3.5e-07	0.055	0.18	0.058	0.57	0.44	Jun 9, 2011	February 2009 (Genome Reference Consortium GRCh37)
e	1554997_a_at	PTGS2	prostaglandin-endoperoxide synthase 2 (prostaglandin G/H synthase and cyclooxygenase)	chr1q25.2-q25.3	5743	0.85	0.43	0.14	-0.47	-0.22	-0.58	3.4e-06	0.1	0.64	0.099	0.25	0.0024	Jun 9, 2011	February 2009 (Genome Reference Consortium GRCh37)
e	209598_at	PNMA2	paraneoplastic antigen MA2	chr8p21.2	10687	1.12	1.09	0.47	-0.83	-0.64	-0.73	2.3e-10	2.9e-06	0.066	0.0013	0.00016	6.9e-05	Jun 9, 2011	February 2009 (Genome Reference Consortium GRCh37)
e	205207_at	IL6	interleukin 6 (interferon, beta 2)	chr7p21	3569	0.95	0.58	-0.65	-0.37	0.04	-0.61	2.5e-09	0.0098	0.0023	0.16	0.85	0.0003	Jun 9, 2011	February 2009 (Genome Reference Consortium GRCh37)
e	223694_at	TRIM7	tripartite motif-containing 7	chr5q35.3	81786	1.51	-0.06	0.86	-0.36	-0.83	-0.74	1.2e-32	0.82	3.7e-07	0.1	2e-11	7e-08	Jun 9, 2011	February 2009 (Genome Reference Consortium GRCh37)
e	214974_x_at	CXCL5	chemokine (C-X-C motif) ligand 5	chr4q13.3	6374	1.62	-0.1	-0.74	-1.5	0.23	-0.37	2.4e-08	0.84	0.073	0.0003	0.49	0.29	Jun 9, 2011	February 2009 (Genome Reference Consortium GRCh37)
e	209792_s_at	KLK10	kallikrein-related peptidase 10	chr19q13	5655	1.26	1.66	0.45	-0.98	-0.89	-0.78	6.5e-07	2.6e-07	0.22	0.0085	0.00016	0.0033	Jun 9, 2011	February 2009 (Genome Reference Consortium GRCh37)
e	205278_at	GAD1	glutamate decarboxylase 1 (brain, 67kDa)	chr2q31	2571	0.96	0.02	0.12	-0.6	-0.16	-0.44	1.2e-15	0.94	0.55	0.00081	0.21	0.00077	Jun 9, 2011	February 2009 (Genome Reference Consortium GRCh37)
e	205680_at	MMP10	matrix metallopeptidase 10 (stromelysin 2)	chr11q22.3	4319	0.23	0.18	0.36	-0.63	-0.48	0.35	0.29	0.55	0.17	0.023	0.0073	0.092	Jun 9, 2011	February 2009 (Genome Reference Consortium GRCh37)
e	211506_s_at	IL8	interleukin 8	chr4q13-q21	3576	1.46	0.14	-0.28	-1.12	-0.04	-0.56	4.9e-10	0.72	0.46	0.0011	0.88	0.035	Jun 9, 2011	February 2009 (Genome Reference Consortium GRCh37)
e	219836_at	ZBED2	zinc finger, BED-type containing 2	chr3q13.2	79413	0.39	1.02	-0.34	-0.35	-0.13	-0.36	0.00036	1.1e-15	0.017	0.031	0.25	0.0011	Jun 9, 2011	February 2009 (Genome Reference Consortium GRCh37)
e	229927_at	LEMD1	LEM domain containing 1	chr1q32.1	93273	0.35	0.43	0.42	-0.38	-0.22	-0.36	0.044	0.053	0.056	0.13	0.17	0.036	Jun 9, 2011	February 2009 (Genome Reference Consortium GRCh37)
e	205543_at	HSPA4L	heat shock 70kDa protein 4-like	chr4q28	22824	1.39	-0.25	0.54	-0.67	-0.51	-0.52	1.5e-20	0.31	0.012	0.0037	0.00085	0.0019	Jun 9, 2011	February 2009 (Genome Reference Consortium GRCh37)
e	235273_at	DYX1C1	dyslexia susceptibility 1 candidate 1	chr15q21.3	161582	0.57	0.1	0.29	-0.51	-0.11	-0.36	3.3e-10	0.48	0.023	8.9e-05	0.27	0.00015	Jun 9, 2011	February 2009 (Genome Reference Consortium GRCh37)
e	204268_at	S100A2	S100 calcium binding protein A2	chr1q21	6273	-0.09	0.95	0.03	-0.96	-0.08	0.14	0.71	5.4e-05	0.93	0.00014	0.71	0.53	Jun 9, 2011	February 2009 (Genome Reference Consortium GRCh37)
e	223779_at	AFAP1-AS	AFAP1 antisense RNA (non-protein coding)	chr4p16.1	84740	1.04	0.3	0.05	-0.39	-0.51	-0.33	7.3e-13	0.18	0.86	0.1	0.0003	0.048	Jun 9, 2011	February 2009 (Genome Reference Consortium GRCh37)
e	205828_at	MMP3	matrix metallopeptidase 3 (stromelysin 1, progelatinase)	chr11q22.3	4314	1.17	-0.88	-0.41	-0.85	-0.09	0.26	2.3e-05	0.022	0.32	0.04	0.78	0.44	Jun 9, 2011	February 2009 (Genome Reference Consortium GRCh37)
e	238542_at	ULBP2	UL16 binding protein 2	chr6q25	80328	1.4	0.67	-0.04	-0.84	-0.54	-0.53	7.6e-22	0.0015	0.88	0.00013	0.00025	0.0011	Jun 9, 2011	February 2009 (Genome Reference Consortium GRCh37)
e	206307_s_at	FOXD1	forkhead box D1	chr5q12-q13	2297	1.02	0.44	0.05	-0.69	-0.22	-0.56	2e-09	0.073	0.88	0.006	0.22	0.0021	Jun 9, 2011	February 2009 (Genome Reference Consortium GRCh37)
e	233446_at	ONECUT2	one cut homeobox 2	chr18q21.31	9480	0.64	-0.1	-0.12	-0.48	-0.02	-0.15	9.5e-08	0.6	0.53	0.0062	0.87	0.29	Jun 9, 2011	February 2009 (Genome Reference Consortium GRCh37)
e	210133_at	CCL11	chemokine (C-C motif) ligand 11	chr17q21.1-q21.2	6356	0	0.52	-1.05	1.16	-0.26	0.08	0.99	0.041	1.9e-06	2.4e-06	0.16	0.76	Jun 9, 2011	February 2009 (Genome Reference Consortium GRCh37)
e	209904_at	TNNC1	troponin C type 1 (slow)	chr3p21.1	7134	0.01	0.27	-0.26	0.11	-0.02	-0.02	0.95	0.12	0.12	0.62	0.89	0.91	Jun 9, 2011	February 2009 (Genome Reference Consortium GRCh37)
e	1556194_a_at	LOC100507455	hypothetical LOC100507455	---	100507455	1.41	-0.15	0.49	-0.69	-0.48	-0.59	3.3e-19	0.58	0.031	0.0048	0.003	0.00067	Jun 9, 2011	February 2009 (Genome Reference Consortium GRCh37)
e	1558930_at	LOC728192	hypothetical LOC728192	chr13q33.3	728192	-0.29	0.84	-0.07	-0.32	0.15	-0.15	0.038	2.9e-07	0.74	0.12	0.28	0.32	Jun 9, 2011	February 2009 (Genome Reference Consortium GRCh37)
e	215101_s_at	CXCL5	chemokine (C-X-C motif) ligand 5	chr4q13.3	6374	0.92	0.05	-0.4	-0.94	0.22	-0.34	0.00017	0.9	0.25	0.0076	0.4	0.22	Jun 9, 2011	February 2009 (Genome Reference Consortium GRCh37)
e	205595_at	DSG3	desmoglein 3	chr18q12.1	1830	0.25	0.25	0.29	-0.07	-0.11	-0.39	0.22	0.35	0.28	0.85	0.57	0.053	Jun 9, 2011	February 2009 (Genome Reference Consortium GRCh37)
e	204015_s_at	DUSP4	dual specificity phosphatase 4	chr8p12-p11	1846	1.49	0.81	1.12	-0.9	-0.99	-0.89	8.1e-21	0.00036	3.1e-08	0.00014	4.4e-11	9.5e-08	Jun 9, 2011	February 2009 (Genome Reference Consortium GRCh37)
e	219926_at	POPDC3	popeye domain containing 3	chr6q21	64208	0.25	0.08	0.13	-0.02	-0.09	-0.25	0.018	0.61	0.37	0.94	0.4	0.02	Jun 9, 2011	February 2009 (Genome Reference Consortium GRCh37)
e	230831_at	FRMD5	FERM domain containing 5	chr15q15.3	84978	0.51	0.55	-0.15	-0.74	0.17	-0.46	0.0013	0.0075	0.53	0.00047	0.3	0.0041	Jun 9, 2011	February 2009 (Genome Reference Consortium GRCh37)
e	232629_at	PROK2	prokineticin 2	chr3p13	60675	0.76	0.08	-0.11	-0.37	-0.1	-0.34	6.7e-09	0.73	0.61	0.07	0.49	0.021	Jun 9, 2011	February 2009 (Genome Reference Consortium GRCh37)
e	206336_at	CXCL6	chemokine (C-X-C motif) ligand 6 (granulocyte chemotactic protein 2)	chr4q21	6372	0.71	-0.26	-0.34	-0.61	0.04	0.01	0.00013	0.35	0.2	0.026	0.87	0.98	Jun 9, 2011	February 2009 (Genome Reference Consortium GRCh37)
e	237974_at	ABHD12B	abhydrolase domain containing 12B	chr14q22.1	145447	-0.06	0.05	0.1	-0.08	0.12	-0.14	0.83	0.89	0.77	0.85	0.6	0.61	Jun 9, 2011	February 2009 (Genome Reference Consortium GRCh37)
e	203820_s_at	IGF2BP3	insulin-like growth factor 2 mRNA binding protein 3	chr7p11	10643	1.57	0.5	-0.18	-1.12	-0.32	-0.6	4e-10	0.19	0.67	0.0026	0.24	0.035	Jun 9, 2011	February 2009 (Genome Reference Consortium GRCh37)
e	213680_at	KRT6B	keratin 6B	chr12q12-q13	3854	0.24	0.86	0.27	-0.72	-0.31	-0.11	0.44	0.014	0.5	0.067	0.24	0.74	Jun 9, 2011	February 2009 (Genome Reference Consortium GRCh37)
e	213568_at	OSR2	odd-skipped related 2 (Drosophila)	chr8q22.2	116039	1.23	0.18	0.5	-0.23	-0.52	-0.81	1.6e-20	0.41	0.0085	0.36	8e-05	3.4e-09	Jun 9, 2011	February 2009 (Genome Reference Consortium GRCh37)
e	226034_at	DUSP4	dual specificity phosphatase 4	chr8p12-p11	1846	1.43	0.76	1.18	-0.82	-0.91	-0.97	3.1e-20	0.00066	1.8e-09	0.00044	5.3e-10	1.2e-09	Jun 9, 2011	February 2009 (Genome Reference Consortium GRCh37)
e	220110_s_at	NXF3	nuclear RNA export factor 3	chrXq22	56000	0.72	0.37	0.69	-0.43	-0.55	-0.44	7.9e-08	0.06	4.7e-05	0.039	1.1e-05	0.0022	Jun 9, 2011	February 2009 (Genome Reference Consortium GRCh37)
e	213796_at	SPRR1A	small proline-rich protein 1A	chr1q21-q22	6698	0.37	0.55	0.33	-0.27	-0.26	-0.42	0.037	0.016	0.16	0.34	0.13	0.019	Jun 9, 2011	February 2009 (Genome Reference Consortium GRCh37)
e	206442_at	SEMG1	semenogelin I	chr20q12-q13.2	6406	1.04	-0.09	0.51	-0.22	-0.61	-0.4	1.5e-13	0.72	0.0085	0.39	4.7e-06	0.012	Jun 9, 2011	February 2009 (Genome Reference Consortium GRCh37)
e	205220_at	GPR109B	G protein-coupled receptor 109B	chr12q24.31	8843	1.57	0.45	-0.61	-0.7	-0.02	-0.87	2.4e-15	0.14	0.033	0.025	0.95	3.3e-05	Jun 9, 2011	February 2009 (Genome Reference Consortium GRCh37)
e	209277_at	TFPI2	tissue factor pathway inhibitor 2	chr7q22	7980	0.1	0.01	-0.31	0.5	-0.1	-0.05	0.31	0.97	0.0055	1.5e-05	0.26	0.67	Jun 9, 2011	February 2009 (Genome Reference Consortium GRCh37)
e	219529_at	CLIC3	chloride intracellular channel 3	chr9q34.3	9022	0.41	0.72	0.39	-0.36	-0.5	-0.25	0.021	0.0011	0.088	0.17	0.0013	0.19	Jun 9, 2011	February 2009 (Genome Reference Consortium GRCh37)
e	203798_s_at	VSNL1	visinin-like 1	chr2p24.3	7447	0.45	-0.1	-0.02	-0.73	0.22	-0.2	0.019	0.73	0.96	0.0046	0.23	0.34	Jun 9, 2011	February 2009 (Genome Reference Consortium GRCh37)
e	235075_at	DSG3	desmoglein 3	chr18q12.1	1830	0.33	0.3	0.23	-0.08	-0.05	-0.51	0.17	0.36	0.5	0.86	0.83	0.03	Jun 9, 2011	February 2009 (Genome Reference Consortium GRCh37)
e	204014_at	DUSP4	dual specificity phosphatase 4	chr8p12-p11	1846	1.72	1.07	1.31	-1.15	-1.08	-1.13	6.3e-20	4.8e-05	6.3e-08	3.5e-05	1.5e-09	9e-09	Jun 9, 2011	February 2009 (Genome Reference Consortium GRCh37)
e	210933_s_at	FSCN1	fascin homolog 1, actin-bundling protein (Strongylocentrotus purpuratus)	chr7p22	6624	1	1.11	-0.02	-0.44	-0.29	-0.93	2.6e-13	2.7e-10	0.95	0.039	0.043	8e-12	Jun 9, 2011	February 2009 (Genome Reference Consortium GRCh37)
e	204748_at	PTGS2	prostaglandin-endoperoxide synthase 2 (prostaglandin G/H synthase and cyclooxygenase)	chr1q25.2-q25.3	5743	1.07	0.64	0.3	-0.49	-0.43	-0.76	1.4e-06	0.04	0.37	0.17	0.055	0.001	Jun 9, 2011	February 2009 (Genome Reference Consortium GRCh37)
e	205943_at	TDO2	tryptophan 2,3-dioxygenase	chr4q31-q32	6999	0.83	0.76	-0.67	-0.28	0.09	-0.69	3.7e-06	0.0017	0.0042	0.36	0.65	0.00017	Jun 9, 2011	February 2009 (Genome Reference Consortium GRCh37)
e	217678_at	SLC7A11	solute carrier family 7, (cationic amino acid transporter, y+ system) member 11	chr4q28-q32	23657	1.25	-0.45	0.42	-0.92	-0.35	-0.25	5.6e-15	0.06	0.074	7.3e-05	0.036	0.2	Jun 9, 2011	February 2009 (Genome Reference Consortium GRCh37)
e	239694_at	TRIM7	tripartite motif-containing 7	chr5q35.3	81786	1.1	0.01	0.46	-0.33	-0.59	-0.44	2.5e-29	0.97	0.00071	0.044	6.5e-10	4.8e-05	Jun 9, 2011	February 2009 (Genome Reference Consortium GRCh37)
e	206670_s_at	GAD1	glutamate decarboxylase 1 (brain, 67kDa)	chr2q31	2571	0.95	-0.07	0.11	-0.46	-0.28	-0.31	3.9e-21	0.68	0.52	0.0033	0.0064	0.0075	Jun 9, 2011	February 2009 (Genome Reference Consortium GRCh37)
e	1555731_a_at	AP1S3	adaptor-related protein complex 1, sigma 3 subunit	chr2q36.1	130340	0.95	-0.17	0.41	-0.8	-0.33	-0.22	1e-13	0.41	0.021	1.1e-05	0.012	0.15	Jun 9, 2011	February 2009 (Genome Reference Consortium GRCh37)
e	223642_at	ZIC2	Zic family member 2 (odd-paired homolog, Drosophila)	chr13q32	7546	0.99	0.53	0.83	-0.87	-0.73	-0.42	0.00024	0.17	0.019	0.028	0.0039	0.17	Jun 9, 2011	February 2009 (Genome Reference Consortium GRCh37)
e	229947_at	PI15	peptidase inhibitor 15	chr8q21.11	51050	0.69	1.12	-0.74	-0.11	0.02	-0.72	8.3e-05	3.2e-07	0.00083	0.73	0.93	3.1e-05	Jun 9, 2011	February 2009 (Genome Reference Consortium GRCh37)
e	219614_s_at	SLC6A20	solute carrier family 6 (proline IMINO transporter), member 20	chr3p21.3	54716	0.32	-0.11	-0.37	-0.24	-0.07	0.23	0.12	0.72	0.15	0.44	0.74	0.29	Jun 9, 2011	February 2009 (Genome Reference Consortium GRCh37)
e	238022_at	CRNDE	colorectal neoplasia differentially expressed (non-protein coding)	chr16q12.2	643911	-0.07	-0.18	0.33	-0.7	0.28	0	0.74	0.45	0.13	0.0015	0.071	0.99	Jun 9, 2011	February 2009 (Genome Reference Consortium GRCh37)
e	204855_at	SERPINB5	serpin peptidase inhibitor, clade B (ovalbumin), member 5	chr18q21.3	5268	1.41	0.31	1.28	-0.22	-1.05	-0.95	8e-09	0.41	3.4e-05	0.63	3.8e-06	0.00018	Jun 9, 2011	February 2009 (Genome Reference Consortium GRCh37)
e	203819_s_at	IGF2BP3	insulin-like growth factor 2 mRNA binding protein 3	chr7p11	10643	1.18	0.44	-0.23	-0.89	-0.25	-0.4	3.3e-07	0.2	0.54	0.0099	0.32	0.14	Jun 9, 2011	February 2009 (Genome Reference Consortium GRCh37)
e	212657_s_at	IL1RN	interleukin 1 receptor antagonist	chr2q14.2	3557	1.49	0.83	-0.17	-0.4	-0.38	-1.04	3.4e-19	0.00045	0.55	0.16	0.031	1.4e-09	Jun 9, 2011	February 2009 (Genome Reference Consortium GRCh37)
e	219857_at	C10orf81	chromosome 10 open reading frame 81	chr10q25.3	79949	0.44	-0.6	0.54	-0.5	0	-0.15	0.00047	0.0002	0.00047	0.0054	0.99	0.3	Jun 9, 2011	February 2009 (Genome Reference Consortium GRCh37)
e	239911_at	ONECUT2	one cut homeobox 2	chr18q21.31	9480	0.71	-0.09	-0.1	-0.63	-0.01	-0.17	7.8e-08	0.67	0.63	0.00097	0.95	0.29	Jun 9, 2011	February 2009 (Genome Reference Consortium GRCh37)
e	205681_at	BCL2A1	BCL2-related protein A1	chr15q24.3	597	1.28	1.3	-0.83	-0.47	-0.09	-0.97	1.2e-13	1.1e-08	0.00031	0.1	0.65	3.1e-08	Jun 9, 2011	February 2009 (Genome Reference Consortium GRCh37)
e	223710_at	CCL26	chemokine (C-C motif) ligand 26	chr7q11.23	10344	0.3	0.52	0.6	-0.29	-0.33	-0.4	0.0086	0.00023	3.9e-06	0.074	0.00093	0.0002	Jun 9, 2011	February 2009 (Genome Reference Consortium GRCh37)
e	220177_s_at	TMPRSS3	transmembrane protease, serine 3	chr21q22.3	64699	1.53	-0.1	0.26	-0.91	-0.38	-0.57	8.2e-21	0.73	0.32	0.00022	0.03	0.0019	Jun 9, 2011	February 2009 (Genome Reference Consortium GRCh37)
f	203860_at	PCCA	propionyl CoA carboxylase, alpha polypeptide	chr13q32	5095	-0.49	-0.84	1.39	-0.2	-0.13	0.25	0.031	0.0029	1.7e-08	0.61	0.58	0.32	Jun 9, 2011	February 2009 (Genome Reference Consortium GRCh37)
f	1569433_at	SAMD5	sterile alpha motif domain containing 5	chr6q24.3	389432	0.17	-0.41	0.66	-0.36	-0.06	-0.09	0.27	0.021	2.7e-05	0.066	0.67	0.59	Jun 9, 2011	February 2009 (Genome Reference Consortium GRCh37)
f	205825_at	PCSK1	proprotein convertase subtilisin/kexin type 1	chr5q15-q21	5122	-0.38	-0.62	1.35	0.3	-0.29	-0.04	0.24	0.12	8.8e-05	0.54	0.33	0.93	Jun 9, 2011	February 2009 (Genome Reference Consortium GRCh37)
f	242546_at	FLJ39632	hypothetical LOC642477	chr14q11.2	642477	0.08	0.24	-0.98	-0.25	0.7	-0.24	0.65	0.26	7.2e-09	0.29	6.3e-08	0.15	Jun 9, 2011	February 2009 (Genome Reference Consortium GRCh37)
f	210147_at	ART3	ADP-ribosyltransferase 3	chr4p15.1-p14|4p15.1-p14|4p15.1-p14	419	0.62	-0.44	0.76	-0.39	-0.38	-0.16	5.8e-06	0.021	5.2e-06	0.06	0.0036	0.32	Jun 9, 2011	February 2009 (Genome Reference Consortium GRCh37)
f	228697_at	HINT3	histidine triad nucleotide binding protein 3	chr6q22.32	135114	0.13	-0.16	-0.29	-0.46	0.08	0.32	0.55	0.54	0.25	0.079	0.7	0.092	Jun 9, 2011	February 2009 (Genome Reference Consortium GRCh37)
f	235456_at	---	---	---	---	-0.11	-0.28	-0.03	0.38	0.11	-0.05	0.48	0.16	0.89	0.06	0.46	0.77	Jun 9, 2011	February 2009 (Genome Reference Consortium GRCh37)
f	204705_x_at	ALDOB	aldolase B, fructose-bisphosphate	chr9q21.3-q22.2	229	0.12	-0.63	0.57	1.01	-0.81	0.26	0.65	0.025	0.038	0.0003	9.1e-06	0.27	Jun 9, 2011	February 2009 (Genome Reference Consortium GRCh37)
f	215505_s_at	STRN3	striatin, calmodulin binding protein 3	chr14q13-q21	29966	1.52	0.09	-0.05	-0.52	-0.51	-0.51	5.2e-43	0.66	0.8	0.0042	9.7e-06	7.3e-05	Jun 9, 2011	February 2009 (Genome Reference Consortium GRCh37)
f	228494_at	PPP1R9A	protein phosphatase 1, regulatory (inhibitor) subunit 9A	chr7q21.3	55607	0.13	-0.06	0.96	-0.07	-0.39	-0.23	0.6	0.86	0.00011	0.87	0.049	0.34	Jun 9, 2011	February 2009 (Genome Reference Consortium GRCh37)
f	212850_s_at	LRP4	low density lipoprotein receptor-related protein 4	chr11p11.2	4038	-1.06	-0.7	0.2	-0.12	0.42	0.79	1.6e-08	0.0073	0.49	0.75	0.026	3.9e-05	Jun 9, 2011	February 2009 (Genome Reference Consortium GRCh37)
f	227702_at	CYP4X1	cytochrome P450, family 4, subfamily X, polypeptide 1	chr1p33	260293	-0.16	-0.69	0.68	-0.66	-0.03	0.47	0.59	0.036	0.032	0.065	0.93	0.074	Jun 9, 2011	February 2009 (Genome Reference Consortium GRCh37)
f	200952_s_at	CCND2	cyclin D2	chr12p13	894	-0.05	-0.18	0.12	-0.49	0.03	0.3	0.78	0.41	0.59	0.018	0.85	0.058	Jun 9, 2011	February 2009 (Genome Reference Consortium GRCh37)
f	233772_at	---	---	---	---	-0.32	0.02	0.41	0	0.11	-0.12	0.0036	0.91	0.0024	0.99	0.32	0.35	Jun 9, 2011	February 2009 (Genome Reference Consortium GRCh37)
f	244612_at	---	---	---	---	-0.34	0.28	0.39	-0.32	-0.06	0.13	0.0063	0.093	0.012	0.078	0.65	0.33	Jun 9, 2011	February 2009 (Genome Reference Consortium GRCh37)
f	235947_at	---	---	---	---	0.54	-0.18	0.28	-0.47	-0.09	-0.21	0.0015	0.47	0.24	0.059	0.63	0.28	Jun 9, 2011	February 2009 (Genome Reference Consortium GRCh37)
f	227875_at	KLHL13	kelch-like 13 (Drosophila)	chrXq23-q24	90293	-0.39	0.06	0.26	0.15	-0.04	0.11	0.038	0.83	0.32	0.64	0.86	0.62	Jun 9, 2011	February 2009 (Genome Reference Consortium GRCh37)
f	224321_at	TMEFF2	transmembrane protein with EGF-like and two follistatin-like domains 2	chr2q32.3	23671	0.52	0.06	-0.08	-0.33	-0.14	-0.11	6.3e-05	0.78	0.72	0.099	0.31	0.48	Jun 9, 2011	February 2009 (Genome Reference Consortium GRCh37)
f	218888_s_at	NETO2	neuropilin (NRP) and tolloid (TLL)-like 2	chr16q11	81831	-0.16	-0.24	0.22	-0.18	0.09	0.13	0.45	0.36	0.4	0.57	0.67	0.55	Jun 9, 2011	February 2009 (Genome Reference Consortium GRCh37)
f	214642_x_at	MAGEA5	melanoma antigen family A, 5	chrXq28	4104	0.09	0.13	-0.2	-0.21	0.06	0.03	0.58	0.53	0.3	0.32	0.69	0.89	Jun 9, 2011	February 2009 (Genome Reference Consortium GRCh37)
f	232252_at	DUSP27	dual specificity phosphatase 27 (putative)	chr1q22-q24	92235	-1.38	-0.11	1.52	-0.43	0.21	0.3	1.6e-05	0.84	0.00013	0.44	0.56	0.44	Jun 9, 2011	February 2009 (Genome Reference Consortium GRCh37)
f	227997_at	IL17RD	interleukin 17 receptor D	chr3p14.3	54756	-0.46	0.97	0.24	-0.33	0.11	-0.23	0.0057	1.8e-06	0.31	0.2	0.51	0.22	Jun 9, 2011	February 2009 (Genome Reference Consortium GRCh37)
f	220394_at	FGF20	fibroblast growth factor 20	chr8p22	26281	-0.32	0.1	-0.15	-0.17	0.35	0.02	0.01	0.59	0.4	0.42	0.0019	0.9	Jun 9, 2011	February 2009 (Genome Reference Consortium GRCh37)
f	239591_at	---	---	---	---	0.02	-0.02	-0.12	-0.04	0.19	-0.12	0.92	0.92	0.58	0.89	0.18	0.46	Jun 9, 2011	February 2009 (Genome Reference Consortium GRCh37)
f	1555745_a_at	LYZ	lysozyme	chr12q15	4069	1.89	0	1.77	-1.16	-1.21	-0.84	2.9e-10	0.99	2.6e-06	0.01	2.2e-05	0.012	Jun 9, 2011	February 2009 (Genome Reference Consortium GRCh37)
f	224341_x_at	TLR4	toll-like receptor 4	chr9q33.1	7099	-0.35	0.58	0.33	-0.1	-0.03	-0.13	0.012	0.00086	0.068	0.69	0.84	0.4	Jun 9, 2011	February 2009 (Genome Reference Consortium GRCh37)
f	232277_at	SLC28A3	solute carrier family 28 (sodium-coupled nucleoside transporter), member 3	chr9q22.2	64078	0.93	-0.08	1.35	-0.89	-0.62	-0.48	2.8e-08	0.77	7e-12	0.00018	8.2e-05	0.0085	Jun 9, 2011	February 2009 (Genome Reference Consortium GRCh37)
f	231192_at	LPAR3	lysophosphatidic acid receptor 3	chr1p22.3	23566	0.03	-0.32	0.12	0.1	-0.12	0.16	0.8	0.0055	0.34	0.5	0.16	0.099	Jun 9, 2011	February 2009 (Genome Reference Consortium GRCh37)
f	218976_at	DNAJC12	DnaJ (Hsp40) homolog, subfamily C, member 12	chr10q22.1	56521	0.08	-0.33	0.72	0.81	-0.51	-0.21	0.76	0.25	0.0042	0.0035	0.006	0.37	Jun 9, 2011	February 2009 (Genome Reference Consortium GRCh37)
f	1569454_a_at	LOC283352	hypothetical protein LOC283352	chr12q24.33	283352	0.06	-0.12	-0.26	0.05	0.14	-0.01	0.77	0.61	0.22	0.87	0.37	0.98	Jun 9, 2011	February 2009 (Genome Reference Consortium GRCh37)
f	223721_s_at	DNAJC12	DnaJ (Hsp40) homolog, subfamily C, member 12	chr10q22.1	56521	0.11	-0.31	0.56	0.56	-0.4	-0.13	0.59	0.17	0.0068	0.015	0.0078	0.52	Jun 9, 2011	February 2009 (Genome Reference Consortium GRCh37)
f	228044_at	SERP2	stress-associated endoplasmic reticulum protein family member 2	chr13q14.11	387923	-0.53	0.18	-0.22	-0.05	0.32	0.18	7.1e-06	0.3	0.19	0.82	0.0042	0.19	Jun 9, 2011	February 2009 (Genome Reference Consortium GRCh37)
f	235209_at	C8orf84	chromosome 8 open reading frame 84	chr8q21.11	157869	0.34	0.06	1.32	-0.5	-0.62	-0.21	0.13	0.87	2.4e-08	0.11	0.00096	0.39	Jun 9, 2011	February 2009 (Genome Reference Consortium GRCh37)
f	242002_at	NKAIN2	Na+/K+ transporting ATPase interacting 2	chr6q21	154215	-0.22	-0.04	0.4	-0.13	0.03	0	0.053	0.84	0.0035	0.47	0.83	0.99	Jun 9, 2011	February 2009 (Genome Reference Consortium GRCh37)
f	223883_s_at	STK31	serine/threonine kinase 31	chr7p15.3	56164	0.11	0.15	0.22	-0.44	0.04	-0.13	0.46	0.44	0.23	0.016	0.81	0.4	Jun 9, 2011	February 2009 (Genome Reference Consortium GRCh37)
f	229475_at	MAEL	maelstrom homolog (Drosophila)	chr1q24.1	84944	0.11	-0.06	-0.12	-0.07	-0.02	0.07	0.3	0.67	0.39	0.71	0.89	0.57	Jun 9, 2011	February 2009 (Genome Reference Consortium GRCh37)
f	230425_at	EPHB1	EPH receptor B1	chr3q21-q23	2047	-0.18	-0.15	-0.64	-0.32	0.43	0.34	0.37	0.58	0.0039	0.26	0.0089	0.073	Jun 9, 2011	February 2009 (Genome Reference Consortium GRCh37)
f	231597_x_at	---	---	---	---	0	-0.01	-0.05	-0.01	-0.04	0.09	0.99	0.97	0.74	0.97	0.73	0.44	Jun 9, 2011	February 2009 (Genome Reference Consortium GRCh37)
f	1556834_at	---	---	---	---	0.49	-0.46	0.15	-0.11	-0.13	-0.09	9e-07	0.00063	0.31	0.56	0.23	0.49	Jun 9, 2011	February 2009 (Genome Reference Consortium GRCh37)
f	222940_at	SULT1E1	sulfotransferase family 1E, estrogen-preferring, member 1	chr4q13.1	6783	0.01	-0.05	0.07	-0.19	0.08	-0.01	0.96	0.73	0.63	0.16	0.41	0.96	Jun 9, 2011	February 2009 (Genome Reference Consortium GRCh37)
f	210319_x_at	MSX2	msh homeobox 2	chr5q35.2	4488	-0.21	0.01	0.46	-0.65	0.13	0.08	0.25	0.98	0.031	0.0046	0.44	0.71	Jun 9, 2011	February 2009 (Genome Reference Consortium GRCh37)
f	233059_at	KCNJ3	potassium inwardly-rectifying channel, subfamily J, member 3	chr2q24.1	3760	0.48	-0.14	0.37	-0.1	-0.23	-0.27	7.2e-05	0.45	0.02	0.64	0.048	0.035	Jun 9, 2011	February 2009 (Genome Reference Consortium GRCh37)
f	235210_s_at	C8orf84	chromosome 8 open reading frame 84	chr8q21.11	157869	0.32	0.04	1.66	-0.72	-0.8	-0.08	0.26	0.93	7.8e-09	0.05	0.00046	0.82	Jun 9, 2011	February 2009 (Genome Reference Consortium GRCh37)
f	206032_at	DSC3	desmocollin 3	chr18q12.1	1825	-0.62	0.1	0.94	0.18	0.15	-0.38	0.0012	0.74	3.4e-05	0.6	0.46	0.061	Jun 9, 2011	February 2009 (Genome Reference Consortium GRCh37)
f	242881_x_at	---	---	---	---	0	0.69	-1.63	-0.47	1.22	-0.47	1	0.027	3.2e-10	0.19	4.5e-10	0.057	Jun 9, 2011	February 2009 (Genome Reference Consortium GRCh37)
f	235059_at	RAB12	RAB12, member RAS oncogene family	chr18p11.22	201475	0.99	0.1	-0.13	-0.36	-0.39	-0.22	8.7e-25	0.54	0.41	0.021	7.2e-05	0.059	Jun 9, 2011	February 2009 (Genome Reference Consortium GRCh37)
f	1560263_at	---	---	---	---	0.11	-0.14	-0.08	-0.07	0.07	-0.02	0.33	0.34	0.58	0.71	0.49	0.91	Jun 9, 2011	February 2009 (Genome Reference Consortium GRCh37)
f	220004_at	DDX43	DEAD (Asp-Glu-Ala-Asp) box polypeptide 43	chr6q12-q13	55510	0.15	-0.02	-0.01	0.03	0.01	-0.15	0.29	0.91	0.98	0.89	0.95	0.3	Jun 9, 2011	February 2009 (Genome Reference Consortium GRCh37)
f	242093_at	SYTL5	synaptotagmin-like 5	chrXp21.1	94122	-0.5	-0.63	1.39	0.88	-0.6	0.1	0.01	0.013	4.4e-11	0.00066	0.00049	0.68	Jun 9, 2011	February 2009 (Genome Reference Consortium GRCh37)
f	232068_s_at	TLR4	toll-like receptor 4	chr9q33.1	7099	-0.24	0.41	0.37	-0.28	0	-0.1	0.051	0.0083	0.015	0.11	1	0.5	Jun 9, 2011	February 2009 (Genome Reference Consortium GRCh37)
f	206693_at	IL7	interleukin 7	chr8q12-q13	3574	0.22	-0.45	0.09	0.08	0.07	-0.14	0.13	0.013	0.66	0.75	0.62	0.36	Jun 9, 2011	February 2009 (Genome Reference Consortium GRCh37)
f	227174_at	WDR72	WD repeat domain 72	chr15q21.3	256764	0.13	0.15	1.73	-1.73	0.07	-0.48	0.74	0.75	1.1e-06	1.7e-05	0.85	0.16	Jun 9, 2011	February 2009 (Genome Reference Consortium GRCh37)
f	203924_at	GSTA1	glutathione S-transferase alpha 1	chr6p12.1	2938	-0.2	-0.08	0.52	0.7	-0.33	-0.11	0.13	0.67	0.00049	1e-05	0.0034	0.43	Jun 9, 2011	February 2009 (Genome Reference Consortium GRCh37)
f	236741_at	WDR72	WD repeat domain 72	chr15q21.3	256764	0.25	-0.05	1.09	-1	-0.15	-0.19	0.24	0.87	4.2e-07	5.3e-05	0.44	0.37	Jun 9, 2011	February 2009 (Genome Reference Consortium GRCh37)
f	235048_at	FAM169A	family with sequence similarity 169, member A	chr5q13.3	26049	0.89	-0.57	0.75	-0.96	-0.22	-0.21	3.7e-07	0.021	0.00088	9.6e-05	0.24	0.32	Jun 9, 2011	February 2009 (Genome Reference Consortium GRCh37)
f	227952_at	---	---	---	---	-0.03	-0.05	-0.13	0	0.1	0.02	0.9	0.82	0.54	1	0.52	0.9	Jun 9, 2011	February 2009 (Genome Reference Consortium GRCh37)
f	242660_at	C10orf112	chromosome 10 open reading frame 112	chr10p12.31	340895	0.32	0.03	0.07	-0.23	-0.17	-0.04	0.011	0.88	0.71	0.23	0.17	0.83	Jun 9, 2011	February 2009 (Genome Reference Consortium GRCh37)
f	243018_at	---	---	---	---	-0.09	0.05	0.55	-0.6	-0.01	0.03	0.61	0.82	0.0021	0.0024	0.96	0.89	Jun 9, 2011	February 2009 (Genome Reference Consortium GRCh37)
f	205302_at	IGFBP1	insulin-like growth factor binding protein 1	chr7p13-p12	3484	0.15	-0.13	-0.17	-0.22	0.14	0	0.21	0.42	0.28	0.21	0.22	0.99	Jun 9, 2011	February 2009 (Genome Reference Consortium GRCh37)
f	231786_at	HOXA13	homeobox A13	chr7p15.2	3209	-0.25	-0.26	0.41	0.37	0.01	-0.12	0.25	0.36	0.12	0.22	0.96	0.63	Jun 9, 2011	February 2009 (Genome Reference Consortium GRCh37)
f	209942_x_at	MAGEA3	melanoma antigen family A, 3	chrXq28	4102	0.2	0.28	-0.19	-0.55	0.27	-0.23	0.58	0.55	0.7	0.25	0.39	0.54	Jun 9, 2011	February 2009 (Genome Reference Consortium GRCh37)
f	214455_at	HIST1H2BC	histone cluster 1, H2bc	chr6p21.3	8347	0.33	0.01	-0.05	0.01	-0.11	-0.15	0.00078	0.96	0.78	0.97	0.28	0.17	Jun 9, 2011	February 2009 (Genome Reference Consortium GRCh37)
f	207814_at	DEFA6	defensin, alpha 6, Paneth cell-specific	chr8p23.1	1671	-1.09	-1.28	1.07	0.37	-0.14	0.95	0.00031	0.0011	0.0055	0.48	0.69	0.002	Jun 9, 2011	February 2009 (Genome Reference Consortium GRCh37)
f	1554726_at	ZNF655	zinc finger protein 655	chr7q22.1	79027	-0.06	0.01	-0.06	0.06	0.06	0	0.65	0.96	0.72	0.76	0.65	0.98	Jun 9, 2011	February 2009 (Genome Reference Consortium GRCh37)
f	206108_s_at	SRSF6	serine/arginine-rich splicing factor 6	chr20q12-q13.1	6431	2.1	-0.12	-0.3	-1.11	-0.56	-0.38	1.7e-26	0.73	0.36	0.00023	0.0076	0.12	Jun 9, 2011	February 2009 (Genome Reference Consortium GRCh37)
f	236840_at	C12orf56	chromosome 12 open reading frame 56	chr12q14.2	115749	-0.3	-0.01	-0.21	0.04	0.17	0.21	0.014	0.97	0.21	0.88	0.16	0.12	Jun 9, 2011	February 2009 (Genome Reference Consortium GRCh37)
f	229768_at	OR51E1	olfactory receptor, family 51, subfamily E, member 1	chr11p15.4	143503	0.08	0.27	-0.3	-0.09	0.05	-0.04	0.62	0.15	0.097	0.73	0.74	0.83	Jun 9, 2011	February 2009 (Genome Reference Consortium GRCh37)
f	242909_at	---	---	---	---	-0.37	-0.25	0.36	-0.14	0.3	-0.03	0.00011	0.065	0.0035	0.39	0.00078	0.79	Jun 9, 2011	February 2009 (Genome Reference Consortium GRCh37)
f	219298_at	ECHDC3	enoyl CoA hydratase domain containing 3	chr10p14	79746	-0.2	0.15	-0.47	0.14	0.21	0.09	0.23	0.52	0.014	0.59	0.16	0.63	Jun 9, 2011	February 2009 (Genome Reference Consortium GRCh37)
f	228653_at	SAMD5	sterile alpha motif domain containing 5	chr6q24.3	389432	0.37	-0.53	1.3	-0.25	-0.43	-0.24	0.12	0.071	1.8e-07	0.49	0.034	0.32	Jun 9, 2011	February 2009 (Genome Reference Consortium GRCh37)
f	220393_at	LGSN	lengsin, lens protein with glutamine synthetase domain	chr6pter-q22.33	51557	-0.28	-0.15	-0.13	0.17	0.28	0.01	0.0067	0.31	0.38	0.31	0.0027	0.97	Jun 9, 2011	February 2009 (Genome Reference Consortium GRCh37)
f	204105_s_at	NRCAM	neuronal cell adhesion molecule	chr7q31	4897	0.15	-0.29	0.36	-0.26	0.24	-0.36	0.4	0.2	0.087	0.31	0.11	0.028	Jun 9, 2011	February 2009 (Genome Reference Consortium GRCh37)
f	1552766_at	HS6ST2	heparan sulfate 6-O-sulfotransferase 2	chrXq26.2	90161	0.35	-0.26	-0.54	-0.5	0.29	0.11	0.03	0.24	0.0063	0.025	0.05	0.56	Jun 9, 2011	February 2009 (Genome Reference Consortium GRCh37)
f	203434_s_at	MME	membrane metallo-endopeptidase	chr3q25.1-q25.2	4311	-0.29	0.05	-0.71	-0.5	0.71	0.14	0.16	0.86	0.0025	0.07	1.6e-05	0.54	Jun 9, 2011	February 2009 (Genome Reference Consortium GRCh37)
f	207529_at	DEFA5	defensin, alpha 5, Paneth cell-specific	chr8p23.1	1670	-0.89	-1.06	1.54	0.32	-0.51	0.8	0.019	0.034	0.00067	0.62	0.16	0.04	Jun 9, 2011	February 2009 (Genome Reference Consortium GRCh37)
f	230781_at	LOC100505875	hypothetical LOC100505875	---	100505875	0.24	-0.01	0.16	-0.04	-0.13	-0.15	0.035	0.97	0.32	0.84	0.25	0.24	Jun 9, 2011	February 2009 (Genome Reference Consortium GRCh37)
f	203400_s_at	TF	transferrin	chr3q22.1	7018	-0.14	0.13	-0.22	0.01	0.17	-0.01	0.26	0.44	0.15	0.96	0.11	0.97	Jun 9, 2011	February 2009 (Genome Reference Consortium GRCh37)
f	228462_at	IRX2	iroquois homeobox 2	chr5p15.33	153572	0.56	-0.12	-0.05	-0.19	-0.24	-0.03	0.0085	0.72	0.9	0.6	0.25	0.93	Jun 9, 2011	February 2009 (Genome Reference Consortium GRCh37)
f	230650_at	---	---	---	---	-0.09	0.05	0.38	-0.28	0.02	-0.07	0.6	0.83	0.042	0.21	0.92	0.72	Jun 9, 2011	February 2009 (Genome Reference Consortium GRCh37)
f	1558048_x_at	---	---	---	---	-0.35	-0.13	0.24	0.07	0.07	0.11	0.096	0.68	0.4	0.86	0.75	0.66	Jun 9, 2011	February 2009 (Genome Reference Consortium GRCh37)
f	235763_at	SLC44A5	solute carrier family 44, member 5	chr1p31.1	204962	-0.32	-0.29	0.38	0.26	0.28	-0.27	0.12	0.27	0.13	0.4	0.13	0.19	Jun 9, 2011	February 2009 (Genome Reference Consortium GRCh37)
f	244297_at	ANKRD18A	ankyrin repeat domain 18A	chr9p13.1	253650	0.33	-0.18	0.06	-0.36	0.12	-0.19	0.0052	0.28	0.73	0.033	0.31	0.15	Jun 9, 2011	February 2009 (Genome Reference Consortium GRCh37)
f	239697_x_at	C3orf67	chromosome 3 open reading frame 67	chr3p14.2	200844	-0.14	-0.26	0.34	-0.3	0.08	0.12	0.21	0.066	0.011	0.05	0.47	0.3	Jun 9, 2011	February 2009 (Genome Reference Consortium GRCh37)
f	205199_at	CA9	carbonic anhydrase IX	chr9p12	768	0.66	-0.02	1.17	-0.85	-0.52	-0.28	0.00023	0.94	1.7e-08	0.00056	0.0017	0.16	Jun 9, 2011	February 2009 (Genome Reference Consortium GRCh37)
f	223861_at	HORMAD1	HORMA domain containing 1	chr1q21.3	84072	-0.04	0.06	0.23	-0.01	-0.05	-0.08	0.79	0.75	0.13	0.97	0.65	0.56	Jun 9, 2011	February 2009 (Genome Reference Consortium GRCh37)
f	235287_at	CDK6	cyclin-dependent kinase 6	chr7q21-q22	1021	-0.27	-0.05	0.24	-0.4	0.35	-0.07	0.0084	0.75	0.083	0.0045	0.00011	0.58	Jun 9, 2011	February 2009 (Genome Reference Consortium GRCh37)
f	237933_at	---	---	---	---	-0.26	-0.34	0.21	-0.38	0.31	0.13	0.023	0.022	0.17	0.017	0.0025	0.3	Jun 9, 2011	February 2009 (Genome Reference Consortium GRCh37)
f	205328_at	CLDN10	claudin 10	chr13q31-q34	9071	-0.12	0.01	-0.04	-0.21	0.21	0	0.5	0.97	0.87	0.4	0.15	0.98	Jun 9, 2011	February 2009 (Genome Reference Consortium GRCh37)
f	236892_s_at	LOC404266	hypothetical LOC404266	chr17q21.32	404266	-0.22	0.46	0.26	-0.17	-0.12	0	0.25	0.05	0.28	0.59	0.52	1	Jun 9, 2011	February 2009 (Genome Reference Consortium GRCh37)
f	241031_at	C2CD4A	C2 calcium-dependent domain containing 4A	chr15q22.2	145741	0.85	-1.11	1.5	-1.1	-0.62	0.17	1.3e-05	8.7e-06	3.1e-11	4e-05	0.00078	0.48	Jun 9, 2011	February 2009 (Genome Reference Consortium GRCh37)
f	219934_s_at	SULT1E1	sulfotransferase family 1E, estrogen-preferring, member 1	chr4q13.1	6783	0.01	-0.04	0.06	-0.18	0.09	-0.03	0.92	0.78	0.69	0.21	0.37	0.82	Jun 9, 2011	February 2009 (Genome Reference Consortium GRCh37)
f	205001_s_at	DDX3Y	DEAD (Asp-Glu-Ala-Asp) box polypeptide 3, Y-linked	chrYq11	8653	-0.03	0.18	0.06	-0.08	0.14	-0.23	0.86	0.35	0.8	0.75	0.3	0.12	Jun 9, 2011	February 2009 (Genome Reference Consortium GRCh37)
f	230563_at	RASGEF1A	RasGEF domain family, member 1A	chr10q11.21	221002	0.93	0.09	0.33	-0.36	-0.2	-0.68	5.8e-07	0.77	0.23	0.24	0.32	0.0004	Jun 9, 2011	February 2009 (Genome Reference Consortium GRCh37)
f	223645_s_at	CYorf15B	chromosome Y open reading frame 15B	chrYq11.222	84663	-0.35	-0.14	0.31	-0.01	0.29	-0.14	0.055	0.58	0.18	0.98	0.083	0.49	Jun 9, 2011	February 2009 (Genome Reference Consortium GRCh37)
f	230030_at	HS6ST2	heparan sulfate 6-O-sulfotransferase 2	chrXq26.2	90161	0.88	-0.13	-1.05	-0.74	0.38	-0.07	0.00083	0.76	0.0012	0.057	0.14	0.84	Jun 9, 2011	February 2009 (Genome Reference Consortium GRCh37)
f	207033_at	GIF	gastric intrinsic factor (vitamin B synthesis)	chr11q13	2694	-0.35	-0.11	0.81	-0.18	-0.31	0.31	0.015	0.6	7.1e-07	0.43	0.019	0.036	Jun 9, 2011	February 2009 (Genome Reference Consortium GRCh37)
f	217238_s_at	ALDOB	aldolase B, fructose-bisphosphate	chr9q21.3-q22.2	229	0.21	-0.86	0.75	1.25	-1	0.28	0.49	0.013	0.027	0.00034	1.1e-05	0.36	Jun 9, 2011	February 2009 (Genome Reference Consortium GRCh37)
f	207010_at	GABRB1	gamma-aminobutyric acid (GABA) A receptor, beta 1	chr4p12	2560	-0.06	-0.12	0.04	-0.06	0.01	0.11	0.67	0.46	0.81	0.76	0.93	0.38	Jun 9, 2011	February 2009 (Genome Reference Consortium GRCh37)
f	210467_x_at	MAGEA12	melanoma antigen family A, 12	chrXq28	4111	0.16	-0.01	-0.22	-0.23	0.13	-0.02	0.5	0.97	0.47	0.49	0.53	0.93	Jun 9, 2011	February 2009 (Genome Reference Consortium GRCh37)
f	231882_at	FLJ39632	hypothetical LOC642477	chr14q11.2	642477	0.09	0.29	-0.86	-0.33	0.66	-0.27	0.59	0.14	1.1e-07	0.12	4.9e-08	0.077	Jun 9, 2011	February 2009 (Genome Reference Consortium GRCh37)
f	244107_at	---	---	---	---	-0.19	-0.03	0.44	0.09	0.04	-0.19	0.031	0.82	1.3e-05	0.57	0.7	0.042	Jun 9, 2011	February 2009 (Genome Reference Consortium GRCh37)
f	226884_at	LRRN1	leucine rich repeat neuronal 1	chr3p26.2	57633	-0.32	0.08	-0.08	-0.29	0.35	0.04	0.0049	0.65	0.67	0.089	0.00051	0.78	Jun 9, 2011	February 2009 (Genome Reference Consortium GRCh37)
f	207325_x_at	MAGEA1	melanoma antigen family A, 1 (directs expression of antigen MZ2-E)	chrXq28	4100	0.28	0.07	-0.12	-0.17	-0.08	-0.04	0.009	0.68	0.44	0.34	0.49	0.8	Jun 9, 2011	February 2009 (Genome Reference Consortium GRCh37)
f	205366_s_at	HOXB6	homeobox B6	chr17q21.3	3216	0.37	0.33	0.89	-0.24	-0.5	-0.39	0.052	0.19	3.6e-05	0.43	0.0025	0.041	Jun 9, 2011	February 2009 (Genome Reference Consortium GRCh37)
f	206291_at	NTS	neurotensin	chr12q21	4922	0.11	-0.19	0.34	-0.37	-0.09	0.09	0.55	0.42	0.12	0.12	0.59	0.66	Jun 9, 2011	February 2009 (Genome Reference Consortium GRCh37)
f	244482_at	---	---	---	---	-0.09	-0.02	0.13	-0.09	0.18	-0.14	0.4	0.91	0.34	0.57	0.055	0.18	Jun 9, 2011	February 2009 (Genome Reference Consortium GRCh37)
f	206067_s_at	WT1	Wilms tumor 1	chr11p13	7490	-0.2	0.84	-0.39	-0.49	0.12	0.09	0.26	2.8e-05	0.075	0.038	0.48	0.65	Jun 9, 2011	February 2009 (Genome Reference Consortium GRCh37)
f	216876_s_at	IL17A	interleukin 17A	chr6p12	3605	-0.21	-0.38	0.18	-0.15	-0.03	0.39	0.019	0.00048	0.11	0.27	0.78	1.4e-06	Jun 9, 2011	February 2009 (Genome Reference Consortium GRCh37)
f	1552348_at	PRSS33	protease, serine, 33	chr16p13.3	260429	-0.51	-0.41	-0.65	0.1	0.48	0.5	0.0078	0.12	0.0065	0.79	0.0061	0.0086	Jun 9, 2011	February 2009 (Genome Reference Consortium GRCh37)
f	1568603_at	CADPS	Ca++-dependent secretion activator	chr3p14.2	8618	-0.6	-0.54	1.21	-0.26	0.01	0.17	7.4e-05	0.0084	1.5e-12	0.3	0.96	0.34	Jun 9, 2011	February 2009 (Genome Reference Consortium GRCh37)
f	210558_at	AKR1C4	aldo-keto reductase family 1, member C4 (chlordecone reductase; 3-alpha hydroxysteroid dehydrogenase, type I; dihydrodiol dehydrogenase 4)	chr10p15.1	1109	-0.19	-0.04	0.12	-0.11	0.1	0.06	0.17	0.87	0.53	0.65	0.46	0.75	Jun 9, 2011	February 2009 (Genome Reference Consortium GRCh37)
f	233413_at	---	---	---	---	0.12	-0.2	0.89	-0.49	-0.19	-0.09	0.51	0.37	4.1e-07	0.026	0.21	0.63	Jun 9, 2011	February 2009 (Genome Reference Consortium GRCh37)
f	1554411_at	CTNNB1	catenin (cadherin-associated protein), beta 1, 88kDa	chr3p21	1499	1.32	-0.15	-0.24	-0.69	-0.17	-0.38	2.6e-17	0.58	0.33	0.0035	0.34	0.037	Jun 9, 2011	February 2009 (Genome Reference Consortium GRCh37)
f	207016_s_at	ALDH1A2	aldehyde dehydrogenase 1 family, member A2	chr15q21.3	8854	0.06	0.12	0.6	0.45	-0.52	-0.15	0.72	0.55	0.00021	0.02	9e-06	0.32	Jun 9, 2011	February 2009 (Genome Reference Consortium GRCh37)
f	231164_at	ABCA17P	ATP-binding cassette, sub-family A (ABC1), member 17, pseudogene	chr16p13.3	650655	0.32	0.13	-0.29	-0.16	-0.05	-0.03	0.003	0.41	0.04	0.38	0.7	0.82	Jun 9, 2011	February 2009 (Genome Reference Consortium GRCh37)
f	230661_at	---	---	---	---	-0.3	0.2	0.69	-0.23	-0.13	-0.01	0.011	0.23	1.8e-07	0.19	0.26	0.94	Jun 9, 2011	February 2009 (Genome Reference Consortium GRCh37)
f	243369_at	---	---	---	---	-0.29	0.04	-0.47	0.13	0.19	0.26	0.012	0.85	0.00076	0.52	0.082	0.028	Jun 9, 2011	February 2009 (Genome Reference Consortium GRCh37)
f	227690_at	GABRB3	gamma-aminobutyric acid (GABA) A receptor, beta 3	chr15q11.2-q12	2562	0.1	0.12	-0.03	0.02	0.03	-0.18	0.3	0.33	0.85	0.89	0.77	0.039	Jun 9, 2011	February 2009 (Genome Reference Consortium GRCh37)
f	227081_at	DNALI1	dynein, axonemal, light intermediate chain 1	chr1p35.1	7802	0.15	0.11	0.01	0.2	-0.1	-0.19	0.25	0.5	0.96	0.28	0.4	0.12	Jun 9, 2011	February 2009 (Genome Reference Consortium GRCh37)
f	1559827_at	LOC401074	hypothetical LOC401074	chr3p12.3	401074	0.82	-0.1	0.47	-0.28	-0.44	-0.33	9.2e-07	0.73	0.043	0.33	0.0065	0.076	Jun 9, 2011	February 2009 (Genome Reference Consortium GRCh37)
f	1569532_a_at	LCN15	lipocalin 15	chr9q34.3	389812	-0.6	-0.52	0.87	-0.5	0.18	0.34	0.016	0.12	0.0047	0.18	0.49	0.22	Jun 9, 2011	February 2009 (Genome Reference Consortium GRCh37)
f	1554781_at	---	---	---	---	-0.56	-0.37	0.29	-0.11	0.31	0.23	7.1e-07	0.022	0.074	0.6	0.0049	0.08	Jun 9, 2011	February 2009 (Genome Reference Consortium GRCh37)
f	242517_at	KISS1R	KISS1 receptor	chr19p13.3	84634	1.03	0.11	-0.15	-0.57	-0.37	-0.16	4e-12	0.67	0.54	0.012	0.015	0.4	Jun 9, 2011	February 2009 (Genome Reference Consortium GRCh37)
f	206110_at	HIST1H3H	histone cluster 1, H3h	chr6p22.1	8357	0.26	-0.62	-0.06	0.49	-0.12	0.03	0.044	5.6e-05	0.74	0.0039	0.33	0.87	Jun 9, 2011	February 2009 (Genome Reference Consortium GRCh37)
f	239010_at	DUXAP10	Double homeobox A pseudogene 10	chr14q11.2	503639	0.16	0.13	-0.53	-0.26	0.41	-0.21	0.11	0.36	1.8e-06	0.061	6.7e-07	0.04	Jun 9, 2011	February 2009 (Genome Reference Consortium GRCh37)
f	204704_s_at	ALDOB	aldolase B, fructose-bisphosphate	chr9q21.3-q22.2	229	0.09	-0.14	0.25	0.15	-0.18	-0.04	0.36	0.27	0.027	0.26	0.023	0.74	Jun 9, 2011	February 2009 (Genome Reference Consortium GRCh37)
f	1553486_a_at	C17orf78	chromosome 17 open reading frame 78	chr17q12	284099	-0.15	-0.22	0.41	-0.21	-0.03	0.14	0.29	0.21	0.0092	0.3	0.82	0.34	Jun 9, 2011	February 2009 (Genome Reference Consortium GRCh37)
f	210118_s_at	IL1A	interleukin 1, alpha	chr2q14	3552	0.44	-0.25	0.59	-0.41	-0.33	-0.04	0.00026	0.14	4.4e-05	0.019	0.0035	0.78	Jun 9, 2011	February 2009 (Genome Reference Consortium GRCh37)
f	238429_at	TMEM71	transmembrane protein 71	chr8q24.22	137835	-0.38	0.37	0.46	-0.05	-0.22	0.11	0.013	0.063	0.014	0.87	0.13	0.55	Jun 9, 2011	February 2009 (Genome Reference Consortium GRCh37)
f	228010_at	PPP2R2C	protein phosphatase 2, regulatory subunit B, gamma	chr4p16.1	5522	-0.6	-0.07	-0.31	-0.21	0.28	0.57	0.00076	0.82	0.23	0.49	0.12	0.0014	Jun 9, 2011	February 2009 (Genome Reference Consortium GRCh37)
f	228342_s_at	ALPK3	alpha-kinase 3	chr15q25.2	57538	-0.21	0.18	-0.04	-0.24	0.01	0.24	0.082	0.26	0.83	0.17	0.97	0.045	Jun 9, 2011	February 2009 (Genome Reference Consortium GRCh37)
f	237992_at	---	---	---	---	0.14	-0.19	-0.17	-0.52	0	0.38	0.55	0.51	0.55	0.071	0.98	0.067	Jun 9, 2011	February 2009 (Genome Reference Consortium GRCh37)
f	219466_s_at	APOA2	apolipoprotein A-II	chr1q21-q23	336	-0.22	-0.11	-0.25	-0.16	0.33	0.13	0.17	0.64	0.24	0.54	0.02	0.46	Jun 9, 2011	February 2009 (Genome Reference Consortium GRCh37)
f	211024_s_at	NKX2-1	NK2 homeobox 1	chr14q13	7080	-0.16	0	0.16	0.06	-0.04	0.06	0.11	0.99	0.22	0.75	0.66	0.6	Jun 9, 2011	February 2009 (Genome Reference Consortium GRCh37)
f	214612_x_at	MAGEA6	melanoma antigen family A, 6	chrXq28	4105	0.19	0.29	-0.21	-0.53	0.27	-0.21	0.61	0.52	0.65	0.27	0.4	0.57	Jun 9, 2011	February 2009 (Genome Reference Consortium GRCh37)
f	229724_at	GABRB3	gamma-aminobutyric acid (GABA) A receptor, beta 3	chr15q11.2-q12	2562	0.04	0.14	-0.04	0.19	0.04	-0.23	0.78	0.45	0.83	0.34	0.78	0.072	Jun 9, 2011	February 2009 (Genome Reference Consortium GRCh37)
f	214651_s_at	HOXA10 /// HOXA9	homeobox A10 /// homeobox A9	chr7p15.2	3205 /// 3206	0.11	0.28	0.14	-0.12	-0.06	-0.2	0.71	0.4	0.7	0.78	0.81	0.45	Jun 9, 2011	February 2009 (Genome Reference Consortium GRCh37)
f	230760_at	ZFY	zinc finger protein, Y-linked	chrYp11.3	7544	-0.05	-0.01	0.26	-0.12	0.12	-0.19	0.77	0.97	0.16	0.6	0.4	0.21	Jun 9, 2011	February 2009 (Genome Reference Consortium GRCh37)
f	206018_at	FOXG1	forkhead box G1	chr14q13	2290	-0.06	0.03	0.25	-0.2	0.05	-0.07	0.55	0.83	0.018	0.1	0.59	0.45	Jun 9, 2011	February 2009 (Genome Reference Consortium GRCh37)
f	237727_at	---	---	---	---	-0.48	0.47	-0.6	0.13	0.3	0.15	0.0004	0.0096	0.00031	0.6	0.02	0.35	Jun 9, 2011	February 2009 (Genome Reference Consortium GRCh37)
f	220446_s_at	CHST4	carbohydrate (N-acetylglucosamine 6-O) sulfotransferase 4	chr16q22.2	10164	0.05	-0.4	0.88	-0.32	-0.31	0.13	0.78	0.025	3.4e-09	0.11	0.011	0.39	Jun 9, 2011	February 2009 (Genome Reference Consortium GRCh37)
f	209752_at	REG1A	regenerating islet-derived 1 alpha	chr2p12	5967	1.91	-1.15	1.27	0.35	-2.08	0.3	8.1e-07	0.036	0.015	0.63	1.8e-09	0.55	Jun 9, 2011	February 2009 (Genome Reference Consortium GRCh37)
f	244779_at	ZDHHC2	zinc finger, DHHC-type containing 2	chr8p22	51201	0.03	0.11	0.35	0.02	-0.14	-0.17	0.85	0.51	0.017	0.94	0.23	0.18	Jun 9, 2011	February 2009 (Genome Reference Consortium GRCh37)
f	229004_at	ADAMTS15	ADAM metallopeptidase with thrombospondin type 1 motif, 15	chr11q25	170689	0.2	0.21	0.07	-0.14	-0.25	0.02	0.2	0.32	0.75	0.58	0.072	0.93	Jun 9, 2011	February 2009 (Genome Reference Consortium GRCh37)
f	229151_at	SLC14A1	solute carrier family 14 (urea transporter), member 1 (Kidd blood group)	chr18q11-q12	6563	-0.15	0.24	-0.31	0.06	0.06	0.1	0.25	0.14	0.046	0.8	0.61	0.47	Jun 9, 2011	February 2009 (Genome Reference Consortium GRCh37)
f	213954_at	FAM169A	family with sequence similarity 169, member A	chr5q13.3	26049	0.19	-0.33	0.59	-0.61	0.01	-0.06	0.17	0.055	7.8e-05	0.00028	0.95	0.73	Jun 9, 2011	February 2009 (Genome Reference Consortium GRCh37)
f	204920_at	CPS1	carbamoyl-phosphate synthase 1, mitochondrial	chr2q35	1373	0.42	-0.06	1.96	-0.59	-0.62	-0.6	0.074	0.88	4.4e-16	0.075	0.0024	0.0082	Jun 9, 2011	February 2009 (Genome Reference Consortium GRCh37)
f	204988_at	FGB	fibrinogen beta chain	chr4q28	2244	-0.08	-0.26	-0.12	-0.12	0.08	0.26	0.64	0.17	0.58	0.63	0.57	0.077	Jun 9, 2011	February 2009 (Genome Reference Consortium GRCh37)
f	227835_at	LOC389831	Hypothetical gene supported by AL713796	---	389831	-0.1	-0.21	0.06	-0.32	0.17	0.15	0.48	0.24	0.76	0.083	0.17	0.31	Jun 9, 2011	February 2009 (Genome Reference Consortium GRCh37)
f	231250_at	---	---	---	---	-1.01	-0.67	0.21	0.48	0.24	0.6	3.2e-09	0.0046	0.44	0.077	0.18	0.00075	Jun 9, 2011	February 2009 (Genome Reference Consortium GRCh37)
f	205886_at	REG1B	regenerating islet-derived 1 beta	chr2p12	5968	1.73	-1	0.77	-0.03	-1.47	0.21	1.3e-06	0.048	0.13	0.97	7.1e-06	0.65	Jun 9, 2011	February 2009 (Genome Reference Consortium GRCh37)
f	205048_s_at	PSPH	phosphoserine phosphatase	chr7p11.2	5723	0.42	-0.11	-0.61	-0.79	0.03	0.48	0.13	0.78	0.069	0.03	0.92	0.077	Jun 9, 2011	February 2009 (Genome Reference Consortium GRCh37)
f	221088_s_at	PPP1R9A	protein phosphatase 1, regulatory (inhibitor) subunit 9A	chr7q21.3	55607	0.07	-0.01	0.58	-0.23	-0.19	-0.08	0.65	0.96	4.4e-05	0.2	0.094	0.58	Jun 9, 2011	February 2009 (Genome Reference Consortium GRCh37)
f	1559633_a_at	CHRM3	cholinergic receptor, muscarinic 3	chr1q43	1131	-0.56	-0.26	-0.25	0.01	0.48	0.25	6e-05	0.2	0.22	0.96	0.00019	0.11	Jun 9, 2011	February 2009 (Genome Reference Consortium GRCh37)
f	211357_s_at	ALDOB	aldolase B, fructose-bisphosphate	chr9q21.3-q22.2	229	0.07	-0.77	0.75	1.08	-0.87	0.3	0.83	0.015	0.014	0.00092	3.7e-05	0.27	Jun 9, 2011	February 2009 (Genome Reference Consortium GRCh37)
f	1557014_a_at	FAM201A	family with sequence similarity 201, member A	chr9p13.1	158228	0.18	-0.27	0.08	-0.46	0.08	0.09	0.083	0.041	0.59	0.00036	0.42	0.42	Jun 9, 2011	February 2009 (Genome Reference Consortium GRCh37)
f	219732_at	LPPR1	lipid phosphate phosphatase-related protein type 1	chr9q31.1	54886	0.05	-0.04	0.2	-0.26	-0.01	0.01	0.7	0.77	0.14	0.065	0.95	0.97	Jun 9, 2011	February 2009 (Genome Reference Consortium GRCh37)
f	214382_at	UNC93A	unc-93 homolog A (C. elegans)	chr6q27	54346	-0.16	-0.3	-0.28	-0.02	0.19	0.28	0.35	0.15	0.17	0.96	0.19	0.081	Jun 9, 2011	February 2009 (Genome Reference Consortium GRCh37)
f	205040_at	ORM1	orosomucoid 1	chr9q31-q32	5004	-0.14	-0.19	0.01	-0.19	0.15	0.15	0.43	0.4	0.98	0.47	0.34	0.39	Jun 9, 2011	February 2009 (Genome Reference Consortium GRCh37)
f	214183_s_at	TKTL1	transketolase-like 1	chrXq28	8277	0.18	0.05	-0.2	-0.02	0.06	-0.11	0.15	0.79	0.21	0.93	0.66	0.4	Jun 9, 2011	February 2009 (Genome Reference Consortium GRCh37)
f	223541_at	HAS3	hyaluronan synthase 3	chr16q22.1	3038	-0.08	-0.53	0.52	-0.38	-0.17	0.43	0.68	0.011	0.0093	0.11	0.28	0.0073	Jun 9, 2011	February 2009 (Genome Reference Consortium GRCh37)
f	215172_at	PTPN20A /// PTPN20B	protein tyrosine phosphatase, non-receptor type 20A /// protein tyrosine phosphatase, non-receptor type 20B	chr10q11.22	26095 /// 653129	-0.17	-0.06	0.01	-0.14	0.18	0.05	0.09	0.67	0.96	0.34	0.042	0.67	Jun 9, 2011	February 2009 (Genome Reference Consortium GRCh37)
f	233320_at	TCAM1P	testicular cell adhesion molecule 1 homolog (mouse), pseudogene	chr17q23.3	146771	0.38	-0.1	-0.15	-0.08	-0.05	-0.09	5.5e-06	0.43	0.22	0.6	0.62	0.37	Jun 9, 2011	February 2009 (Genome Reference Consortium GRCh37)
f	214146_s_at	PPBP	pro-platelet basic protein (chemokine (C-X-C motif) ligand 7)	chr4q12-q13	5473	-0.17	0.52	0.14	-0.27	0.2	-0.31	0.64	0.21	0.76	0.61	0.52	0.35	Jun 9, 2011	February 2009 (Genome Reference Consortium GRCh37)
f	222774_s_at	NETO2	neuropilin (NRP) and tolloid (TLL)-like 2	chr16q11	81831	-0.11	-0.09	0.17	-0.1	-0.03	0.13	0.62	0.75	0.54	0.78	0.9	0.57	Jun 9, 2011	February 2009 (Genome Reference Consortium GRCh37)
f	229978_at	SHISA9	shisa homolog 9 (Xenopus laevis)	chr16p13.12	729993	-0.23	-0.26	-0.22	0.27	0.17	0.15	0.033	0.07	0.13	0.083	0.095	0.19	Jun 9, 2011	February 2009 (Genome Reference Consortium GRCh37)
f	1559258_a_at	CXorf61	chromosome X open reading frame 61	chrXq23	203413	0.37	-0.2	-0.01	-0.01	-0.12	-0.06	0.0053	0.28	0.97	0.97	0.35	0.7	Jun 9, 2011	February 2009 (Genome Reference Consortium GRCh37)
f	205513_at	TCN1	transcobalamin I (vitamin B12 binding protein, R binder family)	chr11q11-q12	6947	0.79	0.29	3.02	-1.02	-1.55	-0.5	0.013	0.54	5.4e-20	0.021	4.4e-09	0.14	Jun 9, 2011	February 2009 (Genome Reference Consortium GRCh37)
f	1569582_at	LOC201651	similar to arylacetamide deacetylase (AADAC)	chr3q25.1	201651	-0.25	-0.28	0.33	0.23	0.02	0.02	0.032	0.073	0.025	0.19	0.88	0.9	Jun 9, 2011	February 2009 (Genome Reference Consortium GRCh37)
f	235696_at	---	---	---	---	-0.09	0.45	-0.09	-0.25	0	0.02	0.51	0.002	0.62	0.14	1	0.87	Jun 9, 2011	February 2009 (Genome Reference Consortium GRCh37)
f	1558217_at	SLFN13	schlafen family member 13	chr17q12	146857	0.58	-0.04	-0.01	-0.14	-0.16	-0.23	3e-06	0.83	0.95	0.52	0.23	0.099	Jun 9, 2011	February 2009 (Genome Reference Consortium GRCh37)
f	205691_at	SYNGR3	synaptogyrin 3	chr16p13	9143	0.74	0.2	-0.44	0.01	-0.23	-0.23	1.9e-10	0.26	0.0051	0.96	0.058	0.083	Jun 9, 2011	February 2009 (Genome Reference Consortium GRCh37)
f	228425_at	LOC654433	hypothetical LOC654433	chr2q13	654433	0.12	0.17	-0.02	-0.1	0.01	-0.14	0.52	0.45	0.95	0.74	0.97	0.43	Jun 9, 2011	February 2009 (Genome Reference Consortium GRCh37)
f	214603_at	MAGEA2 /// MAGEA2B	melanoma antigen family A, 2 /// melanoma antigen family A, 2B	chrXq28	266740 /// 4101	0.04	0.06	-0.15	-0.12	0.09	-0.01	0.86	0.82	0.56	0.7	0.65	0.98	Jun 9, 2011	February 2009 (Genome Reference Consortium GRCh37)
f	1568604_a_at	CADPS	Ca++-dependent secretion activator	chr3p14.2	8618	-1	-0.64	1.42	-0.13	0.14	0.23	1.4e-07	0.018	3.1e-10	0.74	0.51	0.31	Jun 9, 2011	February 2009 (Genome Reference Consortium GRCh37)
f	227318_at	LOC100131199	transmembrane protein 178-like	chr7q34	100131199	0.01	0.15	-0.08	-0.41	0.19	-0.04	0.93	0.39	0.65	0.018	0.11	0.79	Jun 9, 2011	February 2009 (Genome Reference Consortium GRCh37)
f	216238_s_at	FGB	fibrinogen beta chain	chr4q28	2244	0.01	-0.17	-0.09	-0.26	0.1	0.17	0.97	0.36	0.65	0.18	0.46	0.22	Jun 9, 2011	February 2009 (Genome Reference Consortium GRCh37)
f	204201_s_at	PTPN13	protein tyrosine phosphatase, non-receptor type 13 (APO-1/CD95 (Fas)-associated phosphatase)	chr4q21.3	5783	0.03	0.31	0.93	-0.53	-0.03	-0.49	0.87	0.15	9.4e-08	0.014	0.86	0.0013	Jun 9, 2011	February 2009 (Genome Reference Consortium GRCh37)
f	206619_at	DKK4	dickkopf homolog 4 (Xenopus laevis)	chr8p11.2-p11.1	27121	-0.11	-0.02	0.2	-0.26	0.09	0.03	0.54	0.94	0.38	0.29	0.6	0.91	Jun 9, 2011	February 2009 (Genome Reference Consortium GRCh37)
f	244524_at	---	---	---	---	-0.03	0	0.08	0.01	0.05	-0.09	0.87	0.99	0.68	0.98	0.72	0.54	Jun 9, 2011	February 2009 (Genome Reference Consortium GRCh37)
f	1559826_a_at	LOC401074	hypothetical LOC401074	chr3p12.3	401074	0.64	-0.1	0.32	-0.28	-0.25	-0.29	5.2e-07	0.64	0.074	0.18	0.049	0.039	Jun 9, 2011	February 2009 (Genome Reference Consortium GRCh37)
f	210861_s_at	WISP3	WNT1 inducible signaling pathway protein 3	chr6q21	8838	-0.26	0.28	1.76	-0.53	-0.36	-0.37	0.27	0.36	8.5e-15	0.086	0.073	0.1	Jun 9, 2011	February 2009 (Genome Reference Consortium GRCh37)
f	228233_at	FREM1	FRAS1 related extracellular matrix 1	chr9p22.3	158326	-0.47	0.48	-0.58	0.22	0.23	0.16	0.00061	0.0091	0.00071	0.34	0.092	0.32	Jun 9, 2011	February 2009 (Genome Reference Consortium GRCh37)
f	1552767_a_at	HS6ST2	heparan sulfate 6-O-sulfotransferase 2	chrXq26.2	90161	0.85	-0.12	-1.08	-0.59	0.32	-0.03	0.0016	0.78	0.001	0.15	0.24	0.93	Jun 9, 2011	February 2009 (Genome Reference Consortium GRCh37)
f	1568838_at	NCRNA00286A /// NCRNA00286B	non-protein coding RNA 286A /// non-protein coding RNA 286B	chr16p13.3 /// chrXq28; Yq12	100128260 /// 100132169	0.35	0.04	-0.07	-0.29	-0.04	-0.1	6.7e-05	0.76	0.62	0.025	0.73	0.35	Jun 9, 2011	February 2009 (Genome Reference Consortium GRCh37)
f	1555772_a_at	CDC25A	cell division cycle 25 homolog A (S. pombe)	chr3p21	993	0.27	-0.91	0.02	-0.71	0.11	0.51	0.042	1.4e-09	0.92	1.6e-05	0.41	2.8e-05	Jun 9, 2011	February 2009 (Genome Reference Consortium GRCh37)
f	238632_at	LOC100505946	hypothetical LOC100505946	---	100505946	-0.71	-0.76	0.83	0.08	0.1	0.36	4.4e-07	3.9e-05	1.1e-06	0.77	0.54	0.02	Jun 9, 2011	February 2009 (Genome Reference Consortium GRCh37)
f	216627_s_at	B4GALT1	UDP-Gal:betaGlcNAc beta 1,4- galactosyltransferase, polypeptide 1	chr9p13	2683	0.87	-0.12	-0.04	-0.18	-0.31	-0.24	8e-18	0.47	0.82	0.34	0.0026	0.048	Jun 9, 2011	February 2009 (Genome Reference Consortium GRCh37)
f	221690_s_at	NLRP2	NLR family, pyrin domain containing 2	chr19q13.42	55655	0.09	0.01	-0.03	0.2	-0.2	0.06	0.68	0.98	0.93	0.5	0.26	0.81	Jun 9, 2011	February 2009 (Genome Reference Consortium GRCh37)
f	1552349_a_at	PRSS33	protease, serine, 33	chr16p13.3	260429	-0.39	-0.2	-0.48	0.09	0.33	0.35	0.017	0.39	0.019	0.75	0.03	0.037	Jun 9, 2011	February 2009 (Genome Reference Consortium GRCh37)
f	229352_at	SPESP1	sperm equatorial segment protein 1	chr15q23	246777	-0.05	0.2	-0.13	0.2	0.03	-0.12	0.67	0.12	0.32	0.16	0.78	0.24	Jun 9, 2011	February 2009 (Genome Reference Consortium GRCh37)
f	226809_at	LOC100216479	hypothetical LOC100216479	chr2q21.1	100216479	0.07	-0.09	0.18	-0.15	0.08	-0.14	0.67	0.66	0.37	0.52	0.61	0.39	Jun 9, 2011	February 2009 (Genome Reference Consortium GRCh37)
f	213479_at	NPTX2	neuronal pentraxin II	chr7q21.3-q22.1	4885	-0.58	0.17	-0.88	-0.45	0.84	0.29	0.027	0.67	0.0059	0.26	0.00023	0.32	Jun 9, 2011	February 2009 (Genome Reference Consortium GRCh37)
f	205916_at	S100A7	S100 calcium binding protein A7	chr1q21	6278	0.09	-0.15	0.35	-0.25	-0.16	0.09	0.46	0.32	0.0075	0.11	0.12	0.49	Jun 9, 2011	February 2009 (Genome Reference Consortium GRCh37)
f	204304_s_at	PROM1	prominin 1	chr4p15.32	8842	-0.1	-1.49	0.74	0.54	-0.27	0.44	0.77	5.7e-06	0.033	0.2	0.33	0.13	Jun 9, 2011	February 2009 (Genome Reference Consortium GRCh37)
f	223509_at	CLDN2	claudin 2	chrXq22.3-q23	9075	-0.04	-0.27	0.89	-0.68	-0.49	0.53	0.9	0.41	0.0011	0.034	0.02	0.023	Jun 9, 2011	February 2009 (Genome Reference Consortium GRCh37)
f	211470_s_at	SULT1C2	sulfotransferase family, cytosolic, 1C, member 2	chr2q12.3	6819	0.01	-0.47	0.44	-0.45	0.04	0.16	0.96	0.07	0.087	0.11	0.86	0.48	Jun 9, 2011	February 2009 (Genome Reference Consortium GRCh37)
f	232321_at	MUC17	mucin 17, cell surface associated	chr7q22.1	140453	0.69	-0.2	0.46	0.21	-0.62	-0.22	0.0071	0.61	0.18	0.65	0.0084	0.47	Jun 9, 2011	February 2009 (Genome Reference Consortium GRCh37)
f	231725_at	PCDHB2	protocadherin beta 2	chr5q31	56133	0.15	0.37	-0.22	-0.01	-0.04	-0.15	0.11	0.0011	0.061	0.95	0.71	0.13	Jun 9, 2011	February 2009 (Genome Reference Consortium GRCh37)
f	203815_at	GSTT1	glutathione S-transferase theta 1	chr22q11.23	2952	0.5	0.17	-0.18	0.3	-0.22	-0.34	0.033	0.63	0.61	0.42	0.35	0.18	Jun 9, 2011	February 2009 (Genome Reference Consortium GRCh37)
f	229797_at	MCOLN3	mucolipin 3	chr1p22.3	55283	0.01	0.32	-0.12	-0.14	0.09	-0.13	0.96	0.1	0.58	0.58	0.57	0.42	Jun 9, 2011	February 2009 (Genome Reference Consortium GRCh37)
f	1553830_s_at	MAGEA2 /// MAGEA2B	melanoma antigen family A, 2 /// melanoma antigen family A, 2B	chrXq28	266740 /// 4101	0.08	0.05	-0.16	-0.08	0.05	-0.01	0.66	0.83	0.48	0.79	0.8	0.97	Jun 9, 2011	February 2009 (Genome Reference Consortium GRCh37)
f	221618_s_at	TAF9B	TAF9B RNA polymerase II, TATA box binding protein (TBP)-associated factor, 31kDa	chrXq13.1-q21.1	51616	-0.27	0.23	-0.26	-0.33	0.29	0.13	0.05	0.22	0.14	0.09	0.017	0.39	Jun 9, 2011	February 2009 (Genome Reference Consortium GRCh37)
f	203290_at	HLA-DQA1	major histocompatibility complex, class II, DQ alpha 1	chr6p21.3	3117	0.25	0.86	-0.15	-0.28	-0.3	-0.1	0.44	0.02	0.73	0.56	0.28	0.78	Jun 9, 2011	February 2009 (Genome Reference Consortium GRCh37)
f	209821_at	IL33	interleukin 33	chr9p24.1	90865	-0.52	0.41	0.66	-0.22	-0.25	0.21	0.024	0.19	0.021	0.57	0.27	0.41	Jun 9, 2011	February 2009 (Genome Reference Consortium GRCh37)
f	202203_s_at	AMFR	autocrine motility factor receptor	chr16q21	267	1.58	-0.06	-0.48	-0.5	-0.34	-0.42	1.1e-20	0.86	0.057	0.076	0.063	0.038	Jun 9, 2011	February 2009 (Genome Reference Consortium GRCh37)
f	206033_s_at	DSC3	desmocollin 3	chr18q12.1	1825	-0.56	0.14	0.89	0.19	0.08	-0.35	0.0023	0.62	4.6e-05	0.56	0.7	0.079	Jun 9, 2011	February 2009 (Genome Reference Consortium GRCh37)
f	1558653_at	LOC339751	hypothetical LOC339751	chr2q31.1	339751	0	-0.1	0.15	-0.09	-0.08	0.11	1	0.58	0.42	0.68	0.52	0.46	Jun 9, 2011	February 2009 (Genome Reference Consortium GRCh37)
f	215465_at	ABCA12	ATP-binding cassette, sub-family A (ABC1), member 12	chr2q34	26154	0.28	-0.14	0.55	-0.17	-0.29	-0.11	0.0019	0.29	1.6e-07	0.23	0.00038	0.29	Jun 9, 2011	February 2009 (Genome Reference Consortium GRCh37)
f	242350_s_at	LOC100128098	hypothetical LOC100128098	chr10p12.33	100128098	-0.02	0.11	-0.04	-0.01	-0.02	0.01	0.91	0.55	0.84	0.97	0.91	0.97	Jun 9, 2011	February 2009 (Genome Reference Consortium GRCh37)
f	205675_at	MTTP	microsomal triglyceride transfer protein	chr4q24	4547	-0.17	-0.2	-0.39	0.14	0.27	0.13	0.39	0.41	0.082	0.63	0.1	0.52	Jun 9, 2011	February 2009 (Genome Reference Consortium GRCh37)
f	204602_at	DKK1	dickkopf homolog 1 (Xenopus laevis)	chr10q11.2	22943	0.02	0.7	-0.1	-0.2	0.09	-0.33	0.94	0.00094	0.69	0.49	0.61	0.058	Jun 9, 2011	February 2009 (Genome Reference Consortium GRCh37)
f	220784_s_at	UTS2	urotensin 2	chr1p36	10911	0.19	-0.04	0.27	-0.11	-0.16	-0.09	0.019	0.78	0.0067	0.41	0.035	0.33	Jun 9, 2011	February 2009 (Genome Reference Consortium GRCh37)
f	214079_at	DHRS2	dehydrogenase/reductase (SDR family) member 2	chr14q11.2	10202	0.77	-0.19	-0.51	-0.7	0.05	0.07	4.7e-06	0.46	0.025	0.0041	0.82	0.76	Jun 9, 2011	February 2009 (Genome Reference Consortium GRCh37)
f	207039_at	CDKN2A	cyclin-dependent kinase inhibitor 2A (melanoma, p16, inhibits CDK4)	chr9p21	1029	0.25	0.55	-0.25	-0.37	-0.03	-0.13	0.039	0.00018	0.11	0.029	0.79	0.34	Jun 9, 2011	February 2009 (Genome Reference Consortium GRCh37)
f	1564220_a_at	---	---	---	---	-0.21	-0.02	-0.37	-0.24	0.28	0.25	0.16	0.92	0.033	0.26	0.027	0.084	Jun 9, 2011	February 2009 (Genome Reference Consortium GRCh37)
f	220639_at	TM4SF20	transmembrane 4 L six family member 20	chr2q36.3	79853	-0.23	-0.79	-0.06	0.52	-0.08	0.5	0.35	0.0052	0.87	0.12	0.74	0.028	Jun 9, 2011	February 2009 (Genome Reference Consortium GRCh37)
f	239594_at	LOC145837	hypothetical LOC145837	chr15q23	145837	-0.31	-0.35	-0.11	0.43	-0.04	0.36	0.0019	0.0064	0.45	0.0014	0.69	0.00015	Jun 9, 2011	February 2009 (Genome Reference Consortium GRCh37)
f	220051_at	PRSS21	protease, serine, 21 (testisin)	chr16p13.3	10942	0.45	0.07	0.18	-0.15	-0.34	-0.09	0.00052	0.75	0.35	0.52	0.005	0.6	Jun 9, 2011	February 2009 (Genome Reference Consortium GRCh37)
f	235057_at	ITCH	itchy E3 ubiquitin protein ligase homolog (mouse)	chr20q11.22	83737	1.07	-0.09	-0.33	-0.58	-0.16	-0.2	8.7e-21	0.67	0.053	0.001	0.21	0.15	Jun 9, 2011	February 2009 (Genome Reference Consortium GRCh37)
f	222853_at	FLRT3	fibronectin leucine rich transmembrane protein 3	chr20p11	23767	0.63	0.39	0.41	0.02	-0.76	-0.18	0.001	0.14	0.12	0.95	6e-06	0.42	Jun 9, 2011	February 2009 (Genome Reference Consortium GRCh37)
f	222196_at	LOC389906	hypothetical LOC389906	chrXp22.33	389906	-0.09	-0.2	-0.12	-0.23	0.13	0.25	0.52	0.26	0.5	0.22	0.29	0.055	Jun 9, 2011	February 2009 (Genome Reference Consortium GRCh37)
f	239884_at	---	---	---	---	-0.56	-0.41	0.91	-0.2	0.16	0.06	3.9e-05	0.028	9.7e-09	0.39	0.27	0.73	Jun 9, 2011	February 2009 (Genome Reference Consortium GRCh37)
f	235102_x_at	---	---	---	---	0.15	-0.53	0.13	0.05	-0.17	0.24	0.36	0.0038	0.54	0.85	0.24	0.12	Jun 9, 2011	February 2009 (Genome Reference Consortium GRCh37)
f	237737_at	LOC100289026	hypothetical LOC100289026	---	100289026	-0.1	0.12	0.13	-0.2	0.09	-0.06	0.55	0.56	0.54	0.39	0.56	0.77	Jun 9, 2011	February 2009 (Genome Reference Consortium GRCh37)
f	213472_at	HNRNPH1	heterogeneous nuclear ribonucleoprotein H1 (H)	chr5q35.3	3187	0.66	-0.12	-0.04	-0.38	0	-0.28	3.4e-13	0.39	0.78	0.0052	0.97	0.0042	Jun 9, 2011	February 2009 (Genome Reference Consortium GRCh37)
f	211149_at	UTY	ubiquitously transcribed tetratricopeptide repeat gene, Y-linked	chrYq11	7404	-0.11	0.02	0.15	-0.07	0.1	-0.09	0.34	0.91	0.29	0.71	0.32	0.44	Jun 9, 2011	February 2009 (Genome Reference Consortium GRCh37)
f	230303_at	SYNPR	synaptoporin	chr3p14.2	132204	-0.18	-0.07	-0.05	0.06	0.02	0.18	0.049	0.57	0.69	0.71	0.82	0.048	Jun 9, 2011	February 2009 (Genome Reference Consortium GRCh37)
f	242787_at	---	---	---	---	1.09	-0.54	-0.16	-0.75	-0.08	-0.08	1.1e-18	0.0026	0.42	3.8e-05	0.57	0.64	Jun 9, 2011	February 2009 (Genome Reference Consortium GRCh37)
f	236918_s_at	LRRC34	leucine rich repeat containing 34	chr3q26.2	151827	-0.05	0.04	0.47	-0.45	0.12	-0.18	0.77	0.84	0.0043	0.015	0.38	0.22	Jun 9, 2011	February 2009 (Genome Reference Consortium GRCh37)
f	223646_s_at	CYorf15B	chromosome Y open reading frame 15B	chrYq11.222	84663	-0.3	-0.14	0.34	-0.04	0.27	-0.17	0.15	0.63	0.19	0.93	0.15	0.44	Jun 9, 2011	February 2009 (Genome Reference Consortium GRCh37)
f	222925_at	DCDC2	doublecortin domain containing 2	chr6p22.1	51473	0.23	-0.25	0.35	-0.24	-0.16	0.01	0.12	0.2	0.059	0.29	0.26	0.97	Jun 9, 2011	February 2009 (Genome Reference Consortium GRCh37)
f	223761_at	FGF19	fibroblast growth factor 19	chr11q13.1	9965	-0.5	0.54	-0.34	-0.19	0.31	0.12	0.00029	0.0031	0.07	0.43	0.018	0.49	Jun 9, 2011	February 2009 (Genome Reference Consortium GRCh37)
f	205576_at	SERPIND1	serpin peptidase inhibitor, clade D (heparin cofactor), member 1	chr22q11.2|22q11.21	3053	-0.32	0.13	-0.21	-0.01	0.27	0.05	0.017	0.49	0.24	0.96	0.027	0.78	Jun 9, 2011	February 2009 (Genome Reference Consortium GRCh37)
f	1565358_at	RARA	retinoic acid receptor, alpha	chr17q21	5914	-0.07	-0.22	0.04	0.37	-0.03	-0.01	0.65	0.2	0.83	0.035	0.82	0.96	Jun 9, 2011	February 2009 (Genome Reference Consortium GRCh37)
f	210387_at	HIST1H2BG	histone cluster 1, H2bg	chr6p21.3	8339	-0.75	-0.31	0.13	0.16	0.29	0.34	4e-05	0.25	0.66	0.64	0.11	0.099	Jun 9, 2011	February 2009 (Genome Reference Consortium GRCh37)
f	242626_at	SAMD5	sterile alpha motif domain containing 5	chr6q24.3	389432	0.07	-0.66	1.16	-0.42	-0.2	0.01	0.8	0.015	7.9e-07	0.18	0.33	0.98	Jun 9, 2011	February 2009 (Genome Reference Consortium GRCh37)
f	244774_at	PHACTR2	phosphatase and actin regulator 2	chr6q24.2	9749	-0.4	0.06	-0.28	0.24	0.22	0.13	0.014	0.82	0.2	0.35	0.16	0.5	Jun 9, 2011	February 2009 (Genome Reference Consortium GRCh37)
f	231051_at	LOC100507027	hypothetical LOC100507027	---	100507027	-0.15	-0.1	-0.17	0.06	0.1	0.15	0.21	0.53	0.27	0.75	0.35	0.22	Jun 9, 2011	February 2009 (Genome Reference Consortium GRCh37)
f	229638_at	IRX3	iroquois homeobox 3	chr16q12.2	79191	0.43	0.2	0.34	-0.46	-0.15	-0.31	8.8e-05	0.21	0.022	0.0034	0.19	0.0086	Jun 9, 2011	February 2009 (Genome Reference Consortium GRCh37)
f	205856_at	SLC14A1	solute carrier family 14 (urea transporter), member 1 (Kidd blood group)	chr18q11-q12	6563	-0.21	0.32	-0.3	0.16	0	0.13	0.16	0.087	0.097	0.5	0.99	0.43	Jun 9, 2011	February 2009 (Genome Reference Consortium GRCh37)
f	205342_s_at	SULT1C2	sulfotransferase family, cytosolic, 1C, member 2	chr2q12.3	6819	0.02	-0.5	0.46	-0.41	0.01	0.18	0.95	0.052	0.072	0.16	0.97	0.43	Jun 9, 2011	February 2009 (Genome Reference Consortium GRCh37)
f	222731_at	ZDHHC2	zinc finger, DHHC-type containing 2	chr8p22	51201	-0.33	0.21	0.48	0.45	-0.22	-0.12	0.093	0.44	0.046	0.1	0.22	0.6	Jun 9, 2011	February 2009 (Genome Reference Consortium GRCh37)
f	1553423_a_at	SLFN13	schlafen family member 13	chr17q12	146857	0.49	-0.05	-0.05	-0.23	-0.09	-0.15	4.1e-08	0.74	0.73	0.11	0.35	0.14	Jun 9, 2011	February 2009 (Genome Reference Consortium GRCh37)
f	209728_at	HLA-DRB4 /// LOC100509582	major histocompatibility complex, class II, DR beta 4 /// HLA class II histocompatibility antigen, DR beta 4 chain-like	chr6p21.3	100509582 /// 3126	0.62	0.35	-0.33	0.14	-0.34	-0.22	0.0094	0.31	0.33	0.75	0.14	0.43	Jun 9, 2011	February 2009 (Genome Reference Consortium GRCh37)
f	244056_at	SFTA2	surfactant associated 2	chr6p21.33	389376	-0.46	0.66	-0.29	-0.05	0.12	0.12	0.0063	0.002	0.21	0.89	0.49	0.54	Jun 9, 2011	February 2009 (Genome Reference Consortium GRCh37)
f	227474_at	LOC654433	hypothetical LOC654433	chr2q13	654433	0.34	-0.06	0.31	0.24	-0.32	-0.24	0.15	0.87	0.33	0.53	0.14	0.35	Jun 9, 2011	February 2009 (Genome Reference Consortium GRCh37)
f	229667_s_at	HOXB8	homeobox B8	chr17q21.3	3218	-0.19	0.33	0.48	-0.26	0.06	-0.26	0.38	0.21	0.053	0.4	0.76	0.22	Jun 9, 2011	February 2009 (Genome Reference Consortium GRCh37)
f	205815_at	REG3A	regenerating islet-derived 3 alpha	chr2p12	5068	0.38	-1.49	1.55	-0.53	-1.34	1.3	0.43	0.0057	0.0023	0.45	0.00027	0.0015	Jun 9, 2011	February 2009 (Genome Reference Consortium GRCh37)
f	226926_at	DMKN	dermokine	chr19q13.12	93099	0.67	0.32	0.51	-0.58	-0.55	-0.17	7.1e-05	0.19	0.023	0.02	0.00044	0.4	Jun 9, 2011	February 2009 (Genome Reference Consortium GRCh37)
f	203946_s_at	ARG2	arginase, type II	chr14q24.1	384	0.58	-0.02	0.19	-0.9	-0.24	0.13	5.6e-05	0.93	0.38	2.7e-06	0.096	0.46	Jun 9, 2011	February 2009 (Genome Reference Consortium GRCh37)
f	205654_at	C4BPA	complement component 4 binding protein, alpha	chr1q32	722	-0.15	-0.81	0.63	-0.3	-0.27	0.65	0.45	0.00024	0.0042	0.27	0.12	0.00012	Jun 9, 2011	February 2009 (Genome Reference Consortium GRCh37)
f	232504_at	LOC285628	hypothetical protein LOC285628	chr5q34	285628	0.05	-0.7	0.63	-0.3	-0.09	0.19	0.78	9.9e-05	0.00027	0.17	0.56	0.23	Jun 9, 2011	February 2009 (Genome Reference Consortium GRCh37)
f	216086_at	SV2C	synaptic vesicle glycoprotein 2C	chr5q13.3	22987	-0.3	0	-0.19	0.08	0.17	0.15	0.0012	0.98	0.13	0.62	0.053	0.13	Jun 9, 2011	February 2009 (Genome Reference Consortium GRCh37)
f	219465_at	APOA2	apolipoprotein A-II	chr1q21-q23	336	-0.18	-0.08	-0.17	-0.19	0.34	0.03	0.25	0.72	0.4	0.41	0.0098	0.87	Jun 9, 2011	February 2009 (Genome Reference Consortium GRCh37)
f	237732_at	PRR9	proline rich 9	chr1q21.3	574414	-0.37	0.19	-0.25	-0.12	0.37	0.02	0.0084	0.33	0.19	0.62	0.0027	0.93	Jun 9, 2011	February 2009 (Genome Reference Consortium GRCh37)
f	210503_at	MAGEA11	melanoma antigen family A, 11	chrXq28	4110	-0.03	-0.16	-0.15	-0.17	0.2	0.07	0.88	0.4	0.42	0.43	0.11	0.66	Jun 9, 2011	February 2009 (Genome Reference Consortium GRCh37)
f	205041_s_at	ORM1 /// ORM2	orosomucoid 1 /// orosomucoid 2	chr9q31-q32 /// chr9q32	5004 /// 5005	-0.21	-0.23	-0.04	-0.3	0.3	0.16	0.36	0.44	0.91	0.36	0.13	0.5	Jun 9, 2011	February 2009 (Genome Reference Consortium GRCh37)
f	219250_s_at	FLRT3	fibronectin leucine rich transmembrane protein 3	chr20p11	23767	0.45	0.25	0.32	-0.12	-0.51	-0.1	0.0008	0.19	0.075	0.63	1.8e-05	0.54	Jun 9, 2011	February 2009 (Genome Reference Consortium GRCh37)
f	203548_s_at	LPL	lipoprotein lipase	chr8p22	4023	-0.61	1.08	0.15	-0.22	0.02	-0.05	0.00048	5.8e-07	0.57	0.47	0.93	0.84	Jun 9, 2011	February 2009 (Genome Reference Consortium GRCh37)
f	216922_x_at	DAZ1 /// DAZ2 /// DAZ3 /// DAZ4	deleted in azoospermia 1 /// deleted in azoospermia 2 /// deleted in azoospermia 3 /// deleted in azoospermia 4	chrYq11.223	1617 /// 57054 /// 57055 /// 57135	-0.2	-0.19	0.72	0.13	-0.14	-0.09	0.11	0.28	2e-07	0.52	0.25	0.52	Jun 9, 2011	February 2009 (Genome Reference Consortium GRCh37)
f	241017_at	RPL31 /// TBC1D8	ribosomal protein L31 /// TBC1 domain family, member 8 (with GRAM domain)	chr2q11.2	11138 /// 6160	-0.15	-0.39	0.21	-0.16	0.13	0.15	0.25	0.012	0.19	0.42	0.28	0.27	Jun 9, 2011	February 2009 (Genome Reference Consortium GRCh37)
f	205343_at	SULT1C2	sulfotransferase family, cytosolic, 1C, member 2	chr2q12.3	6819	0.17	-0.35	0.36	-0.29	-0.05	0.03	0.22	0.03	0.023	0.12	0.68	0.86	Jun 9, 2011	February 2009 (Genome Reference Consortium GRCh37)
f	217564_s_at	CPS1	carbamoyl-phosphate synthase 1, mitochondrial	chr2q35	1373	0.42	-0.15	1.85	-0.62	-0.53	-0.56	0.07	0.67	4.7e-15	0.051	0.0086	0.012	Jun 9, 2011	February 2009 (Genome Reference Consortium GRCh37)
f	227812_at	TNFRSF19	tumor necrosis factor receptor superfamily, member 19	chr13q12.11-q12.3	55504	-0.4	0.7	-0.71	-0.2	0.54	-0.08	0.027	0.0021	0.0011	0.49	0.00062	0.74	Jun 9, 2011	February 2009 (Genome Reference Consortium GRCh37)
g	230319_at	---	---	---	---	-0.17	-0.22	0.12	0.52	-0.07	-0.01	0.27	0.25	0.54	0.0059	0.65	0.95	Jun 9, 2011	February 2009 (Genome Reference Consortium GRCh37)
g	204818_at	HSD17B2	hydroxysteroid (17-beta) dehydrogenase 2	chr16q24.1-q24.2	3294	0.92	-0.86	0.29	1.96	-1.25	-0.16	1.8e-05	0.0031	0.36	4.8e-13	2.3e-11	0.55	Jun 9, 2011	February 2009 (Genome Reference Consortium GRCh37)
g	207502_at	GUCA2B	guanylate cyclase activator 2B (uroguanylin)	chr1p34-p33	2981	-0.12	-0.35	-0.23	1.98	-0.53	-0.02	0.42	0.034	0.18	5.2e-55	7.2e-07	0.92	Jun 9, 2011	February 2009 (Genome Reference Consortium GRCh37)
g	224009_x_at	DHRS9	dehydrogenase/reductase (SDR family) member 9	chr2q31.1	10170	0.09	-0.31	0.4	2.33	-1.52	0.32	0.75	0.34	0.21	3e-18	6.7e-16	0.2	Jun 9, 2011	February 2009 (Genome Reference Consortium GRCh37)
g	206784_at	AQP8	aquaporin 8	chr16p12	343	-0.39	-0.63	-0.32	2.41	-0.38	0.04	0.042	0.0094	0.21	2.4e-32	0.029	0.87	Jun 9, 2011	February 2009 (Genome Reference Consortium GRCh37)
g	223597_at	ITLN1	intelectin 1 (galactofuranose binding)	chr1q21.3	55600	-0.4	-1.78	2.81	3.75	-2.13	-0.06	0.33	8.4e-05	1.5e-12	7.3e-19	1.5e-12	0.91	Jun 9, 2011	February 2009 (Genome Reference Consortium GRCh37)
g	215657_at	SLC26A3	Solute carrier family 26, member 3	chr7q31	1811	-0.67	-1.05	-0.73	2.1	0.14	0.37	0.00052	1.3e-05	0.0025	1.8e-20	0.51	0.08	Jun 9, 2011	February 2009 (Genome Reference Consortium GRCh37)
g	229831_at	CNTN3	contactin 3 (plasmacytoma associated)	chr3p26	5067	-0.44	-0.33	-0.13	1.41	-0.13	0.06	0.0058	0.14	0.59	3.3e-13	0.42	0.76	Jun 9, 2011	February 2009 (Genome Reference Consortium GRCh37)
g	230360_at	GLDN	gliomedin	chr15q21.2	342035	-0.11	0.37	-0.11	1.1	-0.3	-0.28	0.4	0.018	0.55	6.7e-15	0.0052	0.024	Jun 9, 2011	February 2009 (Genome Reference Consortium GRCh37)
g	222943_at	GBA3	glucosidase, beta, acid 3 (cytosolic)	chr4p15.2	57733	0.55	-0.28	-0.23	1.13	-0.44	-0.29	8.1e-05	0.17	0.25	2.6e-10	0.00066	0.055	Jun 9, 2011	February 2009 (Genome Reference Consortium GRCh37)
g	206209_s_at	CA4	carbonic anhydrase IV	chr17q23	762	-0.52	-1.53	-0.63	3.78	-1.08	0.93	0.052	8.5e-07	0.064	4.4e-44	9.9e-07	0.00016	Jun 9, 2011	February 2009 (Genome Reference Consortium GRCh37)
g	226492_at	SEMA6D	sema domain, transmembrane domain (TM), and cytoplasmic domain, (semaphorin) 6D	chr15q21.1	80031	-0.34	-0.41	-0.81	1.76	-0.09	0.21	0.066	0.088	8.7e-05	6.7e-18	0.62	0.27	Jun 9, 2011	February 2009 (Genome Reference Consortium GRCh37)
g	208170_s_at	TRIM31	tripartite motif-containing 31	chr6p21.3	11074	-0.12	-1.33	0.75	0.52	-0.29	0.41	0.62	4.2e-08	0.003	0.085	0.15	0.056	Jun 9, 2011	February 2009 (Genome Reference Consortium GRCh37)
g	206422_at	GCG	glucagon	chr2q36-q37	2641	0.08	-0.81	-0.15	2.55	-0.73	-0.06	0.75	0.0015	0.64	4.6e-30	3e-05	0.83	Jun 9, 2011	February 2009 (Genome Reference Consortium GRCh37)
g	208250_s_at	DMBT1	deleted in malignant brain tumors 1	chr10q26.13	1755	1.04	-1.66	1.09	0.46	-1.44	0.69	0.0001	6.2e-07	0.0012	0.29	4.3e-10	0.014	Jun 9, 2011	February 2009 (Genome Reference Consortium GRCh37)
g	219736_at	TRIM36	tripartite motif-containing 36	chr5q22.3	55521	0.44	-0.3	0.56	0.53	-0.53	-0.27	0.0018	0.12	0.0013	0.0072	2.2e-05	0.071	Jun 9, 2011	February 2009 (Genome Reference Consortium GRCh37)
g	210107_at	CLCA1	chloride channel accessory 1	chr1p22.3	1179	-0.49	-2.5	2.97	4.11	-2.36	0.39	0.29	5.5e-07	7.8e-11	2.3e-17	5.6e-12	0.41	Jun 9, 2011	February 2009 (Genome Reference Consortium GRCh37)
g	215894_at	PTGDR	prostaglandin D2 receptor (DP)	chr14q22.1	5729	0.33	-0.11	0.35	0.31	-0.36	-0.22	0.011	0.58	0.041	0.11	0.0022	0.12	Jun 9, 2011	February 2009 (Genome Reference Consortium GRCh37)
g	205464_at	SCNN1B	sodium channel, nonvoltage-gated 1, beta	chr16p12.2-p12.1	6338	-0.34	-0.44	-0.28	2.01	-0.34	0.03	0.0069	0.0075	0.1	5.2e-55	0.0031	0.84	Jun 9, 2011	February 2009 (Genome Reference Consortium GRCh37)
g	227506_at	SLC16A9	solute carrier family 16, member 9 (monocarboxylic acid transporter 9)	chr10q21.2	220963	-0.65	-0.88	0.61	1.25	-0.18	0.19	2.8e-05	9e-06	0.0019	2.7e-10	0.27	0.29	Jun 9, 2011	February 2009 (Genome Reference Consortium GRCh37)
g	220723_s_at	CWH43	cell wall biogenesis 43 C-terminal homolog (S. cerevisiae)	chr4p11	80157	-0.44	-0.4	0.84	1.09	-0.38	-0.08	0.00068	0.022	2e-08	1.8e-11	0.0016	0.63	Jun 9, 2011	February 2009 (Genome Reference Consortium GRCh37)
g	205979_at	SCGB2A1	secretoglobin, family 2A, member 1	chr11q13	4246	-0.06	-0.61	1	1.81	-0.79	-0.33	0.8	0.0062	3e-07	6.5e-20	6.4e-08	0.065	Jun 9, 2011	February 2009 (Genome Reference Consortium GRCh37)
g	204895_x_at	MUC4	mucin 4, cell surface associated	chr3q29	4585	0.54	-0.88	1.62	1.52	-1.36	-0.31	0.01	0.00069	4.6e-13	2.9e-09	8.4e-16	0.17	Jun 9, 2011	February 2009 (Genome Reference Consortium GRCh37)
g	242871_at	PAQR5	progestin and adipoQ receptor family member V	chr15q23	54852	-0.41	-0.76	-0.48	0.94	0.15	0.43	0.012	0.00019	0.023	8.5e-06	0.37	0.01	Jun 9, 2011	February 2009 (Genome Reference Consortium GRCh37)
g	229230_at	OSTalpha	organic solute transporter alpha	chr3q29	200931	-0.04	-0.22	-0.23	0.72	-0.08	0.02	0.83	0.29	0.27	0.00021	0.6	0.94	Jun 9, 2011	February 2009 (Genome Reference Consortium GRCh37)
g	207392_x_at	UGT2B15	UDP glucuronosyltransferase 2 family, polypeptide B15	chr4q13	7366	0.14	-0.68	0.67	1.16	-0.89	0.21	0.53	0.0058	0.0046	2e-06	4e-08	0.33	Jun 9, 2011	February 2009 (Genome Reference Consortium GRCh37)
g	227498_at	SOX6	SRY (sex determining region Y)-box 6	chr11p15.3	55553	-0.18	-0.4	-0.11	0.21	0.28	0.03	0.22	0.02	0.56	0.33	0.024	0.89	Jun 9, 2011	February 2009 (Genome Reference Consortium GRCh37)
g	234709_at	CAPN13	calpain 13	chr2p22-p21	92291	-0.43	-0.53	0	0.36	0.24	0.21	0.00017	0.0003	1	0.03	0.033	0.092	Jun 9, 2011	February 2009 (Genome Reference Consortium GRCh37)
g	206199_at	CEACAM7	carcinoembryonic antigen-related cell adhesion molecule 7	chr19q13.2	1087	-0.79	-2.7	0.15	3.45	-0.89	1.27	0.028	4.3e-11	0.79	5.8e-17	0.0057	0.00017	Jun 9, 2011	February 2009 (Genome Reference Consortium GRCh37)
g	229254_at	MFSD4	major facilitator superfamily domain containing 4	chr1q32.1	148808	-0.33	-1.17	0.26	2.29	-0.46	0.06	0.13	1.5e-06	0.36	8.1e-24	0.014	0.83	Jun 9, 2011	February 2009 (Genome Reference Consortium GRCh37)
g	210397_at	DEFB1	defensin, beta 1	chr8p23.1	1672	-0.6	-0.65	0.1	0.73	-0.04	0.49	0.00014	0.0019	0.69	0.00095	0.84	0.0026	Jun 9, 2011	February 2009 (Genome Reference Consortium GRCh37)
g	206664_at	SI	sucrase-isomaltase (alpha-glucosidase)	chr3q25.2-q26.2	6476	0.03	-1.38	0.7	3.6	-1.6	0.19	0.94	0.00063	0.11	7.7e-23	2.7e-09	0.63	Jun 9, 2011	February 2009 (Genome Reference Consortium GRCh37)
g	208399_s_at	EDN3	endothelin 3	chr20q13.2-q13.3	1908	0.05	-0.68	-0.6	1.88	-0.29	0.05	0.82	0.00036	0.0014	2.2e-28	0.04	0.8	Jun 9, 2011	February 2009 (Genome Reference Consortium GRCh37)
g	203649_s_at	PLA2G2A	phospholipase A2, group IIA (platelets, synovial fluid)	chr1p35	5320	1.66	-0.39	0.64	2.3	-2.19	-0.41	1.2e-08	0.39	0.13	4.3e-09	8.6e-18	0.25	Jun 9, 2011	February 2009 (Genome Reference Consortium GRCh37)
g	230135_at	HHIP	hedgehog interacting protein	chr4q28-q32	64399	-0.7	0.18	-0.18	1.29	0.15	-0.22	3.3e-09	0.33	0.32	5.7e-18	0.25	0.12	Jun 9, 2011	February 2009 (Genome Reference Consortium GRCh37)
g	223952_x_at	DHRS9	dehydrogenase/reductase (SDR family) member 9	chr2q31.1	10170	0.13	-0.28	0.39	2.23	-1.46	0.26	0.62	0.39	0.2	3e-18	4.8e-16	0.29	Jun 9, 2011	February 2009 (Genome Reference Consortium GRCh37)
g	224412_s_at	TRPM6	transient receptor potential cation channel, subfamily M, member 6	chr9q21.13	140803	-1.14	-0.88	-0.37	2.31	0.4	0.04	1.6e-10	0.00029	0.16	2.4e-26	0.026	0.89	Jun 9, 2011	February 2009 (Genome Reference Consortium GRCh37)
g	238750_at	CCL28	chemokine (C-C motif) ligand 28	chr5p12	56477	0.02	-1.5	0.81	1.88	-0.93	0.34	0.95	4e-12	0.00026	4.9e-18	3.5e-09	0.092	Jun 9, 2011	February 2009 (Genome Reference Consortium GRCh37)
g	206561_s_at	AKR1B10	aldo-keto reductase family 1, member B10 (aldose reductase)	chr7q33	57016	0.12	-1.26	0.91	2.14	-1.17	0.18	0.7	5.4e-05	0.0033	2.3e-12	4.5e-08	0.54	Jun 9, 2011	February 2009 (Genome Reference Consortium GRCh37)
g	205942_s_at	ACSM3	acyl-CoA synthetase medium-chain family member 3	chr16p13.11	6296	-0.1	-1.07	0.67	0.5	-0.28	0.3	0.58	5.1e-10	0.00012	0.014	0.04	0.053	Jun 9, 2011	February 2009 (Genome Reference Consortium GRCh37)
g	219948_x_at	UGT2A3	UDP glucuronosyltransferase 2 family, polypeptide A3	chr4q13.2	79799	-0.66	-1.15	-0.5	1.78	-0.2	0.82	0.002	1.8e-05	0.082	1.7e-11	0.38	7e-05	Jun 9, 2011	February 2009 (Genome Reference Consortium GRCh37)
g	219954_s_at	GBA3	glucosidase, beta, acid 3 (cytosolic)	chr4p15.2	57733	0.33	-0.24	-0.07	0.79	-0.31	-0.19	0.0018	0.11	0.69	5.5e-09	0.0013	0.1	Jun 9, 2011	February 2009 (Genome Reference Consortium GRCh37)
g	213921_at	SST	somatostatin	chr3q28	6750	0.07	0.16	-0.29	1.11	-0.35	-0.16	0.64	0.37	0.085	2.5e-13	0.0022	0.25	Jun 9, 2011	February 2009 (Genome Reference Consortium GRCh37)
g	224480_s_at	AGPAT9	1-acylglycerol-3-phosphate O-acyltransferase 9	chr4q21.23	84803	0.59	0.03	0.31	1.07	-0.75	-0.45	5.9e-06	0.89	0.092	2e-10	3.1e-11	0.00064	Jun 9, 2011	February 2009 (Genome Reference Consortium GRCh37)
g	209301_at	CA2	carbonic anhydrase II	chr8q22	760	1.25	-1.09	0.54	3.1	-1.87	-0.4	1.3e-06	0.0017	0.15	2e-23	6.5e-17	0.19	Jun 9, 2011	February 2009 (Genome Reference Consortium GRCh37)
g	210675_s_at	PTPRR	protein tyrosine phosphatase, receptor type, R	chr12q15	5801	0.62	-0.11	-0.12	0.1	-0.17	-0.29	9e-05	0.68	0.64	0.75	0.32	0.1	Jun 9, 2011	February 2009 (Genome Reference Consortium GRCh37)
g	224355_s_at	MS4A8B	membrane-spanning 4-domains, subfamily A, member 8B	chr11q12.2	83661	0.55	-0.31	0.58	0.99	-0.76	-0.36	0.0002	0.15	0.0019	2.5e-07	2.5e-09	0.021	Jun 9, 2011	February 2009 (Genome Reference Consortium GRCh37)
g	237521_x_at	---	---	---	---	-0.12	-1.09	1.36	1.03	-0.47	-0.19	0.65	2.4e-05	6.8e-09	0.0002	0.015	0.43	Jun 9, 2011	February 2009 (Genome Reference Consortium GRCh37)
g	215125_s_at	UGT1A1 /// UGT1A10 /// UGT1A3 /// UGT1A4 /// UGT1A5 /// UGT1A6 /// UGT1A7 /// UGT1A8 /// UGT1A9	UDP glucuronosyltransferase 1 family, polypeptide A1 /// UDP glucuronosyltransferase 1 family, polypeptide A10 /// UDP glucuronosyltransferase 1 family, polypeptide A3 /// UDP glucuronosyltransferase 1 family, polypeptide A4 /// UDP glucuronosyltransferase 1 family, polypeptide A5 /// UDP glucuronosyltransferase 1 family, polypeptide A6 /// UDP glucuronosyltransferase 1 family, polypeptide A7 ///…	chr2q37	54575 /// 54576 /// 54577 /// 54578 /// 54579 /// 54600 /// 54657 /// 54658 /// 54659	-0.46	-0.99	1.09	1.47	-0.76	0.34	0.041	0.00029	1.8e-05	1e-07	7e-05	0.16	Jun 9, 2011	February 2009 (Genome Reference Consortium GRCh37)
g	207052_at	HAVCR1	hepatitis A virus cellular receptor 1	chr5q33.2	26762	-0.25	-0.59	0.31	-0.02	0	0.35	0.17	0.0072	0.18	0.96	0.98	0.048	Jun 9, 2011	February 2009 (Genome Reference Consortium GRCh37)
g	241703_at	RUNDC3B	RUN domain containing 3B	chr7q21.12	154661	-0.1	0.22	-0.19	0.66	0	-0.27	0.51	0.21	0.29	8.1e-05	0.99	0.049	Jun 9, 2011	February 2009 (Genome Reference Consortium GRCh37)
g	240422_at	---	---	---	---	-0.17	-0.67	0.54	1.02	-0.26	-0.09	0.2	7.8e-06	0.00023	7.3e-12	0.026	0.56	Jun 9, 2011	February 2009 (Genome Reference Consortium GRCh37)
g	229070_at	C6orf105	chromosome 6 open reading frame 105	chr6p24.1	84830	-0.48	-0.69	1.25	2.52	-1.49	0.37	0.079	0.049	4.4e-05	2.6e-16	4.6e-12	0.2	Jun 9, 2011	February 2009 (Genome Reference Consortium GRCh37)
g	207544_s_at	ADH6	alcohol dehydrogenase 6 (class V)	chr4q23	130	0.1	-0.53	0.54	0.06	-0.34	0.22	0.48	0.00029	9.7e-05	0.79	0.0011	0.079	Jun 9, 2011	February 2009 (Genome Reference Consortium GRCh37)
g	206084_at	PTPRR	protein tyrosine phosphatase, receptor type, R	chr12q15	5801	0.62	-0.14	-0.01	0.06	-0.19	-0.29	0.00016	0.6	0.98	0.86	0.27	0.11	Jun 9, 2011	February 2009 (Genome Reference Consortium GRCh37)
g	236430_at	TMED6	transmembrane emp24 protein transport domain containing 6	chr16q22.1	146456	0.21	-0.46	0.53	0.31	-0.24	-0.17	0.16	0.011	0.0019	0.15	0.071	0.28	Jun 9, 2011	February 2009 (Genome Reference Consortium GRCh37)
g	244567_at	---	---	---	---	-0.32	-0.75	0.52	-0.02	-0.05	0.42	0.18	0.0099	0.075	0.96	0.86	0.07	Jun 9, 2011	February 2009 (Genome Reference Consortium GRCh37)
g	202742_s_at	PRKACB	protein kinase, cAMP-dependent, catalytic, beta	chr1p36.1	5567	-0.82	0.12	0.5	1.31	-0.24	-0.08	2.7e-06	0.68	0.037	1.6e-08	0.18	0.74	Jun 9, 2011	February 2009 (Genome Reference Consortium GRCh37)
g	215103_at	CYP2C18	cytochrome P450, family 2, subfamily C, polypeptide 18	chr10q24	1562	0.56	-0.42	0.49	0.16	-0.44	-0.17	1.2e-07	0.0046	0.00032	0.41	6.1e-06	0.18	Jun 9, 2011	February 2009 (Genome Reference Consortium GRCh37)
g	220724_at	CWH43	cell wall biogenesis 43 C-terminal homolog (S. cerevisiae)	chr4p11	80157	-0.37	-0.38	0.79	0.84	-0.37	-0.01	0.0029	0.021	1.1e-08	6.9e-08	0.00083	0.97	Jun 9, 2011	February 2009 (Genome Reference Consortium GRCh37)
g	223782_s_at	TINAG	tubulointerstitial nephritis antigen	chr6p12.1	27283	-0.44	-0.49	-0.06	0.62	0.03	0.34	2.5e-05	0.00041	0.73	1.4e-05	0.82	0.0017	Jun 9, 2011	February 2009 (Genome Reference Consortium GRCh37)
g	236860_at	NPY6R	neuropeptide Y receptor Y6 (pseudogene)	chr5q31	4888	0.04	-0.17	0.37	0.33	-0.31	-0.01	0.69	0.15	0.00045	0.0058	6.2e-05	0.94	Jun 9, 2011	February 2009 (Genome Reference Consortium GRCh37)
g	206340_at	NR1H4	nuclear receptor subfamily 1, group H, member 4	chr12q23.1	9971	0.2	-0.24	0.33	0.46	-0.29	-0.17	0.086	0.12	0.023	0.0025	0.0038	0.15	Jun 9, 2011	February 2009 (Genome Reference Consortium GRCh37)
g	207432_at	BEST2	bestrophin 2	chr19p13.2	54831	-0.29	-0.6	0.48	2.07	-0.65	-0.09	0.047	0.00062	0.0058	5.3e-45	4e-08	0.6	Jun 9, 2011	February 2009 (Genome Reference Consortium GRCh37)
g	203691_at	PI3	peptidase inhibitor 3, skin-derived	chr20q13.12	5266	0.45	-0.98	0.42	1.24	-1.27	0.66	0.081	0.0014	0.21	9.5e-05	3.7e-10	0.0063	Jun 9, 2011	February 2009 (Genome Reference Consortium GRCh37)
g	1553828_at	FAM55A	family with sequence similarity 55, member A	chr11q23.2	120400	-0.65	-1.69	1.03	2.03	-0.49	0.31	0.003	6.3e-11	8e-05	1.2e-14	0.017	0.2	Jun 9, 2011	February 2009 (Genome Reference Consortium GRCh37)
g	1560469_at	NR5A2	nuclear receptor subfamily 5, group A, member 2	chr1q32.1	2494	-0.24	-0.22	-0.09	0.42	0.18	-0.04	0.009	0.068	0.49	0.00038	0.037	0.74	Jun 9, 2011	February 2009 (Genome Reference Consortium GRCh37)
g	216687_x_at	UGT2B15	UDP glucuronosyltransferase 2 family, polypeptide B15	chr4q13	7366	0.1	-0.16	0.38	-0.01	-0.26	0.05	0.39	0.3	0.0041	0.95	0.0073	0.68	Jun 9, 2011	February 2009 (Genome Reference Consortium GRCh37)
g	1555963_x_at	B3GNT7	UDP-GlcNAc:betaGal beta-1,3-N-acetylglucosaminyltransferase 7	chr2q37.1	93010	0.41	-0.72	-0.1	2.32	-0.94	-0.07	0.042	0.0041	0.74	1e-26	8.4e-09	0.77	Jun 9, 2011	February 2009 (Genome Reference Consortium GRCh37)
g	228232_s_at	VSIG2	V-set and immunoglobulin domain containing 2	chr11q24	23584	-0.23	-0.55	1.19	2.31	-1.27	-0.04	0.27	0.028	2.7e-08	2.1e-27	3.4e-16	0.87	Jun 9, 2011	February 2009 (Genome Reference Consortium GRCh37)
g	208596_s_at	UGT1A1 /// UGT1A10 /// UGT1A3 /// UGT1A4 /// UGT1A5 /// UGT1A6 /// UGT1A7 /// UGT1A8 /// UGT1A9	UDP glucuronosyltransferase 1 family, polypeptide A1 /// UDP glucuronosyltransferase 1 family, polypeptide A10 /// UDP glucuronosyltransferase 1 family, polypeptide A3 /// UDP glucuronosyltransferase 1 family, polypeptide A4 /// UDP glucuronosyltransferase 1 family, polypeptide A5 /// UDP glucuronosyltransferase 1 family, polypeptide A6 /// UDP glucuronosyltransferase 1 family, polypeptide A7 ///…	chr2q37	54575 /// 54576 /// 54577 /// 54578 /// 54579 /// 54600 /// 54657 /// 54658 /// 54659	-0.39	-0.98	0.92	1.36	-0.66	0.32	0.054	5.6e-05	6.5e-05	3.6e-08	0.00014	0.13	Jun 9, 2011	February 2009 (Genome Reference Consortium GRCh37)
g	205950_s_at	CA1	carbonic anhydrase I	chr8q21.2	759	-0.32	-1.09	-0.53	4.4	-1.13	0.16	0.29	0.0014	0.15	4.8e-59	9.7e-07	0.64	Jun 9, 2011	February 2009 (Genome Reference Consortium GRCh37)
g	205185_at	SPINK5	serine peptidase inhibitor, Kazal type 5	chr5q32	11005	0.07	-0.84	0.01	2.22	-0.81	0.13	0.76	0.00022	0.98	3.7e-28	1.5e-07	0.56	Jun 9, 2011	February 2009 (Genome Reference Consortium GRCh37)
g	239805_at	SLC13A2	solute carrier family 13 (sodium-dependent dicarboxylate transporter), member 2	chr17p13.2	9058	-0.4	-0.46	-0.15	0.71	0.15	0.14	0.00042	0.002	0.37	1.4e-06	0.18	0.27	Jun 9, 2011	February 2009 (Genome Reference Consortium GRCh37)
g	219747_at	C4orf31	chromosome 4 open reading frame 31	chr4q27	79625	-0.23	-0.17	0.16	0.66	-0.11	-0.02	0.13	0.42	0.46	0.00068	0.45	0.92	Jun 9, 2011	February 2009 (Genome Reference Consortium GRCh37)
g	204607_at	HMGCS2	3-hydroxy-3-methylglutaryl-CoA synthase 2 (mitochondrial)	chr1p13-p12	3158	-1.86	-1.2	1.29	1.47	0.07	0.63	9.5e-12	0.0016	0.00033	0.0002	0.85	0.045	Jun 9, 2011	February 2009 (Genome Reference Consortium GRCh37)
g	207003_at	GUCA2A	guanylate cyclase activator 2A (guanylin)	chr1p35-p34	2980	-0.68	-0.99	-0.58	3.11	-0.54	0.48	0.00089	0.00013	0.031	5.3e-46	0.0045	0.026	Jun 9, 2011	February 2009 (Genome Reference Consortium GRCh37)
g	207080_s_at	PYY	peptide YY	chr17q21.1	5697	0	-0.52	-0.32	2.18	-0.55	-0.04	0.98	0.0038	0.092	4.6e-51	6.1e-06	0.81	Jun 9, 2011	February 2009 (Genome Reference Consortium GRCh37)
g	208343_s_at	NR5A2	nuclear receptor subfamily 5, group A, member 2	chr1q32.1	2494	0.12	-0.41	-0.25	1.01	-0.21	-0.03	0.36	0.0061	0.11	3e-13	0.058	0.86	Jun 9, 2011	February 2009 (Genome Reference Consortium GRCh37)
g	227048_at	LAMA1	laminin, alpha 1	chr18p11.3	284217	0.26	-0.28	0.62	1.37	-0.72	-0.39	0.11	0.18	0.00059	1.8e-14	1.2e-08	0.01	Jun 9, 2011	February 2009 (Genome Reference Consortium GRCh37)
g	215321_at	RUNDC3B	RUN domain containing 3B	chr7q21.12	154661	-0.21	0.18	-0.17	0.78	-0.06	-0.15	0.078	0.27	0.29	8.8e-08	0.65	0.25	Jun 9, 2011	February 2009 (Genome Reference Consortium GRCh37)
g	1552365_at	SCIN	scinderin	chr7p21.3	85477	0.55	-0.25	0.88	1.46	-0.9	-0.69	0.0083	0.41	0.00033	1.1e-08	3e-07	0.00055	Jun 9, 2011	February 2009 (Genome Reference Consortium GRCh37)
g	220786_s_at	SLC38A4	solute carrier family 38, member 4	chr12q13	55089	-0.62	-0.19	0.02	0.1	0.28	0.27	1.5e-06	0.34	0.94	0.67	0.03	0.059	Jun 9, 2011	February 2009 (Genome Reference Consortium GRCh37)
g	220026_at	CLCA4	chloride channel accessory 4	chr1p31-p22	22802	-0.2	-1.73	0.18	4.09	-1.63	0.69	0.63	2.3e-05	0.73	3e-28	6.3e-09	0.049	Jun 9, 2011	February 2009 (Genome Reference Consortium GRCh37)
g	224959_at	SLC26A2	solute carrier family 26 (sulfate transporter), member 2	chr5q31-q34	1836	-1.05	-1.12	-1.35	2.18	0.51	0.68	1.5e-06	0.0001	2.6e-07	2e-15	0.017	0.0029	Jun 9, 2011	February 2009 (Genome Reference Consortium GRCh37)
g	224027_at	CCL28	chemokine (C-C motif) ligand 28	chr5p12	56477	0.07	-1.15	0.49	1.6	-0.71	0.21	0.74	1.6e-09	0.018	4e-17	3.1e-07	0.24	Jun 9, 2011	February 2009 (Genome Reference Consortium GRCh37)
g	203913_s_at	HPGD	hydroxyprostaglandin dehydrogenase 15-(NAD)	chr4q34-q35	3248	0.24	0.39	-0.11	1.37	-0.33	-0.72	0.3	0.18	0.73	1.8e-07	0.1	0.00031	Jun 9, 2011	February 2009 (Genome Reference Consortium GRCh37)
g	211848_s_at	CEACAM7	carcinoembryonic antigen-related cell adhesion molecule 7	chr19q13.2	1087	-0.59	-2.11	-0.13	3.42	-0.89	0.96	0.051	7.7e-10	0.78	2.5e-25	0.00064	0.00068	Jun 9, 2011	February 2009 (Genome Reference Consortium GRCh37)
g	209993_at	ABCB1	ATP-binding cassette, sub-family B (MDR/TAP), member 1	chr7q21.12	5243	-1.53	-0.2	-0.39	1.03	0.66	0.44	4.9e-13	0.56	0.22	0.0011	0.0019	0.079	Jun 9, 2011	February 2009 (Genome Reference Consortium GRCh37)
g	240110_at	HMGCS2	3-hydroxy-3-methylglutaryl-CoA synthase 2 (mitochondrial)	chr1p13-p12	3158	-0.63	-0.62	0.66	0.63	-0.01	0.16	8.7e-07	0.00029	4.5e-05	0.00058	0.93	0.29	Jun 9, 2011	February 2009 (Genome Reference Consortium GRCh37)
g	214261_s_at	ADH6	alcohol dehydrogenase 6 (class V)	chr4q23	130	0	-0.93	0.71	0.21	-0.41	0.42	0.99	2e-07	5.3e-05	0.39	0.0021	0.0051	Jun 9, 2011	February 2009 (Genome Reference Consortium GRCh37)
g	214598_at	CLDN8	claudin 8	chr21q22.11	9073	-0.47	-0.81	-0.52	3.51	-0.68	0.1	0.027	0.0021	0.057	1.7e-65	0.00019	0.71	Jun 9, 2011	February 2009 (Genome Reference Consortium GRCh37)
g	214421_x_at	CYP2C9	cytochrome P450, family 2, subfamily C, polypeptide 9	chr10q24	1559	0.33	-0.24	0.12	0.06	-0.2	-0.04	0.002	0.097	0.43	0.78	0.049	0.76	Jun 9, 2011	February 2009 (Genome Reference Consortium GRCh37)
g	239272_at	MMP28	matrix metallopeptidase 28	chr17q21.1	79148	0.5	0.12	0.66	1.34	-0.93	-0.59	0.00054	0.61	0.00016	1.7e-14	1.1e-14	2.3e-05	Jun 9, 2011	February 2009 (Genome Reference Consortium GRCh37)
g	221305_s_at	UGT1A8 /// UGT1A9	UDP glucuronosyltransferase 1 family, polypeptide A8 /// UDP glucuronosyltransferase 1 family, polypeptide A9	chr2q37	54576 /// 54600	-0.39	-0.67	0.87	1.38	-0.57	0.07	0.011	0.00041	5.2e-07	1.4e-14	1.4e-05	0.73	Jun 9, 2011	February 2009 (Genome Reference Consortium GRCh37)
g	217110_s_at	MUC4	mucin 4, cell surface associated	chr3q29	4585	0.67	-1.08	1.92	1.72	-1.57	-0.38	0.0048	0.00034	1.2e-13	8.9e-09	7.6e-16	0.14	Jun 9, 2011	February 2009 (Genome Reference Consortium GRCh37)
g	225660_at	SEMA6A	sema domain, transmembrane domain (TM), and cytoplasmic domain, (semaphorin) 6A	chr5q23.1	57556	-0.45	-0.49	-0.43	1.15	-0.03	0.38	0.0054	0.023	0.045	2e-08	0.86	0.024	Jun 9, 2011	February 2009 (Genome Reference Consortium GRCh37)
g	227735_s_at	C10orf99	chromosome 10 open reading frame 99	chr10q23.1	387695	-2.16	-2.47	0.39	1.88	0.4	1.58	2.6e-17	4.8e-14	0.33	2.1e-07	0.15	1.5e-09	Jun 9, 2011	February 2009 (Genome Reference Consortium GRCh37)
g	234632_x_at	---	---	---	---	0.27	-0.5	0.28	0.99	-0.45	-0.16	0.13	0.024	0.23	4.6e-06	0.0028	0.41	Jun 9, 2011	February 2009 (Genome Reference Consortium GRCh37)
g	228293_at	DEPDC7	DEP domain containing 7	chr11p13	91614	-0.35	0	-0.58	-0.17	0.55	0.15	0.036	0.99	0.004	0.54	0.00011	0.44	Jun 9, 2011	February 2009 (Genome Reference Consortium GRCh37)
g	207014_at	GABRA2	gamma-aminobutyric acid (GABA) A receptor, alpha 2	chr4p12	2555	-0.24	-0.19	-0.25	0.15	0.11	0.28	0.14	0.4	0.22	0.56	0.5	0.082	Jun 9, 2011	February 2009 (Genome Reference Consortium GRCh37)
g	228195_at	C2orf88	chromosome 2 open reading frame 88	chr2q32.2	84281	0.16	-0.36	0.52	1.96	-0.86	-0.36	0.38	0.098	0.0084	7.7e-29	7.5e-11	0.028	Jun 9, 2011	February 2009 (Genome Reference Consortium GRCh37)
g	223551_at	PKIB	protein kinase (cAMP-dependent, catalytic) inhibitor beta	chr6q22.31	5570	0.02	-0.31	-0.16	2.18	-0.6	-0.23	0.96	0.32	0.64	1.2e-17	0.0024	0.36	Jun 9, 2011	February 2009 (Genome Reference Consortium GRCh37)
g	237515_at	TMEM56	transmembrane protein 56	chr1p21.3	148534	-0.17	-0.67	0.25	0.43	0.04	0.07	0.23	2.5e-05	0.15	0.017	0.77	0.64	Jun 9, 2011	February 2009 (Genome Reference Consortium GRCh37)
g	212768_s_at	OLFM4	olfactomedin 4	chr13q14.3	10562	-1.37	-2.52	1.65	1.79	-1.06	1.81	0.0012	1.2e-06	0.0017	0.0021	0.0071	7.7e-06	Jun 9, 2011	February 2009 (Genome Reference Consortium GRCh37)
g	219014_at	PLAC8	placenta-specific 8	chr4q21.22	51316	1.02	-1.07	0.59	2.18	-1.72	0.1	3.7e-05	0.0011	0.09	3.3e-12	3.1e-16	0.76	Jun 9, 2011	February 2009 (Genome Reference Consortium GRCh37)
g	206000_at	MEP1A	meprin A, alpha (PABA peptide hydrolase)	chr6p12-p11	4224	-1.37	-1.73	0.05	1.84	0.31	0.81	7.2e-10	1.1e-09	0.9	7.5e-10	0.19	0.00058	Jun 9, 2011	February 2009 (Genome Reference Consortium GRCh37)
g	220645_at	FAM55D	family with sequence similarity 55, member D	chr11q23.2	54827	-1.02	-1.59	0.63	2.62	-0.18	0.18	6.1e-06	2.2e-08	0.044	9.4e-22	0.47	0.52	Jun 9, 2011	February 2009 (Genome Reference Consortium GRCh37)
g	219669_at	CD177	CD177 molecule	chr19q13.2	57126	-0.13	-0.69	-0.13	2.81	-0.74	-0.09	0.55	0.0024	0.63	3e-54	1.2e-06	0.69	Jun 9, 2011	February 2009 (Genome Reference Consortium GRCh37)
g	221796_at	NTRK2	neurotrophic tyrosine kinase, receptor, type 2	chr9q22.1	4915	-0.26	0.31	0.39	0.34	-0.24	-0.1	0.23	0.26	0.13	0.26	0.21	0.69	Jun 9, 2011	February 2009 (Genome Reference Consortium GRCh37)
g	229659_s_at	---	---	---	---	-0.82	-2.37	1.35	2.23	-1.17	1.31	0.012	3.7e-10	0.00048	3.6e-08	2.9e-05	1.6e-05	Jun 9, 2011	February 2009 (Genome Reference Consortium GRCh37)
g	206149_at	CHP2	calcineurin B homologous protein 2	chr16p12.2	63928	-0.92	-1.18	0.11	2.31	-0.24	0.44	9.9e-07	9.4e-07	0.72	1.3e-24	0.22	0.035	Jun 9, 2011	February 2009 (Genome Reference Consortium GRCh37)
g	217109_at	MUC4	mucin 4, cell surface associated	chr3q29	4585	0.62	-1.22	2.16	2.02	-1.88	-0.21	0.031	0.00057	2.1e-12	8.5e-09	2.4e-16	0.52	Jun 9, 2011	February 2009 (Genome Reference Consortium GRCh37)
g	233371_at	ABCC13	ATP-binding cassette, sub-family C (CFTR/MRP), member 13, pseudogene	chr21q11.2	150000	-0.23	-0.64	0.26	1.32	-0.35	0.09	0.042	1.9e-06	0.069	2.3e-26	0.00029	0.52	Jun 9, 2011	February 2009 (Genome Reference Consortium GRCh37)
g	209869_at	ADRA2A	adrenergic, alpha-2A-, receptor	chr10q24-q26	150	-0.33	0.37	0.15	0.55	-0.09	-0.19	0.057	0.11	0.55	0.02	0.61	0.31	Jun 9, 2011	February 2009 (Genome Reference Consortium GRCh37)
g	205523_at	HAPLN1	hyaluronan and proteoglycan link protein 1	chr5q14.3	1404	-0.23	-0.52	-0.06	1.04	-0.12	0.1	0.016	8.5e-06	0.7	5.8e-22	0.21	0.33	Jun 9, 2011	February 2009 (Genome Reference Consortium GRCh37)
g	239673_at	---	---	---	---	0.36	-0.76	0.74	1.11	-0.66	-0.23	0.021	5.5e-05	4.3e-05	6.1e-09	5.6e-07	0.18	Jun 9, 2011	February 2009 (Genome Reference Consortium GRCh37)
g	234640_x_at	---	---	---	---	0.25	-0.42	0.17	0.48	-0.22	-0.11	0.042	0.0069	0.29	0.0027	0.046	0.41	Jun 9, 2011	February 2009 (Genome Reference Consortium GRCh37)
g	208450_at	LGALS2	lectin, galactoside-binding, soluble, 2	chr22q12-q13|22q13.1	3957	-0.04	-0.61	-0.11	1.55	-0.38	0.05	0.85	0.0034	0.65	9.4e-16	0.012	0.82	Jun 9, 2011	February 2009 (Genome Reference Consortium GRCh37)
g	230645_at	FRMD3	FERM domain containing 3	chr9q21.32	257019	0.34	-0.52	0.73	1.49	-0.72	-0.48	0.058	0.023	0.00039	6.5e-13	1.2e-06	0.0057	Jun 9, 2011	February 2009 (Genome Reference Consortium GRCh37)
g	206134_at	ADAMDEC1	ADAM-like, decysin 1	chr8p21.2	27299	-0.26	-0.7	-0.35	2.14	-0.34	0.09	0.3	0.018	0.26	5.5e-16	0.12	0.76	Jun 9, 2011	February 2009 (Genome Reference Consortium GRCh37)
g	216039_at	GABRA2	gamma-aminobutyric acid (GABA) A receptor, alpha 2	chr4p12	2555	-0.13	-0.2	-0.23	0	0.13	0.22	0.42	0.32	0.23	0.99	0.33	0.14	Jun 9, 2011	February 2009 (Genome Reference Consortium GRCh37)
g	204213_at	PIGR	polymeric immunoglobulin receptor	chr1q31-q41	5284	0.63	-1.57	1.25	1.47	-1.46	0.37	0.012	1.2e-07	1.4e-05	4.2e-06	1.1e-12	0.17	Jun 9, 2011	February 2009 (Genome Reference Consortium GRCh37)
g	229620_at	---	---	---	---	-0.33	-0.22	-0.2	0.86	0.23	-0.19	0.0031	0.14	0.2	4.2e-10	0.024	0.12	Jun 9, 2011	February 2009 (Genome Reference Consortium GRCh37)
g	208383_s_at	PCK1	phosphoenolpyruvate carboxykinase 1 (soluble)	chr20q13.31	5105	-0.61	-1.72	0.02	2.39	0.19	-0.03	0.031	1.7e-07	0.96	3.8e-13	0.51	0.93	Jun 9, 2011	February 2009 (Genome Reference Consortium GRCh37)
g	206198_s_at	CEACAM7	carcinoembryonic antigen-related cell adhesion molecule 7	chr19q13.2	1087	-0.71	-2.47	-0.11	3.9	-1.03	1.17	0.046	1.1e-09	0.85	2.8e-23	0.00081	0.00048	Jun 9, 2011	February 2009 (Genome Reference Consortium GRCh37)
g	206143_at	SLC26A3	solute carrier family 26, member 3	chr7q31	1811	-2.27	-3.18	-1.75	3.98	0.86	1.8	5.3e-09	8.6e-11	0.00051	9.4e-16	0.028	4.8e-06	Jun 9, 2011	February 2009 (Genome Reference Consortium GRCh37)
g	1561387_a_at	FAM55A	family with sequence similarity 55, member A	chr11q23.2	120400	-0.37	-0.91	0.59	1.23	-0.34	0.18	0.0075	2.1e-08	0.00035	3.9e-14	0.0059	0.23	Jun 9, 2011	February 2009 (Genome Reference Consortium GRCh37)
g	1552367_a_at	SCIN	scinderin	chr7p21.3	85477	0.32	-0.27	0.67	1.04	-0.64	-0.4	0.042	0.19	0.00018	4.1e-08	7.2e-07	0.0089	Jun 9, 2011	February 2009 (Genome Reference Consortium GRCh37)
g	215028_at	SEMA6A	sema domain, transmembrane domain (TM), and cytoplasmic domain, (semaphorin) 6A	chr5q23.1	57556	-0.52	-0.46	-0.37	0.98	0.2	0.19	0.00085	0.028	0.081	9.8e-07	0.19	0.28	Jun 9, 2011	February 2009 (Genome Reference Consortium GRCh37)
g	208126_s_at	CYP2C18	cytochrome P450, family 2, subfamily C, polypeptide 18	chr10q24	1562	0.81	-0.72	0.69	0.46	-0.7	-0.22	1.1e-08	0.00013	0.00013	0.033	5.4e-08	0.19	Jun 9, 2011	February 2009 (Genome Reference Consortium GRCh37)
g	220310_at	TUBAL3	tubulin, alpha-like 3	chr10p15.1	79861	0.36	-0.8	-0.21	1.04	-0.39	0.14	0.03	6.9e-05	0.37	4.6e-07	0.0094	0.47	Jun 9, 2011	February 2009 (Genome Reference Consortium GRCh37)
g	241994_at	XDH	xanthine dehydrogenase	chr2p23.1	7498	0.09	-1.16	0.33	1.64	-0.89	0.49	0.72	1.1e-06	0.23	8.5e-12	1.2e-07	0.016	Jun 9, 2011	February 2009 (Genome Reference Consortium GRCh37)
g	238862_at	MFSD4	major facilitator superfamily domain containing 4	chr1q32.1	148808	0.01	-0.54	0.06	1.15	-0.34	0.02	0.95	3.3e-05	0.7	1.6e-21	0.00031	0.92	Jun 9, 2011	February 2009 (Genome Reference Consortium GRCh37)
g	211548_s_at	HPGD	hydroxyprostaglandin dehydrogenase 15-(NAD)	chr4q34-q35	3248	0.08	0.51	-0.18	1.47	-0.26	-0.72	0.76	0.075	0.57	2.5e-08	0.2	0.00037	Jun 9, 2011	February 2009 (Genome Reference Consortium GRCh37)
g	237086_at	FOXA1	Forkhead box A1	chr14q12-q13	3169	0.09	-0.16	0.65	-0.1	-0.22	-0.11	0.48	0.32	5.4e-07	0.63	0.04	0.38	Jun 9, 2011	February 2009 (Genome Reference Consortium GRCh37)
g	220622_at	LRRC31	leucine rich repeat containing 31	chr3q26.2	79782	-0.75	-1.58	1.14	1.14	-0.22	0.44	6.2e-06	3.8e-15	6.3e-09	3.6e-07	0.2	0.013	Jun 9, 2011	February 2009 (Genome Reference Consortium GRCh37)
g	219937_at	TRHDE	thyrotropin-releasing hormone degrading enzyme	chr12q15-q21	29953	-0.36	-0.37	0.36	0.49	-0.04	0.08	0.00024	0.0043	0.0037	0.00029	0.73	0.53	Jun 9, 2011	February 2009 (Genome Reference Consortium GRCh37)
g	203914_x_at	HPGD	hydroxyprostaglandin dehydrogenase 15-(NAD)	chr4q34-q35	3248	0.11	0.51	-0.15	1.44	-0.27	-0.75	0.65	0.069	0.64	3.5e-08	0.19	0.00015	Jun 9, 2011	February 2009 (Genome Reference Consortium GRCh37)
g	205892_s_at	FABP1	fatty acid binding protein 1, liver	chr2p11	2168	-2.01	-2.13	0.15	2.14	0.26	1.44	2.1e-10	2.5e-07	0.79	1.2e-06	0.46	9.8e-06	Jun 9, 2011	February 2009 (Genome Reference Consortium GRCh37)
g	226907_at	PPP1R14C	protein phosphatase 1, regulatory (inhibitor) subunit 14C	chr6q24.3-q25.3	81706	-1.52	-0.69	-0.49	0.42	0.63	1.12	2.6e-20	0.0041	0.045	0.13	0.00014	3.3e-11	Jun 9, 2011	February 2009 (Genome Reference Consortium GRCh37)
g	207249_s_at	SLC28A2	solute carrier family 28 (sodium-coupled nucleoside transporter), member 2	chr15q15	9153	0.49	-0.98	1.01	1.38	-1.04	-0.09	0.026	0.00024	6.7e-05	4.2e-07	8e-09	0.73	Jun 9, 2011	February 2009 (Genome Reference Consortium GRCh37)
g	220075_s_at	CDHR5	cadherin-related family member 5	chr11p15.5	53841	-0.2	-1.05	-0.23	1.81	-0.28	0.26	0.26	7.7e-08	0.33	4.7e-22	0.074	0.14	Jun 9, 2011	February 2009 (Genome Reference Consortium GRCh37)
g	233604_at	FLJ22763	hypothetical LOC401081	chr3q13.13	401081	-1.15	-0.98	0.04	1.07	0.41	0.5	5.3e-12	1.3e-05	0.9	5.6e-06	0.016	0.0067	Jun 9, 2011	February 2009 (Genome Reference Consortium GRCh37)
g	1552797_s_at	PROM2	prominin 2	chr2q11.1	150696	-0.02	-0.14	0.79	0.58	-0.69	0.07	0.93	0.61	0.00029	0.024	1.2e-05	0.77	Jun 9, 2011	February 2009 (Genome Reference Consortium GRCh37)
g	231120_x_at	PKIB	protein kinase (cAMP-dependent, catalytic) inhibitor beta	chr6q22.31	5570	0.15	-0.33	0.05	1.32	-0.36	-0.28	0.37	0.11	0.83	2.4e-13	0.0079	0.076	Jun 9, 2011	February 2009 (Genome Reference Consortium GRCh37)
g	1552502_s_at	RHBDL2	rhomboid, veinlet-like 2 (Drosophila)	chr1p34.3	54933	0.08	-0.53	1.1	1.23	-0.88	-0.15	0.7	0.012	5.9e-10	4.8e-10	4.1e-11	0.44	Jun 9, 2011	February 2009 (Genome Reference Consortium GRCh37)
g	224963_at	SLC26A2	solute carrier family 26 (sulfate transporter), member 2	chr5q31-q34	1836	-0.9	-1.1	-1.02	1.93	0.38	0.6	3.5e-06	1e-05	1.6e-05	1.1e-15	0.046	0.0032	Jun 9, 2011	February 2009 (Genome Reference Consortium GRCh37)
g	1563692_at	---	---	---	---	-0.42	-0.71	-0.49	1.47	0.13	0.16	0.0066	0.00026	0.012	1.2e-15	0.43	0.38	Jun 9, 2011	February 2009 (Genome Reference Consortium GRCh37)
g	214142_at	ZG16	zymogen granule protein 16 homolog (rat)	chr16p11.2	653808	-0.49	-1.97	0.25	4.87	-1.64	0.62	0.17	8.2e-07	0.61	2.5e-44	4e-09	0.077	Jun 9, 2011	February 2009 (Genome Reference Consortium GRCh37)
g	227736_at	C10orf99	chromosome 10 open reading frame 99	chr10q23.1	387695	-2.49	-2.66	0.43	2.02	0.54	1.72	1.6e-18	5e-13	0.34	6.8e-07	0.076	4.3e-09	Jun 9, 2011	February 2009 (Genome Reference Consortium GRCh37)
g	238143_at	LOC646627	phospholipase inhibitor	chr1q44	646627	-0.7	-1.25	0.48	2.55	-0.6	0.33	0.0022	1.1e-05	0.13	7.5e-22	0.0042	0.2	Jun 9, 2011	February 2009 (Genome Reference Consortium GRCh37)
g	230573_at	SGK2	Serum/glucocorticoid regulated kinase 2	chr20q13.2	10110	-0.86	-0.77	-0.37	0.85	0.21	0.74	1.9e-10	1.9e-05	0.057	7.8e-06	0.14	4.1e-08	Jun 9, 2011	February 2009 (Genome Reference Consortium GRCh37)
g	204273_at	EDNRB	endothelin receptor type B	chr13q22	1910	-0.65	0.01	-0.16	1.12	-0.05	0.14	1.3e-06	0.96	0.43	1.5e-10	0.76	0.41	Jun 9, 2011	February 2009 (Genome Reference Consortium GRCh37)
g	203717_at	DPP4	dipeptidyl-peptidase 4	chr2q24.3	1803	0.67	0.06	-0.03	0.18	-0.12	-0.58	0.00011	0.83	0.91	0.55	0.54	0.00091	Jun 9, 2011	February 2009 (Genome Reference Consortium GRCh37)
g	207245_at	UGT2B17	UDP glucuronosyltransferase 2 family, polypeptide B17	chr4q13	7367	-0.07	-1.33	0.52	3.17	-1.75	0.77	0.88	0.0047	0.31	5.4e-13	1.2e-08	0.042	Jun 9, 2011	February 2009 (Genome Reference Consortium GRCh37)
g	206262_at	ADH1C	alcohol dehydrogenase 1C (class I), gamma polypeptide	chr4q23	126	-0.15	-1.42	0.19	3.06	-1.03	0.34	0.65	3.3e-05	0.66	4.5e-22	1.7e-05	0.27	Jun 9, 2011	February 2009 (Genome Reference Consortium GRCh37)
g	231678_s_at	ADH4	alcohol dehydrogenase 4 (class II), pi polypeptide	chr4q21-q24|4q22	127	0.06	-0.13	0.22	-0.11	-0.09	0.04	0.62	0.38	0.11	0.54	0.36	0.76	Jun 9, 2011	February 2009 (Genome Reference Consortium GRCh37)
g	202888_s_at	ANPEP	alanyl (membrane) aminopeptidase	chr15q25-q26	290	0.48	0.45	0.28	0.76	-0.57	-0.63	0.033	0.14	0.37	0.013	0.0047	0.0044	Jun 9, 2011	February 2009 (Genome Reference Consortium GRCh37)
g	203908_at	SLC4A4	solute carrier family 4, sodium bicarbonate cotransporter, member 4	chr4q21	8671	0.94	-0.99	0.65	3.24	-1.7	-0.51	0.00042	0.0054	0.076	1e-25	4.1e-14	0.082	Jun 9, 2011	February 2009 (Genome Reference Consortium GRCh37)
g	232707_at	ISX	intestine-specific homeobox	chr22q12.3	91464	-1.23	-1.15	-0.26	1.77	0.17	0.76	1.2e-09	2e-05	0.42	4.6e-11	0.45	0.00035	Jun 9, 2011	February 2009 (Genome Reference Consortium GRCh37)
g	209735_at	ABCG2	ATP-binding cassette, sub-family G (WHITE), member 2	chr4q22	9429	0.27	0.18	-0.27	1.01	-0.32	-0.34	0.091	0.41	0.19	6.8e-08	0.023	0.025	Jun 9, 2011	February 2009 (Genome Reference Consortium GRCh37)
g	220421_at	BTNL8	butyrophilin-like 8	chr5q35.3	79908	0.28	-0.73	0.15	1.46	-0.7	0.07	0.11	0.00048	0.54	2.6e-13	1.1e-06	0.75	Jun 9, 2011	February 2009 (Genome Reference Consortium GRCh37)
g	205097_at	SLC26A2	solute carrier family 26 (sulfate transporter), member 2	chr5q31-q34	1836	-1.44	-1.31	-1.38	2.35	0.67	0.89	4.4e-09	7.1e-05	6.8e-06	1.5e-13	0.0061	0.0006	Jun 9, 2011	February 2009 (Genome Reference Consortium GRCh37)
g	221795_at	NTRK2	neurotrophic tyrosine kinase, receptor, type 2	chr9q22.1	4915	-0.3	0.26	0.33	0.3	-0.08	-0.16	0.13	0.31	0.2	0.31	0.68	0.47	Jun 9, 2011	February 2009 (Genome Reference Consortium GRCh37)
g	1553296_at	GPR128	G protein-coupled receptor 128	chr3q12.2	84873	0.42	-0.74	0.07	0.45	-0.33	0.12	0.033	0.0025	0.81	0.11	0.065	0.59	Jun 9, 2011	February 2009 (Genome Reference Consortium GRCh37)
g	213110_s_at	COL4A5	collagen, type IV, alpha 5	chrXq22	1287	-0.4	-0.1	0.39	0.45	-0.17	0.1	0.002	0.62	0.018	0.012	0.19	0.5	Jun 9, 2011	February 2009 (Genome Reference Consortium GRCh37)
g	226147_s_at	PIGR	polymeric immunoglobulin receptor	chr1q31-q41	5284	0.86	-2.51	1.16	1.39	-1.45	0.78	0.0082	2.3e-11	0.0037	0.0014	1.3e-07	0.018	Jun 9, 2011	February 2009 (Genome Reference Consortium GRCh37)
g	221091_at	INSL5	insulin-like 5	chr1p31.3	10022	-0.27	-0.31	-0.34	1.58	-0.38	0.23	0.038	0.075	0.042	1e-28	0.00078	0.098	Jun 9, 2011	February 2009 (Genome Reference Consortium GRCh37)
g	220812_s_at	HHLA2	HERV-H LTR-associating 2	chr3q13.13	11148	-0.49	-0.89	0.21	1.43	-0.24	0.3	0.00039	1.3e-07	0.3	2.8e-18	0.078	0.045	Jun 9, 2011	February 2009 (Genome Reference Consortium GRCh37)
g	219909_at	MMP28	matrix metallopeptidase 28	chr17q21.1	79148	0.19	0.33	0.09	1.18	-0.61	-0.35	0.11	0.024	0.59	5.9e-20	6.9e-11	0.0014	Jun 9, 2011	February 2009 (Genome Reference Consortium GRCh37)
g	213456_at	SOSTDC1	sclerostin domain containing 1	chr7p21.1	25928	-0.4	-0.65	0.31	1.1	0.09	-0.18	0.039	0.007	0.23	4.7e-06	0.67	0.4	Jun 9, 2011	February 2009 (Genome Reference Consortium GRCh37)
g	207200_at	OTC	ornithine carbamoyltransferase	chrXp21.1	5009	0.11	-0.45	0.59	0.07	-0.23	-0.01	0.49	0.013	0.00043	0.78	0.089	0.94	Jun 9, 2011	February 2009 (Genome Reference Consortium GRCh37)
g	239994_at	---	---	---	---	0.12	-0.17	0.42	1.8	-0.91	-0.21	0.51	0.44	0.031	3.6e-26	3.1e-13	0.21	Jun 9, 2011	February 2009 (Genome Reference Consortium GRCh37)
g	240480_at	TINAG	tubulointerstitial nephritis antigen	chr6p12.1	27283	-0.42	-0.52	-0.18	0.47	0.17	0.33	4.9e-05	0.00012	0.24	0.0011	0.1	0.0021	Jun 9, 2011	February 2009 (Genome Reference Consortium GRCh37)
g	1554375_a_at	NR1H4	nuclear receptor subfamily 1, group H, member 4	chr12q23.1	9971	0.23	-0.25	0.28	0.52	-0.29	-0.19	0.093	0.17	0.11	0.0033	0.015	0.17	Jun 9, 2011	February 2009 (Genome Reference Consortium GRCh37)
g	219727_at	DUOX2	dual oxidase 2	chr15q15.3	50506	-0.9	-1.97	1.89	1.39	-1.38	1.51	0.0028	5.6e-08	3.3e-08	0.00062	9.8e-08	7.6e-08	Jun 9, 2011	February 2009 (Genome Reference Consortium GRCh37)
g	209994_s_at	ABCB1 /// ABCB4	ATP-binding cassette, sub-family B (MDR/TAP), member 1 /// ATP-binding cassette, sub-family B (MDR/TAP), member 4	chr7q21.1 /// chr7q21.12	5243 /// 5244	-1.5	-0.01	-0.44	0.96	0.65	0.38	2.1e-14	0.98	0.13	0.00099	0.00084	0.11	Jun 9, 2011	February 2009 (Genome Reference Consortium GRCh37)
g	232054_at	PCDH20	protocadherin 20	chr13q21	64881	-0.8	-0.4	0.56	0.84	-0.05	0.17	5.4e-06	0.12	0.018	0.00065	0.83	0.43	Jun 9, 2011	February 2009 (Genome Reference Consortium GRCh37)
g	229839_at	SCARA5	scavenger receptor class A, member 5 (putative)	chr8p21.1	286133	-0.1	-0.13	0	1.71	-0.68	0.03	0.5	0.5	1	4.1e-32	9.3e-10	0.89	Jun 9, 2011	February 2009 (Genome Reference Consortium GRCh37)
g	206208_at	CA4	carbonic anhydrase IV	chr17q23	762	-0.43	-0.91	-0.33	2.57	-0.73	0.57	0.015	2.1e-05	0.16	2.1e-44	9.3e-07	0.00085	Jun 9, 2011	February 2009 (Genome Reference Consortium GRCh37)
g	41469_at	PI3	peptidase inhibitor 3, skin-derived	chr20q13.12	5266	0.45	-0.96	0.37	1.29	-1.26	0.65	0.082	0.002	0.27	4.5e-05	5.5e-10	0.0085	Jun 9, 2011	February 2009 (Genome Reference Consortium GRCh37)
g	211478_s_at	DPP4	dipeptidyl-peptidase 4	chr2q24.3	1803	0.82	0.03	-0.03	-0.03	-0.08	-0.63	8.5e-06	0.92	0.92	0.95	0.7	0.00093	Jun 9, 2011	February 2009 (Genome Reference Consortium GRCh37)
g	220834_at	MS4A12	membrane-spanning 4-domains, subfamily A, member 12	chr11q12	54860	-0.51	-1.73	-0.59	4.75	-1.37	0.83	0.16	3.2e-05	0.21	3e-39	2.3e-06	0.017	Jun 9, 2011	February 2009 (Genome Reference Consortium GRCh37)
g	1552870_s_at	C1orf125	chromosome 1 open reading frame 125	chr1q25.2	126859	-0.29	-0.45	1.1	0.15	-0.35	0.11	0.11	0.044	4e-09	0.62	0.026	0.58	Jun 9, 2011	February 2009 (Genome Reference Consortium GRCh37)
g	220376_at	LRRC19	leucine rich repeat containing 19	chr9p21.2	64922	-0.93	-1.56	0.27	1.83	-0.1	0.65	5.9e-06	6e-10	0.38	2e-12	0.67	0.0024	Jun 9, 2011	February 2009 (Genome Reference Consortium GRCh37)
g	241547_at	---	---	---	---	-1.51	-1.29	0.35	0.95	0.67	0.55	1.9e-19	1e-08	0.17	0.00013	5.8e-05	0.0032	Jun 9, 2011	February 2009 (Genome Reference Consortium GRCh37)
g	205440_s_at	NPY1R	neuropeptide Y receptor Y1	chr4q31.3-q32	4886	-0.06	0.02	-0.2	1.03	-0.17	-0.18	0.74	0.92	0.29	2e-09	0.2	0.23	Jun 9, 2011	February 2009 (Genome Reference Consortium GRCh37)
g	210738_s_at	SLC4A4	solute carrier family 4, sodium bicarbonate cotransporter, member 4	chr4q21	8671	0.34	-0.44	0.07	1.86	-0.71	-0.28	0.018	0.016	0.76	1e-33	1.4e-09	0.055	Jun 9, 2011	February 2009 (Genome Reference Consortium GRCh37)
g	231925_at	---	---	---	---	0.5	0.04	0.2	0.9	-0.51	-0.5	0.00017	0.88	0.32	3.6e-07	2.7e-05	0.00018	Jun 9, 2011	February 2009 (Genome Reference Consortium GRCh37)
g	211494_s_at	SLC4A4	solute carrier family 4, sodium bicarbonate cotransporter, member 4	chr4q21	8671	0.38	-0.58	0.24	1.45	-0.59	-0.28	0.0022	0.00021	0.16	2.4e-24	3.3e-08	0.029	Jun 9, 2011	February 2009 (Genome Reference Consortium GRCh37)
g	237250_at	---	---	---	---	-0.08	-0.07	-0.09	-0.03	0.05	0.12	0.48	0.64	0.53	0.87	0.63	0.23	Jun 9, 2011	February 2009 (Genome Reference Consortium GRCh37)
g	205554_s_at	DNASE1L3	deoxyribonuclease I-like 3	chr3p14.3	1776	-0.3	-0.86	0.68	1.38	-0.76	0.43	0.11	6.3e-05	0.0014	9.9e-11	2.9e-07	0.015	Jun 9, 2011	February 2009 (Genome Reference Consortium GRCh37)
g	238778_at	MPP7	membrane protein, palmitoylated 7 (MAGUK p55 subfamily member 7)	chr10p12.1	143098	-0.39	-0.62	0.2	0.11	0.33	0.12	0.0078	0.00079	0.34	0.66	0.015	0.49	Jun 9, 2011	February 2009 (Genome Reference Consortium GRCh37)
g	211549_s_at	HPGD	hydroxyprostaglandin dehydrogenase 15-(NAD)	chr4q34-q35	3248	0.12	0.17	-0.04	0.97	-0.31	-0.34	0.5	0.45	0.86	4.9e-07	0.031	0.029	Jun 9, 2011	February 2009 (Genome Reference Consortium GRCh37)
h	244181_at	---	---	---	---	-0.36	0.17	0.13	-0.14	0.18	0.02	7.7e-05	0.21	0.34	0.37	0.045	0.91	Jun 9, 2011	February 2009 (Genome Reference Consortium GRCh37)
h	205983_at	DPEP1	dipeptidase 1 (renal)	chr16q24.3	1800	-1.51	-0.72	-0.68	-0.08	0.81	1.31	1e-12	0.02	0.024	0.87	8.4e-05	6.7e-10	Jun 9, 2011	February 2009 (Genome Reference Consortium GRCh37)
h	242299_at	---	---	---	---	-0.88	-0.16	0.1	-0.21	0.46	0.4	2e-18	0.32	0.54	0.23	3e-06	0.00022	Jun 9, 2011	February 2009 (Genome Reference Consortium GRCh37)
h	229580_at	---	---	---	---	-0.39	0.29	-0.49	0.01	0.39	0.05	0.0038	0.11	0.0035	0.97	0.0013	0.77	Jun 9, 2011	February 2009 (Genome Reference Consortium GRCh37)
h	214156_at	MYRIP	myosin VIIA and Rab interacting protein	chr3p22.1	25924	-0.81	-1.07	0.19	0.3	0.46	0.5	8.5e-08	2.9e-08	0.41	0.23	0.0018	0.0016	Jun 9, 2011	February 2009 (Genome Reference Consortium GRCh37)
h	220065_at	TNMD	tenomodulin	chrXq21.33-q23	64102	-0.61	-0.3	0.05	0.02	0.29	0.34	9.4e-08	0.067	0.81	0.93	0.01	0.0058	Jun 9, 2011	February 2009 (Genome Reference Consortium GRCh37)
h	243023_at	---	---	---	---	-0.38	-0.19	-0.08	-0.14	0.38	0.13	0.00039	0.21	0.64	0.43	7.1e-05	0.27	Jun 9, 2011	February 2009 (Genome Reference Consortium GRCh37)
h	1566764_at	---	---	---	---	-1.38	-0.38	-0.01	-0.34	0.93	0.58	7.5e-19	0.12	0.97	0.2	3e-10	0.00082	Jun 9, 2011	February 2009 (Genome Reference Consortium GRCh37)
h	229649_at	NRXN3	neurexin 3	chr14q31	9369	-0.65	0.72	-0.87	0.01	0.47	0.21	0.00029	0.0022	6.1e-05	0.98	0.0056	0.31	Jun 9, 2011	February 2009 (Genome Reference Consortium GRCh37)
h	214043_at	PTPRD	protein tyrosine phosphatase, receptor type, D	chr9p23-p24.3	5789	-1.74	-0.55	-0.34	0.67	0.84	0.76	3.8e-17	0.079	0.3	0.044	3.1e-05	0.00077	Jun 9, 2011	February 2009 (Genome Reference Consortium GRCh37)
h	227510_x_at	MALAT1	metastasis associated lung adenocarcinoma transcript 1 (non-protein coding)	chr11q13.1	378938	-1.25	-0.38	0.1	0.2	0.61	0.46	1.5e-13	0.14	0.75	0.52	0.00021	0.017	Jun 9, 2011	February 2009 (Genome Reference Consortium GRCh37)
h	205174_s_at	QPCT	glutaminyl-peptide cyclotransferase	chr2p22.2	25797	-1.17	0.14	0.15	-0.37	0.63	0.35	2.3e-11	0.63	0.62	0.21	0.00018	0.085	Jun 9, 2011	February 2009 (Genome Reference Consortium GRCh37)
h	220736_at	SLC19A3	solute carrier family 19, member 3	chr2q37	80704	-0.86	-0.34	-0.75	0.04	0.53	0.82	2.5e-10	0.096	1.5e-05	0.9	4.3e-05	1.4e-09	Jun 9, 2011	February 2009 (Genome Reference Consortium GRCh37)
h	204042_at	WASF3	WAS protein family, member 3	chr13q12	10810	-0.81	0.56	-1.11	0.47	0.86	-0.1	1.5e-05	0.032	7.7e-07	0.11	3.2e-07	0.69	Jun 9, 2011	February 2009 (Genome Reference Consortium GRCh37)
h	221973_at	LOC100506076 /// LOC100506123	hypothetical LOC100506076 /// hypothetical LOC100506123	---	100506076 /// 100506123	0.5	-0.01	-0.04	-0.36	0.08	-0.31	0.00018	0.97	0.85	0.069	0.57	0.026	Jun 9, 2011	February 2009 (Genome Reference Consortium GRCh37)
h	232136_s_at	CTTNBP2	cortactin binding protein 2	chr7q31	83992	-1.09	-0.62	0.05	0.07	0.6	0.55	7.8e-17	0.00088	0.83	0.8	1.6e-06	7.4e-05	Jun 9, 2011	February 2009 (Genome Reference Consortium GRCh37)
h	205799_s_at	SLC3A1	solute carrier family 3 (cystine, dibasic and neutral amino acid transporters, activator of cystine, dibasic and neutral amino acid transport), member 1	chr2p16.3	6519	-1.35	-1.29	0.36	0.73	0.36	0.88	1e-11	7.5e-07	0.23	0.016	0.079	1.9e-05	Jun 9, 2011	February 2009 (Genome Reference Consortium GRCh37)
h	1552691_at	ARL11	ADP-ribosylation factor-like 11	chr13q14.2	115761	-0.41	0.03	-0.49	-0.04	0.43	0.2	0.0006	0.89	0.00076	0.88	5.8e-05	0.12	Jun 9, 2011	February 2009 (Genome Reference Consortium GRCh37)
h	229623_at	TMEM150C	Transmembrane protein 150C	chr4q21.22	441027	-1.08	0.46	-1.01	0.15	0.8	0.38	3.1e-12	0.046	1.6e-07	0.61	3.4e-08	0.03	Jun 9, 2011	February 2009 (Genome Reference Consortium GRCh37)
h	214608_s_at	EYA1	eyes absent homolog 1 (Drosophila)	chr8q13.3	2138	-0.36	-0.14	-0.26	0.19	0.19	0.25	0.0028	0.45	0.12	0.34	0.11	0.049	Jun 9, 2011	February 2009 (Genome Reference Consortium GRCh37)
h	208121_s_at	PTPRO	protein tyrosine phosphatase, receptor type, O	chr12p13.3-p13.2|12p13-p12	5800	-1.88	-0.34	-0.87	0.41	0.98	1.09	9.4e-16	0.36	0.0078	0.33	1.4e-05	8.1e-06	Jun 9, 2011	February 2009 (Genome Reference Consortium GRCh37)
h	1555989_at	---	---	---	---	-1.1	0.74	0.38	0.2	0.12	0.09	8.2e-11	0.0018	0.12	0.53	0.53	0.72	Jun 9, 2011	February 2009 (Genome Reference Consortium GRCh37)
h	1559410_at	---	---	---	---	-1.13	-0.87	0.24	0.48	0.53	0.48	3.3e-13	3.8e-05	0.32	0.055	0.00058	0.0057	Jun 9, 2011	February 2009 (Genome Reference Consortium GRCh37)
h	226909_at	ZNF518B	zinc finger protein 518B	chr4p16.1	85460	-0.43	0.3	-0.76	0.28	0.35	0.16	0.0063	0.17	3.6e-05	0.25	0.016	0.37	Jun 9, 2011	February 2009 (Genome Reference Consortium GRCh37)
h	219140_s_at	RBP4	retinol binding protein 4, plasma	chr10q23-q24	5950	-0.71	0.37	0.43	0.18	0.12	-0.07	0.0013	0.25	0.16	0.66	0.63	0.82	Jun 9, 2011	February 2009 (Genome Reference Consortium GRCh37)
h	238735_at	---	---	---	---	0.38	0.08	0.31	-0.44	0.01	-0.36	0.00022	0.64	0.026	0.0026	0.93	0.00041	Jun 9, 2011	February 2009 (Genome Reference Consortium GRCh37)
h	214519_s_at	RLN2	relaxin 2	chr9p24.1	6019	-0.41	-0.45	-0.31	-0.24	0.46	0.42	0.00012	0.001	0.028	0.14	7.7e-07	6.2e-05	Jun 9, 2011	February 2009 (Genome Reference Consortium GRCh37)
h	230720_at	RNF182	ring finger protein 182	chr6p23	221687	-0.4	-0.12	-0.57	-0.41	0.48	0.47	0.0077	0.59	0.0018	0.058	0.00029	0.0014	Jun 9, 2011	February 2009 (Genome Reference Consortium GRCh37)
h	231439_at	FAM84A	family with sequence similarity 84, member A	chr2p24.3	151354	-0.97	-1.19	0.9	0.3	0.19	0.56	1e-09	4.4e-09	5.1e-06	0.26	0.28	0.0009	Jun 9, 2011	February 2009 (Genome Reference Consortium GRCh37)
h	228562_at	ZBTB10	zinc finger and BTB domain containing 10	chr8q13-q21.1	65986	-1.12	-0.08	-0.87	0.52	0.79	0.43	2.1e-12	0.77	1.9e-05	0.04	1e-07	0.016	Jun 9, 2011	February 2009 (Genome Reference Consortium GRCh37)
h	222938_x_at	ENPP3	ectonucleotide pyrophosphatase/phosphodiesterase 3	chr6q22	5169	-1.08	-0.78	-0.19	0.6	0.37	0.78	1.1e-10	0.00082	0.48	0.02	0.029	6.7e-06	Jun 9, 2011	February 2009 (Genome Reference Consortium GRCh37)
h	217506_at	LOC339290	Hypothetical LOC339290	chr18p11.31	339290	-0.99	-0.07	0.28	0.25	0.41	0.14	3e-13	0.78	0.18	0.3	0.0024	0.43	Jun 9, 2011	February 2009 (Genome Reference Consortium GRCh37)
h	1557285_at	AREGB	Amphiregulin B	chr4q13.3	727738	-0.72	-0.52	-0.5	-0.14	0.58	0.67	7.8e-07	0.011	0.0099	0.59	1.5e-05	4.3e-06	Jun 9, 2011	February 2009 (Genome Reference Consortium GRCh37)
h	231310_at	---	---	---	---	-0.21	-0.11	-0.21	-0.13	0.17	0.25	0.029	0.42	0.095	0.38	0.05	0.0058	Jun 9, 2011	February 2009 (Genome Reference Consortium GRCh37)
h	242784_at	---	---	---	---	-0.87	-0.51	0.31	-0.17	0.49	0.38	3.1e-11	0.0063	0.11	0.48	8.9e-05	0.0082	Jun 9, 2011	February 2009 (Genome Reference Consortium GRCh37)
h	205229_s_at	COCH	coagulation factor C homolog, cochlin (Limulus polyphemus)	chr14q12-q13	1690	-0.64	-0.76	-0.06	-0.26	0.69	0.37	0.00042	0.0014	0.85	0.39	1.8e-05	0.059	Jun 9, 2011	February 2009 (Genome Reference Consortium GRCh37)
h	209309_at	AZGP1	alpha-2-glycoprotein 1, zinc-binding	chr7q22.1	563	-0.44	-0.78	0.06	-0.59	0.47	0.57	0.038	0.0035	0.87	0.05	0.014	0.0067	Jun 9, 2011	February 2009 (Genome Reference Consortium GRCh37)
h	213880_at	LGR5	leucine-rich repeat-containing G protein-coupled receptor 5	chr12q22-q23	8549	-0.88	-0.81	-0.26	-0.85	1.14	0.56	0.00058	0.019	0.5	0.021	3.9e-07	0.042	Jun 9, 2011	February 2009 (Genome Reference Consortium GRCh37)
h	205767_at	EREG	epiregulin	chr4q13.3	2069	-1.78	-0.5	-2.28	0.07	1.47	1.63	3.3e-10	0.26	1.8e-11	0.91	1.7e-08	7e-09	Jun 9, 2011	February 2009 (Genome Reference Consortium GRCh37)
h	223704_s_at	DMRT2	doublesex and mab-3 related transcription factor 2	chr9p24.3	10655	0.01	-0.51	0.13	-0.04	0.17	0.01	0.95	0.012	0.57	0.91	0.27	0.98	Jun 9, 2011	February 2009 (Genome Reference Consortium GRCh37)
h	229266_at	SHISA6	shisa homolog 6 (Xenopus laevis)	chr17p12	388336	-0.38	0.08	-0.21	-0.03	0.27	0.13	0.0018	0.65	0.21	0.91	0.017	0.34	Jun 9, 2011	February 2009 (Genome Reference Consortium GRCh37)
h	206676_at	CEACAM8	carcinoembryonic antigen-related cell adhesion molecule 8	chr19q13.2	1088	-0.26	-0.15	0.06	0.05	-0.06	0.32	0.0034	0.21	0.65	0.77	0.54	0.00018	Jun 9, 2011	February 2009 (Genome Reference Consortium GRCh37)
h	210393_at	LGR5	leucine-rich repeat-containing G protein-coupled receptor 5	chr12q22-q23	8549	-0.73	-0.57	-0.22	-0.62	0.88	0.43	7.6e-05	0.024	0.42	0.021	4.9e-08	0.03	Jun 9, 2011	February 2009 (Genome Reference Consortium GRCh37)
h	222890_at	CCDC113	coiled-coil domain containing 113	chr16q21	29070	-0.57	-0.66	0.29	-0.2	0.39	0.35	1.2e-05	8.6e-05	0.12	0.37	0.0016	0.011	Jun 9, 2011	February 2009 (Genome Reference Consortium GRCh37)
h	1553321_a_at	SULT1C4	sulfotransferase family, cytosolic, 1C, member 4	chr2q12.3	27233	-0.21	0.07	0.16	-0.11	0.1	-0.01	0.059	0.66	0.28	0.54	0.35	0.94	Jun 9, 2011	February 2009 (Genome Reference Consortium GRCh37)
h	210643_at	TNFSF11	tumor necrosis factor (ligand) superfamily, member 11	chr13q14	8600	-0.9	0.32	0.1	-0.38	0.68	-0.01	5.5e-12	0.1	0.63	0.069	2.5e-08	0.96	Jun 9, 2011	February 2009 (Genome Reference Consortium GRCh37)
h	235008_at	---	---	---	---	-0.08	0.32	-0.3	-0.09	0.5	-0.44	0.67	0.12	0.13	0.74	0.00013	0.003	Jun 9, 2011	February 2009 (Genome Reference Consortium GRCh37)
h	233770_at	---	---	---	---	-0.4	-0.18	0.06	0	0.26	0.12	4.2e-05	0.19	0.71	1	0.0042	0.31	Jun 9, 2011	February 2009 (Genome Reference Consortium GRCh37)
h	1558686_at	---	---	---	---	-0.51	-0.33	-0.65	-0.02	0.45	0.55	0.00042	0.098	0.00025	0.96	0.00059	9.6e-05	Jun 9, 2011	February 2009 (Genome Reference Consortium GRCh37)
h	242450_at	RGMB	RGM domain family, member B	chr5q15	285704	-0.01	-0.48	-0.06	-0.38	0.14	0.36	0.96	0.0041	0.78	0.039	0.28	0.0063	Jun 9, 2011	February 2009 (Genome Reference Consortium GRCh37)
h	1560425_s_at	---	---	---	---	-0.49	-0.39	-0.19	0.12	0.33	0.34	9.5e-06	0.0097	0.24	0.54	0.0017	0.0036	Jun 9, 2011	February 2009 (Genome Reference Consortium GRCh37)
h	241716_at	HSPD1	heat shock 60kDa protein 1 (chaperonin)	chr2q33.1	3329	-0.51	-0.46	-0.21	-0.54	0.54	0.52	0.0019	0.036	0.36	0.019	0.00019	0.0014	Jun 9, 2011	February 2009 (Genome Reference Consortium GRCh37)
h	226269_at	GDAP1	ganglioside-induced differentiation-associated protein 1	chr8q21.11	54332	0.24	0.01	-0.09	-0.49	0.34	-0.3	0.11	0.97	0.69	0.013	0.0078	0.044	Jun 9, 2011	February 2009 (Genome Reference Consortium GRCh37)
h	227949_at	PHACTR3	phosphatase and actin regulator 3	chr20q13.32-q13.33	116154	-0.65	0.39	-0.94	-0.14	0.68	0.27	3.1e-06	0.046	1e-08	0.59	3.7e-08	0.089	Jun 9, 2011	February 2009 (Genome Reference Consortium GRCh37)
h	212775_at	OBSL1	obscurin-like 1	chr2q35	23363	0.11	1.1	-1.16	-0.06	0.4	-0.38	0.56	2.2e-08	2.3e-10	0.86	0.0088	0.026	Jun 9, 2011	February 2009 (Genome Reference Consortium GRCh37)
h	240815_at	---	---	---	---	-0.53	-0.22	-0.01	-0.12	0.5	0.09	3e-08	0.12	0.96	0.49	6.7e-09	0.46	Jun 9, 2011	February 2009 (Genome Reference Consortium GRCh37)
h	216255_s_at	GRM8	glutamate receptor, metabotropic 8	chr7q31.3-q32.1	2918	-1.05	-0.49	-0.45	0.07	0.59	0.8	1.5e-14	0.013	0.021	0.82	7e-06	9.7e-09	Jun 9, 2011	February 2009 (Genome Reference Consortium GRCh37)
h	206754_s_at	CYP2B6 /// CYP2B7P1	cytochrome P450, family 2, subfamily B, polypeptide 6 /// cytochrome P450, family 2, subfamily B, polypeptide 7 pseudogene 1	chr19q13.2	1555 /// 1556	-1.63	-0.59	-0.73	-0.12	0.89	1.31	1.5e-18	0.033	0.0046	0.77	6.1e-07	3.9e-12	Jun 9, 2011	February 2009 (Genome Reference Consortium GRCh37)
h	226864_at	PKIA	protein kinase (cAMP-dependent, catalytic) inhibitor alpha	chr8q21.12	5569	-0.13	0.48	-0.35	0.07	0.01	0.03	0.21	2.4e-05	0.0022	0.66	0.93	0.83	Jun 9, 2011	February 2009 (Genome Reference Consortium GRCh37)
h	1556055_at	---	---	---	---	-0.75	0.26	-0.47	-0.17	0.69	0.13	2e-09	0.16	0.005	0.44	9e-10	0.41	Jun 9, 2011	February 2009 (Genome Reference Consortium GRCh37)
h	235412_at	ARHGEF7	Rho guanine nucleotide exchange factor (GEF) 7	chr13q34	8874	-0.89	-0.08	-0.17	0.05	0.71	0.11	2.8e-11	0.73	0.44	0.87	9.4e-09	0.53	Jun 9, 2011	February 2009 (Genome Reference Consortium GRCh37)
h	204584_at	L1CAM	L1 cell adhesion molecule	chrXq28	3897	-0.17	0.81	-0.75	0.06	0.24	-0.11	0.28	1.8e-06	3.6e-06	0.84	0.075	0.49	Jun 9, 2011	February 2009 (Genome Reference Consortium GRCh37)
h	221031_s_at	APOLD1	apolipoprotein L domain containing 1	chr12p13.1	81575	-0.96	0.45	-1.21	0.03	0.67	0.62	6.5e-08	0.084	1.6e-08	0.95	5.6e-05	0.0009	Jun 9, 2011	February 2009 (Genome Reference Consortium GRCh37)
h	206268_at	LEFTY1	left-right determination factor 1	chr1q42.1	10637	-1.64	-1.27	1.28	1.91	-0.64	1.06	8.7e-07	0.0054	0.0034	3.5e-05	0.054	0.0025	Jun 9, 2011	February 2009 (Genome Reference Consortium GRCh37)
h	205795_at	NRXN3	neurexin 3	chr14q31	9369	-0.41	0.52	-0.55	0.02	0.21	0.18	0.0029	0.0033	0.0011	0.95	0.11	0.24	Jun 9, 2011	February 2009 (Genome Reference Consortium GRCh37)
h	236975_at	---	---	---	---	-0.44	-0.16	-0.09	-0.12	0.45	0.09	2.1e-06	0.23	0.55	0.46	6.5e-08	0.44	Jun 9, 2011	February 2009 (Genome Reference Consortium GRCh37)
h	239579_at	EPHX4	epoxide hydrolase 4	chr1p22.1	253152	-0.07	-0.15	0.02	-0.78	0.26	0.25	0.73	0.53	0.94	0.00035	0.095	0.16	Jun 9, 2011	February 2009 (Genome Reference Consortium GRCh37)
h	222771_s_at	MYEF2	myelin expression factor 2	chr15q21.1	50804	-0.74	0.23	-0.43	-0.07	0.46	0.33	1.2e-05	0.37	0.066	0.85	0.0044	0.082	Jun 9, 2011	February 2009 (Genome Reference Consortium GRCh37)
h	206755_at	CYP2B6	cytochrome P450, family 2, subfamily B, polypeptide 6	chr19q13.2	1555	-1.24	-0.6	-0.59	-0.2	0.71	1.12	1.1e-14	0.0098	0.0088	0.52	3.8e-06	3.6e-12	Jun 9, 2011	February 2009 (Genome Reference Consortium GRCh37)
h	215578_at	---	---	---	---	-0.31	-0.25	0.39	-0.23	0.18	0.07	0.0027	0.082	0.0024	0.15	0.068	0.55	Jun 9, 2011	February 2009 (Genome Reference Consortium GRCh37)
h	1552511_a_at	CPA6 /// CPB1	carboxypeptidase A6 /// carboxypeptidase B1 (tissue)	chr3q24 /// chr8q13.2	1360 /// 57094	-0.7	0.23	-0.1	0.14	0.28	0.18	1e-06	0.29	0.67	0.61	0.056	0.29	Jun 9, 2011	February 2009 (Genome Reference Consortium GRCh37)
h	231152_at	INO80D	INO80 complex subunit D	chr2q33.3	54891	-1.1	-0.24	0.11	0.28	0.46	0.37	4.3e-19	0.21	0.61	0.19	0.00015	0.0087	Jun 9, 2011	February 2009 (Genome Reference Consortium GRCh37)
h	219312_s_at	ZBTB10	zinc finger and BTB domain containing 10	chr8q13-q21.1	65986	-0.77	-0.19	-0.8	0.19	0.74	0.36	8.2e-07	0.42	3.6e-05	0.49	1.2e-07	0.038	Jun 9, 2011	February 2009 (Genome Reference Consortium GRCh37)
h	226789_at	EMB	embigin	chr5q11.1	133418	-0.33	0.36	-0.2	0.39	0.12	-0.12	0.098	0.16	0.47	0.17	0.56	0.6	Jun 9, 2011	February 2009 (Genome Reference Consortium GRCh37)
h	231979_at	---	---	---	---	-0.22	-0.05	0.01	-0.24	0.24	0.08	0.075	0.78	0.96	0.17	0.031	0.59	Jun 9, 2011	February 2009 (Genome Reference Consortium GRCh37)
h	219288_at	C3orf14	chromosome 3 open reading frame 14	chr3p14.2	57415	-0.43	0.59	-0.45	0.05	0.28	0	0.033	0.023	0.085	0.91	0.14	0.99	Jun 9, 2011	February 2009 (Genome Reference Consortium GRCh37)
h	227629_at	PRLR	prolactin receptor	chr5p13.2	5618	-1.04	-1.07	0.32	0.36	0.67	0.35	2.3e-13	9.7e-09	0.13	0.12	7e-07	0.031	Jun 9, 2011	February 2009 (Genome Reference Consortium GRCh37)
h	208025_s_at	HMGA2	high mobility group AT-hook 2	chr12q15	8091	-0.3	-0.15	-0.61	-0.46	0.36	0.58	0.15	0.62	0.012	0.11	0.048	0.002	Jun 9, 2011	February 2009 (Genome Reference Consortium GRCh37)
h	239752_at	---	---	---	---	-0.4	-0.13	-0.06	0.04	0.21	0.21	0.00046	0.47	0.73	0.88	0.062	0.089	Jun 9, 2011	February 2009 (Genome Reference Consortium GRCh37)
h	1555882_at	SPIN3	spindlin family, member 3	chrXp11.21	169981	-1.12	-0.53	-0.39	-0.31	0.94	0.63	7.6e-16	0.0085	0.057	0.2	1.7e-13	1.4e-05	Jun 9, 2011	February 2009 (Genome Reference Consortium GRCh37)
h	207981_s_at	ESRRG	estrogen-related receptor gamma	chr1q41	2104	-0.17	-0.21	-0.14	-0.04	0.17	0.18	0.079	0.083	0.28	0.84	0.045	0.059	Jun 9, 2011	February 2009 (Genome Reference Consortium GRCh37)
h	206696_at	GPR143	G protein-coupled receptor 143	chrXp22.3	4935	-1.16	-0.51	-0.98	-0.08	1	0.86	3.1e-17	0.011	1.6e-08	0.78	2.7e-15	9.7e-10	Jun 9, 2011	February 2009 (Genome Reference Consortium GRCh37)
h	224646_x_at	H19	H19, imprinted maternally expressed transcript (non-protein coding)	chr11p15.5	283120	-0.04	1.53	-1.62	-0.67	0.08	0.53	0.92	3.8e-05	2.8e-06	0.14	0.82	0.1	Jun 9, 2011	February 2009 (Genome Reference Consortium GRCh37)
h	232656_at	---	---	---	---	-0.74	-0.33	0	0.05	0.51	0.23	5.1e-13	0.026	1	0.82	8.8e-08	0.054	Jun 9, 2011	February 2009 (Genome Reference Consortium GRCh37)
h	221605_s_at	PIPOX	pipecolic acid oxidase	chr17q11.2	51268	-0.68	-0.18	-0.96	0.01	0.71	0.51	1.2e-05	0.46	2.9e-07	0.97	3.6e-07	0.0016	Jun 9, 2011	February 2009 (Genome Reference Consortium GRCh37)
h	1555765_a_at	GNG4	guanine nucleotide binding protein (G protein), gamma 4	chr1q42.3	2786	-1.06	-0.4	-0.93	-0.25	0.95	0.82	7.3e-13	0.069	6.8e-07	0.34	1.6e-12	5.2e-08	Jun 9, 2011	February 2009 (Genome Reference Consortium GRCh37)
h	1569477_at	---	---	---	---	-0.65	0.31	-0.23	0.12	0.4	0.04	4.2e-08	0.071	0.2	0.58	0.00046	0.82	Jun 9, 2011	February 2009 (Genome Reference Consortium GRCh37)
h	235343_at	VASH2	vasohibin 2	chr1q32.3	79805	-0.17	0.23	-0.31	-0.25	0.37	-0.06	0.068	0.052	0.0046	0.045	1.2e-06	0.57	Jun 9, 2011	February 2009 (Genome Reference Consortium GRCh37)
h	239577_at	---	---	---	---	-0.82	-0.15	-0.22	-0.28	0.71	0.3	1.9e-10	0.46	0.25	0.18	1.3e-09	0.042	Jun 9, 2011	February 2009 (Genome Reference Consortium GRCh37)
h	1555890_at	OR2A20P /// OR2A9P	olfactory receptor, family 2, subfamily A, member 20 pseudogene /// olfactory receptor, family 2, subfamily A, member 9 pseudogene	chr7q35	401428 /// 441295	-0.36	-0.56	-0.18	0.14	0.41	0.2	0.013	0.0022	0.36	0.58	0.0012	0.2	Jun 9, 2011	February 2009 (Genome Reference Consortium GRCh37)
h	210445_at	FABP6	fatty acid binding protein 6, ileal	chr5q33.3-q34	2172	-1.22	-0.46	0.58	-0.6	0.34	0.9	3.1e-12	0.08	0.019	0.029	0.062	4.1e-07	Jun 9, 2011	February 2009 (Genome Reference Consortium GRCh37)
h	215033_at	TM4SF1	transmembrane 4 L six family member 1	chr3q21-q25	4071	0.04	0	0.02	-0.16	0.09	-0.07	0.76	1	0.93	0.38	0.43	0.61	Jun 9, 2011	February 2009 (Genome Reference Consortium GRCh37)
h	209504_s_at	PLEKHB1	pleckstrin homology domain containing, family B (evectins) member 1	chr11q13.5-q14.1	58473	-0.44	-0.6	-0.32	-0.18	0.57	0.37	0.012	0.0081	0.18	0.53	0.00018	0.04	Jun 9, 2011	February 2009 (Genome Reference Consortium GRCh37)
h	228915_at	DACH1	dachshund homolog 1 (Drosophila)	chr13q22	1602	-1.4	-1.01	0.42	-0.13	0.7	0.81	9.1e-14	0.0001	0.14	0.73	0.00014	4.3e-05	Jun 9, 2011	February 2009 (Genome Reference Consortium GRCh37)
h	209591_s_at	BMP7	bone morphogenetic protein 7	chr20q13	655	-0.34	-0.06	-0.49	0.06	0.24	0.35	0.11	0.86	0.064	0.88	0.23	0.098	Jun 9, 2011	February 2009 (Genome Reference Consortium GRCh37)
h	241509_at	---	---	---	---	-0.82	-0.15	0.07	0.07	0.46	0.21	2e-16	0.34	0.67	0.72	1.7e-06	0.082	Jun 9, 2011	February 2009 (Genome Reference Consortium GRCh37)
h	219109_at	SPAG16	sperm associated antigen 16	chr2q34	79582	-0.63	-0.1	-0.35	0.49	0.49	0.02	0.00035	0.72	0.15	0.063	0.0027	0.94	Jun 9, 2011	February 2009 (Genome Reference Consortium GRCh37)
h	231814_at	MUC12	mucin 12, cell surface associated	chr7q22	10071	-1	-1.61	-0.06	1.79	0.2	0.63	1.7e-06	4.6e-10	0.87	3.3e-11	0.38	0.004	Jun 9, 2011	February 2009 (Genome Reference Consortium GRCh37)
h	239723_at	---	---	---	---	-0.5	-0.58	0.37	-0.03	0.39	0.09	0.00049	0.0019	0.052	0.92	0.0031	0.63	Jun 9, 2011	February 2009 (Genome Reference Consortium GRCh37)
h	239448_at	---	---	---	---	-0.59	0.27	-0.22	0.13	0.34	0.07	1.6e-06	0.13	0.22	0.56	0.0043	0.69	Jun 9, 2011	February 2009 (Genome Reference Consortium GRCh37)
h	242693_at	---	---	---	---	-0.76	-0.16	0.01	-0.15	0.58	0.17	8.6e-14	0.32	0.95	0.43	8.6e-10	0.16	Jun 9, 2011	February 2009 (Genome Reference Consortium GRCh37)
h	239131_at	---	---	---	---	-1.37	-0.29	-0.31	-0.13	0.96	0.56	9.1e-27	0.16	0.12	0.61	3e-15	7e-05	Jun 9, 2011	February 2009 (Genome Reference Consortium GRCh37)
h	218002_s_at	CXCL14	chemokine (C-X-C motif) ligand 14	chr5q31	9547	-2.47	-0.62	0.06	1.3	0.65	1.08	3.5e-26	0.093	0.89	0.00028	0.0089	2.4e-05	Jun 9, 2011	February 2009 (Genome Reference Consortium GRCh37)
h	218806_s_at	VAV3	vav 3 guanine nucleotide exchange factor	chr1p13.3	10451	-1.92	-1.24	-0.33	0.71	1.09	0.99	2.9e-25	1.4e-06	0.26	0.017	1.1e-09	5.6e-07	Jun 9, 2011	February 2009 (Genome Reference Consortium GRCh37)
h	201849_at	BNIP3	BCL2/adenovirus E1B 19kDa interacting protein 3	chr10q26.3	664	0.09	0.56	-1.02	-0.05	0.51	-0.28	0.78	0.093	0.00057	0.93	0.028	0.31	Jun 9, 2011	February 2009 (Genome Reference Consortium GRCh37)
h	243683_at	MORF4L2	Mortality factor 4 like 2	chrXq22	9643	-0.52	-0.19	-0.07	-0.3	0.47	0.24	8.5e-07	0.22	0.69	0.073	1e-06	0.045	Jun 9, 2011	February 2009 (Genome Reference Consortium GRCh37)
h	214971_s_at	ST6GAL1	ST6 beta-galactosamide alpha-2,6-sialyltranferase 1	chr3q27-q28	6480	-0.63	-0.42	-0.75	0.26	0.4	0.69	9.1e-06	0.033	1.5e-05	0.26	0.0032	6.3e-07	Jun 9, 2011	February 2009 (Genome Reference Consortium GRCh37)
h	232676_x_at	MYEF2	myelin expression factor 2	chr15q21.1	50804	-0.76	0.15	-0.46	0.08	0.46	0.32	5.6e-07	0.52	0.028	0.79	0.0015	0.058	Jun 9, 2011	February 2009 (Genome Reference Consortium GRCh37)
h	233518_at	---	---	---	---	-0.67	-0.01	-0.69	-0.39	0.77	0.39	8.8e-07	0.96	5.8e-05	0.062	2.9e-10	0.0076	Jun 9, 2011	February 2009 (Genome Reference Consortium GRCh37)
h	1553970_s_at	CEL /// LOC100508206	carboxyl ester lipase (bile salt-stimulated lipase) /// bile salt-activated lipase-like	chr9q34.3	100508206 /// 1056	-2.32	-0.31	-2.29	0.06	1.73	1.72	1.6e-14	0.54	8.1e-10	0.93	7.4e-10	2.1e-08	Jun 9, 2011	February 2009 (Genome Reference Consortium GRCh37)
h	1569540_at	---	---	---	---	-0.79	-0.03	0.26	-0.07	0.39	0.15	1.3e-14	0.88	0.085	0.74	0.00011	0.25	Jun 9, 2011	February 2009 (Genome Reference Consortium GRCh37)
h	214604_at	HOXD11	homeobox D11	chr2q31.1	3237	-0.48	0.29	-0.51	0.15	0.41	0.05	7.3e-05	0.089	0.00083	0.49	0.00019	0.77	Jun 9, 2011	February 2009 (Genome Reference Consortium GRCh37)
h	209459_s_at	ABAT	4-aminobutyrate aminotransferase	chr16p13.2	18	-1.18	-0.58	-1.16	0.22	1.11	0.73	2.5e-10	0.033	5.5e-07	0.52	5e-11	0.00016	Jun 9, 2011	February 2009 (Genome Reference Consortium GRCh37)
h	205472_s_at	DACH1	dachshund homolog 1 (Drosophila)	chr13q22	1602	-1.06	-0.74	0.29	-0.18	0.48	0.71	8.2e-13	0.00027	0.19	0.52	0.00093	3e-06	Jun 9, 2011	February 2009 (Genome Reference Consortium GRCh37)
h	229455_at	---	---	---	---	-0.08	-0.18	-0.25	0.11	0.34	-0.11	0.51	0.22	0.071	0.54	0.00031	0.36	Jun 9, 2011	February 2009 (Genome Reference Consortium GRCh37)
h	205830_at	CLGN	calmegin	chr4q28.3-q31.1	1047	-0.16	0.01	-0.35	-0.03	0.21	0.15	0.14	0.94	0.0079	0.89	0.034	0.21	Jun 9, 2011	February 2009 (Genome Reference Consortium GRCh37)
h	228262_at	MAP7D2	MAP7 domain containing 2	chrXp22.12	256714	-1	-0.96	-1.29	0.33	1.31	0.59	1.7e-05	0.0021	4.2e-06	0.42	1.3e-10	0.019	Jun 9, 2011	February 2009 (Genome Reference Consortium GRCh37)
h	1556211_a_at	---	---	---	---	-0.4	0.06	-0.27	-0.32	0.5	0.1	0.00012	0.71	0.057	0.037	5.5e-08	0.41	Jun 9, 2011	February 2009 (Genome Reference Consortium GRCh37)
h	216992_s_at	GRM8	glutamate receptor, metabotropic 8	chr7q31.3-q32.1	2918	-1.3	-0.6	-0.41	0.17	0.68	0.89	3.2e-17	0.0069	0.077	0.57	4.6e-06	1.9e-08	Jun 9, 2011	February 2009 (Genome Reference Consortium GRCh37)
h	242736_at	---	---	---	---	-1.02	0.65	-0.63	0.17	0.83	-0.08	1.8e-16	0.00016	0.00015	0.45	5.8e-13	0.64	Jun 9, 2011	February 2009 (Genome Reference Consortium GRCh37)
h	205471_s_at	DACH1	dachshund homolog 1 (Drosophila)	chr13q22	1602	-1.76	-0.98	0.45	-0.09	0.76	1	3.3e-21	0.00021	0.11	0.83	3.9e-05	3.6e-07	Jun 9, 2011	February 2009 (Genome Reference Consortium GRCh37)
h	1556054_at	---	---	---	---	-0.6	-0.11	0.08	-0.19	0.4	0.19	1.7e-07	0.57	0.68	0.33	0.00024	0.15	Jun 9, 2011	February 2009 (Genome Reference Consortium GRCh37)
h	240211_at	LOC100130468	hypothetical protein LOC100130468	chr18p11.22	100130468	-0.41	-0.3	-0.35	-0.17	0.38	0.43	6.1e-05	0.036	0.0088	0.31	5.5e-05	2.8e-05	Jun 9, 2011	February 2009 (Genome Reference Consortium GRCh37)
h	220022_at	ZNF334	zinc finger protein 334	chr20q13.12	55713	-0.22	-0.08	-0.22	0.13	0.17	0.12	0.0058	0.5	0.032	0.31	0.019	0.18	Jun 9, 2011	February 2009 (Genome Reference Consortium GRCh37)
h	228582_x_at	MALAT1	Metastasis associated lung adenocarcinoma transcript 1 (non-protein coding)	chr11q13.1	378938	-1	-0.3	0.14	0.29	0.38	0.38	1.9e-08	0.27	0.64	0.34	0.034	0.06	Jun 9, 2011	February 2009 (Genome Reference Consortium GRCh37)
h	241310_at	---	---	---	---	-0.22	-0.16	-0.01	-0.27	0.53	-0.17	0.091	0.38	0.95	0.15	4.7e-07	0.2	Jun 9, 2011	February 2009 (Genome Reference Consortium GRCh37)
h	240910_at	---	---	---	---	-0.51	-0.11	-0.46	0.05	0.44	0.29	7.5e-07	0.49	0.0004	0.83	3.5e-06	0.0078	Jun 9, 2011	February 2009 (Genome Reference Consortium GRCh37)
h	238149_at	ZNF818P	zinc finger protein 818, pseudogene	chr19q13.42	390963	-0.36	-0.03	-0.03	0.17	0.12	0.13	3.4e-05	0.86	0.84	0.22	0.2	0.18	Jun 9, 2011	February 2009 (Genome Reference Consortium GRCh37)
h	243623_at	SLC1A7	solute carrier family 1 (glutamate transporter), member 7	chr1p32.3	6512	-0.9	-0.42	-0.11	-0.09	0.5	0.58	2.8e-13	0.02	0.61	0.7	2e-05	6e-06	Jun 9, 2011	February 2009 (Genome Reference Consortium GRCh37)
h	202965_s_at	CAPN6	calpain 6	chrXq23	827	-0.62	0.05	0.04	0.48	0.17	0.05	0.0014	0.89	0.92	0.1	0.39	0.85	Jun 9, 2011	February 2009 (Genome Reference Consortium GRCh37)
h	219764_at	FZD10	frizzled homolog 10 (Drosophila)	chr12q24.33	11211	-0.29	0.76	-0.94	0.12	0.63	-0.33	0.31	0.027	0.0031	0.81	0.0079	0.26	Jun 9, 2011	February 2009 (Genome Reference Consortium GRCh37)
h	206002_at	GPR64	G protein-coupled receptor 64	chrXp22.13	10149	-0.26	0.05	-0.08	-0.04	0.4	-0.18	0.059	0.8	0.69	0.89	0.0007	0.21	Jun 9, 2011	February 2009 (Genome Reference Consortium GRCh37)
h	1552390_a_at	C8orf47	chromosome 8 open reading frame 47	chr8q22.2	203111	-0.03	-0.05	-0.16	0.12	0.05	0.04	0.81	0.73	0.22	0.41	0.64	0.77	Jun 9, 2011	February 2009 (Genome Reference Consortium GRCh37)
h	241803_s_at	LOC401522	hypothetical LOC401522	chr9p11.2	401522	-0.22	0.15	-0.22	0.03	0.28	-0.08	0.14	0.45	0.25	0.92	0.029	0.62	Jun 9, 2011	February 2009 (Genome Reference Consortium GRCh37)
h	205380_at	PDZK1	PDZ domain containing 1	chr1q21	5174	-0.27	0.11	-0.54	0.32	0.25	0.08	0.037	0.57	0.00042	0.087	0.037	0.61	Jun 9, 2011	February 2009 (Genome Reference Consortium GRCh37)
h	211766_s_at	PNLIPRP2	pancreatic lipase-related protein 2	chr10q25.3	5408	-0.93	-0.75	-0.49	0.67	0.33	0.83	3e-07	0.0027	0.056	0.014	0.075	5.3e-06	Jun 9, 2011	February 2009 (Genome Reference Consortium GRCh37)
h	230127_at	---	---	---	---	0.02	-0.03	-0.15	-0.18	0.09	0.09	0.86	0.88	0.3	0.24	0.4	0.47	Jun 9, 2011	February 2009 (Genome Reference Consortium GRCh37)
h	221974_at	IPW	imprinted in Prader-Willi syndrome (non-protein coding)	chr15q11-q12	3653	-0.25	0.56	-0.48	0.02	0.19	-0.01	0.095	0.0016	0.0055	0.94	0.16	0.98	Jun 9, 2011	February 2009 (Genome Reference Consortium GRCh37)
h	230147_at	F2RL2	coagulation factor II (thrombin) receptor-like 2	chr5q13	2151	-0.64	-0.01	-0.49	0	0.61	0.19	5.1e-06	0.98	0.0084	0.99	1.5e-06	0.24	Jun 9, 2011	February 2009 (Genome Reference Consortium GRCh37)
h	243231_at	SLC38A11	solute carrier family 38, member 11	chr2q24.3	151258	-0.29	-0.05	-0.26	-0.12	0.36	0.1	0.018	0.8	0.1	0.56	0.0007	0.46	Jun 9, 2011	February 2009 (Genome Reference Consortium GRCh37)
h	1555867_at	GNG4	guanine nucleotide binding protein (G protein), gamma 4	chr1q42.3	2786	-1.59	-0.21	-1.12	-0.21	1.4	0.78	3.1e-16	0.51	9.9e-06	0.58	4.7e-15	0.00019	Jun 9, 2011	February 2009 (Genome Reference Consortium GRCh37)
h	226587_at	SNRPN	small nuclear ribonucleoprotein polypeptide N	chr15q11.2	6638	-0.56	0.77	-0.44	0.19	0.25	-0.02	0.00012	3.6e-05	0.025	0.45	0.085	0.91	Jun 9, 2011	February 2009 (Genome Reference Consortium GRCh37)
h	201848_s_at	BNIP3	BCL2/adenovirus E1B 19kDa interacting protein 3	chr10q26.3	664	0.15	0.37	-0.61	-0.11	0.24	-0.17	0.5	0.18	0.015	0.77	0.21	0.46	Jun 9, 2011	February 2009 (Genome Reference Consortium GRCh37)
h	226654_at	MUC12	mucin 12, cell surface associated	chr7q22	10071	-1.46	-2.07	0.15	2.32	0.26	0.8	5.8e-09	5.7e-11	0.72	1.3e-12	0.34	0.0029	Jun 9, 2011	February 2009 (Genome Reference Consortium GRCh37)
h	44790_s_at	C13orf18	chromosome 13 open reading frame 18	chr13q14.13	80183	-2.27	-1.01	-1.05	0.36	1.26	1.63	1.3e-22	0.003	0.0012	0.4	1.7e-08	1e-11	Jun 9, 2011	February 2009 (Genome Reference Consortium GRCh37)
h	235683_at	SESN3	sestrin 3	chr11q21	143686	-0.24	0.21	-0.02	-0.06	0.09	0.05	0.023	0.15	0.89	0.76	0.4	0.72	Jun 9, 2011	February 2009 (Genome Reference Consortium GRCh37)
h	206515_at	CYP4F3	cytochrome P450, family 4, subfamily F, polypeptide 3	chr19p13.2	4051	-0.64	-0.29	-0.63	-0.14	0.89	0.2	0.00023	0.25	0.0047	0.65	3.8e-09	0.33	Jun 9, 2011	February 2009 (Genome Reference Consortium GRCh37)
h	230784_at	PRAC	prostate cancer susceptibility candidate	chr17q21	84366	-1.73	-1.09	0	2.46	-0.02	0.85	1.5e-05	0.055	1	5.7e-06	0.98	0.054	Jun 9, 2011	February 2009 (Genome Reference Consortium GRCh37)
h	236778_at	---	---	---	---	-0.51	0.06	-0.14	-0.33	0.51	0.1	8.2e-05	0.79	0.49	0.097	9.7e-06	0.54	Jun 9, 2011	February 2009 (Genome Reference Consortium GRCh37)
h	1552742_at	KCNH8	potassium voltage-gated channel, subfamily H (eag-related), member 8	chr3p24.3	131096	-0.32	-0.35	0.22	-0.26	0.4	0.01	0.005	0.019	0.15	0.13	4.9e-05	0.96	Jun 9, 2011	February 2009 (Genome Reference Consortium GRCh37)
h	207607_at	ASCL2	achaete-scute complex homolog 2 (Drosophila)	chr11p15.5	430	-0.43	-0.51	-0.51	-0.33	0.45	0.66	7.3e-05	0.00034	0.00016	0.041	4.2e-06	1.1e-10	Jun 9, 2011	February 2009 (Genome Reference Consortium GRCh37)
h	207412_x_at	CELP	carboxyl ester lipase pseudogene	chr9q34.3	1057	-1.52	-0.47	-1.35	0.1	1.04	1.25	3.1e-16	0.1	6.4e-09	0.8	2.2e-09	3.1e-11	Jun 9, 2011	February 2009 (Genome Reference Consortium GRCh37)
h	241365_at	SATB1	SATB homeobox 1	chr3p23	6304	-0.76	-0.03	0.15	0.04	0.32	0.21	4.4e-09	0.91	0.45	0.88	0.014	0.17	Jun 9, 2011	February 2009 (Genome Reference Consortium GRCh37)
h	204783_at	MLF1	myeloid leukemia factor 1	chr3q25.1	4291	-0.4	0.15	-0.02	0.08	0.35	-0.16	0.014	0.54	0.96	0.79	0.02	0.4	Jun 9, 2011	February 2009 (Genome Reference Consortium GRCh37)
h	234650_at	---	---	---	---	0.17	-0.31	0.43	0.1	-0.08	-0.22	0.15	0.032	0.00084	0.61	0.47	0.046	Jun 9, 2011	February 2009 (Genome Reference Consortium GRCh37)
h	205295_at	CKMT2	creatine kinase, mitochondrial 2 (sarcomeric)	chr5q13.3	1160	-0.9	-0.54	-0.44	0.55	0.24	0.82	3e-05	0.076	0.15	0.096	0.28	0.00016	Jun 9, 2011	February 2009 (Genome Reference Consortium GRCh37)
h	1553319_at	OXGR1	oxoglutarate (alpha-ketoglutarate) receptor 1	chr13q32.1	27199	-0.57	-0.68	0.21	-0.19	0.28	0.54	0.00011	0.0005	0.34	0.45	0.055	0.00032	Jun 9, 2011	February 2009 (Genome Reference Consortium GRCh37)
h	232541_at	---	---	---	---	-1.72	0.26	-0.03	0.43	0.8	0.27	3e-23	0.37	0.94	0.15	3.1e-06	0.22	Jun 9, 2011	February 2009 (Genome Reference Consortium GRCh37)
h	206167_s_at	ARHGAP6	Rho GTPase activating protein 6	chrXp22.3	395	0.06	0.21	-0.36	0.13	0.37	-0.44	0.78	0.38	0.11	0.67	0.017	0.0095	Jun 9, 2011	February 2009 (Genome Reference Consortium GRCh37)
h	237216_at	---	---	---	---	-0.33	-0.04	0.28	0.06	0.07	0.03	0.00072	0.79	0.032	0.75	0.53	0.81	Jun 9, 2011	February 2009 (Genome Reference Consortium GRCh37)
h	213369_at	CDHR1	cadherin-related family member 1	chr10q23.1	92211	-1.29	-1.01	0.08	0.4	0.59	0.77	9.6e-17	1.5e-06	0.77	0.13	9.8e-05	2.3e-06	Jun 9, 2011	February 2009 (Genome Reference Consortium GRCh37)
h	219471_at	C13orf18	chromosome 13 open reading frame 18	chr13q14.13	80183	-2.07	-0.86	-0.87	0.27	1.13	1.47	3e-25	0.0037	0.0019	0.48	6.2e-09	1.9e-12	Jun 9, 2011	February 2009 (Genome Reference Consortium GRCh37)
h	204724_s_at	COL9A3	collagen, type IX, alpha 3	chr20q13.3	1299	-0.84	-0.33	-0.87	-0.04	0.8	0.59	9e-07	0.19	4.6e-05	0.91	1.9e-07	0.00076	Jun 9, 2011	February 2009 (Genome Reference Consortium GRCh37)
h	231166_at	GPR155	G protein-coupled receptor 155	chr2q31.1	151556	-0.23	0.71	-0.87	0.03	0.57	-0.3	0.24	0.0016	2.8e-05	0.93	0.00026	0.12	Jun 9, 2011	February 2009 (Genome Reference Consortium GRCh37)
h	213683_at	ACSL6	acyl-CoA synthetase long-chain family member 6	chr5q31	23305	-0.78	-0.34	-0.49	-0.22	0.49	0.77	2.9e-09	0.08	0.0056	0.33	9.1e-05	3.5e-09	Jun 9, 2011	February 2009 (Genome Reference Consortium GRCh37)
h	205442_at	MFAP3L	microfibrillar-associated protein 3-like	chr4q32.3	9848	-0.59	0.14	-0.65	-0.11	0.58	0.27	0.00023	0.58	0.0013	0.73	5.9e-05	0.14	Jun 9, 2011	February 2009 (Genome Reference Consortium GRCh37)
h	240865_at	---	---	---	---	-0.36	-0.05	0.47	-0.24	0.11	0.05	0.00099	0.77	0.00048	0.16	0.33	0.74	Jun 9, 2011	February 2009 (Genome Reference Consortium GRCh37)
h	235798_at	TMEM170B	transmembrane protein 170B	chr6p24.2	100113407	-0.42	0.17	-0.34	0.13	0.45	-0.09	3.4e-06	0.21	0.0042	0.4	2.3e-08	0.45	Jun 9, 2011	February 2009 (Genome Reference Consortium GRCh37)
h	242277_at	---	---	---	---	-1.53	0.29	-0.45	0.71	0.68	0.35	8.4e-25	0.23	0.045	0.0023	4.7e-06	0.054	Jun 9, 2011	February 2009 (Genome Reference Consortium GRCh37)
h	207373_at	HOXD10	homeobox D10	chr2q31.1	3236	-0.46	0.19	-0.34	0.1	0.35	0.07	9.1e-06	0.22	0.014	0.6	0.0002	0.62	Jun 9, 2011	February 2009 (Genome Reference Consortium GRCh37)
h	227929_at	---	---	---	---	-0.4	0.23	-0.53	-0.06	0.49	0.04	0.002	0.21	0.00089	0.82	1.5e-05	0.81	Jun 9, 2011	February 2009 (Genome Reference Consortium GRCh37)
h	231341_at	SLC35D3	solute carrier family 35, member D3	chr6q23.3	340146	-1.45	-0.61	-0.25	-0.1	1.16	0.52	1.1e-08	0.1	0.54	0.85	7e-07	0.075	Jun 9, 2011	February 2009 (Genome Reference Consortium GRCh37)
h	225288_at	COL27A1	collagen, type XXVII, alpha 1	chr9q32	85301	0.16	0.43	-0.48	-0.41	0.45	-0.37	0.36	0.038	0.018	0.073	0.0016	0.022	Jun 9, 2011	February 2009 (Genome Reference Consortium GRCh37)
h	204364_s_at	REEP1	receptor accessory protein 1	chr2p11.2	65055	-1.71	0.66	-1.57	0.23	1.25	0.65	4.8e-17	0.029	5.8e-10	0.57	6.4e-11	0.0048	Jun 9, 2011	February 2009 (Genome Reference Consortium GRCh37)
h	215591_at	SATB2	SATB homeobox 2	chr2q33	23314	-1.18	-1.02	-0.23	0.32	0.77	0.71	1.2e-10	3.1e-05	0.44	0.31	7.4e-06	0.00024	Jun 9, 2011	February 2009 (Genome Reference Consortium GRCh37)
h	1562629_a_at	KRT40	keratin 40	chr17q21.2	125115	-0.32	-0.17	-0.2	-0.12	0.21	0.34	0.0073	0.31	0.21	0.55	0.057	0.0045	Jun 9, 2011	February 2009 (Genome Reference Consortium GRCh37)
h	218087_s_at	SORBS1	sorbin and SH3 domain containing 1	chr10q23.33	10580	-1.03	1.66	-1.51	0.47	0.95	-0.34	1.9e-09	6.4e-15	5.6e-14	0.087	1.3e-09	0.084	Jun 9, 2011	February 2009 (Genome Reference Consortium GRCh37)
h	234994_at	TMEM200A	transmembrane protein 200A	chr6q23.1	114801	-0.45	0.73	-0.97	0.45	0.52	-0.21	0.027	0.0042	2.9e-05	0.13	0.0039	0.36	Jun 9, 2011	February 2009 (Genome Reference Consortium GRCh37)
h	1569225_a_at	SCML4	sex comb on midleg-like 4 (Drosophila)	chr6q21	256380	-0.24	-0.34	-0.4	0.11	0.27	0.29	0.15	0.11	0.047	0.68	0.064	0.078	Jun 9, 2011	February 2009 (Genome Reference Consortium GRCh37)
h	205541_s_at	GSPT2	G1 to S phase transition 2	chrXp11.22	23708	-1.03	-0.35	-0.34	-0.15	0.44	0.92	4e-08	0.22	0.22	0.68	0.019	9.8e-07	Jun 9, 2011	February 2009 (Genome Reference Consortium GRCh37)
h	203896_s_at	PLCB4	phospholipase C, beta 4	chr20p12	5332	-1.82	-1.08	0.45	0.09	0.61	1.19	1.2e-17	0.00032	0.16	0.84	0.0053	6.9e-08	Jun 9, 2011	February 2009 (Genome Reference Consortium GRCh37)
h	231484_at	---	---	---	---	-0.08	-0.1	0.44	0.03	-0.06	-0.11	0.61	0.6	0.0047	0.92	0.68	0.44	Jun 9, 2011	February 2009 (Genome Reference Consortium GRCh37)
h	204612_at	PKIA	protein kinase (cAMP-dependent, catalytic) inhibitor alpha	chr8q21.12	5569	-0.1	0.64	-0.55	0.07	0.05	0.01	0.53	0.00012	0.00063	0.78	0.76	0.98	Jun 9, 2011	February 2009 (Genome Reference Consortium GRCh37)
h	233899_x_at	ZBTB10	zinc finger and BTB domain containing 10	chr8q13-q21.1	65986	-0.82	-0.16	-0.82	0.22	0.71	0.42	4.1e-08	0.49	1.2e-05	0.39	2.1e-07	0.0095	Jun 9, 2011	February 2009 (Genome Reference Consortium GRCh37)
h	1555382_at	POF1B	premature ovarian failure, 1B	chrXq21.2	79983	-0.32	-0.35	0.25	-0.07	0.18	0.14	0.0001	0.0012	0.019	0.63	0.023	0.11	Jun 9, 2011	February 2009 (Genome Reference Consortium GRCh37)
h	241586_at	---	---	---	---	-0.68	-0.37	0.31	-0.23	0.51	0.15	2.2e-10	0.017	0.042	0.2	3.9e-07	0.24	Jun 9, 2011	February 2009 (Genome Reference Consortium GRCh37)
h	215392_at	---	---	---	---	-0.34	-0.11	0.19	-0.36	0.41	-0.04	0.0041	0.53	0.24	0.037	9.3e-05	0.8	Jun 9, 2011	February 2009 (Genome Reference Consortium GRCh37)
h	224997_x_at	H19	H19, imprinted maternally expressed transcript (non-protein coding)	chr11p15.5	283120	-0.18	1.47	-1.52	-0.71	0.19	0.51	0.6	2.2e-05	2.6e-06	0.084	0.51	0.092	Jun 9, 2011	February 2009 (Genome Reference Consortium GRCh37)
h	227194_at	FAM3B	family with sequence similarity 3, member B	chr21q22.3	54097	-0.83	-0.82	-0.64	-0.23	0.68	0.97	0.0047	0.035	0.1	0.66	0.013	0.00074	Jun 9, 2011	February 2009 (Genome Reference Consortium GRCh37)
h	213674_x_at	IGHD	immunoglobulin heavy constant delta	chr14q32.33	3495	-0.15	0.61	0.23	-0.01	-0.21	-0.11	0.39	0.0025	0.29	0.98	0.18	0.58	Jun 9, 2011	February 2009 (Genome Reference Consortium GRCh37)
h	1554242_a_at	COCH	coagulation factor C homolog, cochlin (Limulus polyphemus)	chr14q12-q13	1690	-0.35	-0.48	0.01	-0.32	0.45	0.23	0.016	0.01	0.97	0.13	0.0004	0.14	Jun 9, 2011	February 2009 (Genome Reference Consortium GRCh37)
h	208498_s_at	AMY1A /// AMY1B /// AMY1C /// AMY2A /// AMY2B	amylase, alpha 1A (salivary) /// amylase, alpha 1B (salivary) /// amylase, alpha 1C (salivary) /// amylase, alpha 2A (pancreatic) /// amylase, alpha 2B (pancreatic)	chr1p21	276 /// 277 /// 278 /// 279 /// 280	-0.32	0.08	0.16	0.16	0.3	-0.29	0.016	0.7	0.39	0.46	0.015	0.032	Jun 9, 2011	February 2009 (Genome Reference Consortium GRCh37)
h	202409_at	IGF2 /// INS-IGF2	insulin-like growth factor 2 (somatomedin A) /// INS-IGF2 readthrough transcript	chr11p15.5	3481 /// 723961	-1.06	0.79	-1.92	-0.34	1.06	0.73	0.00076	0.069	1.3e-07	0.54	0.00018	0.028	Jun 9, 2011	February 2009 (Genome Reference Consortium GRCh37)
h	242967_at	---	---	---	---	-1.29	-1.19	-0.57	0.35	0.71	1.18	3.6e-13	4.9e-07	0.025	0.25	3.6e-05	3e-11	Jun 9, 2011	February 2009 (Genome Reference Consortium GRCh37)
h	233280_at	---	---	---	---	-0.6	-0.42	0.21	-0.37	0.52	0.24	2.5e-07	0.01	0.22	0.037	1.3e-06	0.072	Jun 9, 2011	February 2009 (Genome Reference Consortium GRCh37)
h	227450_at	ERP27	endoplasmic reticulum protein 27	chr12p12.3	121506	-1.29	-0.81	-0.37	-0.17	0.46	1.42	8.5e-11	0.0037	0.21	0.65	0.023	4.5e-13	Jun 9, 2011	February 2009 (Genome Reference Consortium GRCh37)
h	237544_at	---	---	---	---	-0.39	-0.55	-0.12	0.04	0.32	0.34	0.0007	0.00016	0.5	0.88	0.0022	0.0039	Jun 9, 2011	February 2009 (Genome Reference Consortium GRCh37)
h	205499_at	SRPX2	sushi-repeat-containing protein, X-linked 2	chrXq21.33-q23	27286	-1.01	0.86	-1.33	-0.33	0.77	0.59	2.3e-09	0.00015	3.5e-11	0.25	7.2e-07	0.001	Jun 9, 2011	February 2009 (Genome Reference Consortium GRCh37)
h	205848_at	GAS2	growth arrest-specific 2	chr11p14.3	2620	-0.67	-0.4	-0.32	-0.37	0.74	0.37	5.3e-07	0.035	0.093	0.079	4.4e-10	0.0096	Jun 9, 2011	February 2009 (Genome Reference Consortium GRCh37)
h	210282_at	ZMYM2	zinc finger, MYM-type 2	chr13q11-q12	7750	-0.63	0.13	-0.16	-0.2	0.6	0.01	9.1e-09	0.47	0.36	0.28	1.4e-09	0.93	Jun 9, 2011	February 2009 (Genome Reference Consortium GRCh37)
h	235274_at	---	---	---	---	-0.13	-0.11	0.1	-0.35	0.36	-0.11	0.46	0.62	0.66	0.12	0.01	0.54	Jun 9, 2011	February 2009 (Genome Reference Consortium GRCh37)
h	205549_at	PCP4	Purkinje cell protein 4	chr21q22.2	5121	-1.3	0.52	-0.87	0.58	0.66	0.37	3.6e-10	0.088	0.0016	0.079	0.0011	0.12	Jun 9, 2011	February 2009 (Genome Reference Consortium GRCh37)
h	219962_at	ACE2	angiotensin I converting enzyme (peptidyl-dipeptidase A) 2	chrXp22	59272	-1.69	-1.48	-0.82	0.68	0.72	1.67	3.8e-12	5.7e-06	0.016	0.084	0.0027	4.3e-12	Jun 9, 2011	February 2009 (Genome Reference Consortium GRCh37)
h	229400_at	HOXD10	homeobox D10	chr2q31.1	3236	-0.76	0.69	-0.8	0.18	0.68	-0.05	4.2e-06	0.002	9.5e-05	0.55	6e-06	0.81	Jun 9, 2011	February 2009 (Genome Reference Consortium GRCh37)
h	205719_s_at	PAH	phenylalanine hydroxylase	chr12q22-q24.2	5053	-0.9	-0.73	-0.89	-0.15	0.9	0.84	3.8e-06	0.0068	0.0003	0.69	3e-07	1.8e-05	Jun 9, 2011	February 2009 (Genome Reference Consortium GRCh37)
h	223235_s_at	SMOC2	SPARC related modular calcium binding 2	chr6q27	64094	-0.52	0.72	-1.36	-0.02	0.61	0.26	0.029	0.017	2e-07	0.97	0.0036	0.31	Jun 9, 2011	February 2009 (Genome Reference Consortium GRCh37)
h	1570482_at	---	---	---	---	-0.94	0.07	-0.12	-0.13	0.58	0.28	1.6e-14	0.75	0.57	0.59	5.3e-07	0.05	Jun 9, 2011	February 2009 (Genome Reference Consortium GRCh37)
h	220133_at	ODAM	odontogenic, ameloblast asssociated	chr4q13.3	54959	-0.24	1.27	-0.15	-0.47	0.01	-0.14	0.26	3.6e-08	0.62	0.097	0.96	0.53	Jun 9, 2011	February 2009 (Genome Reference Consortium GRCh37)
h	231426_at	---	---	---	---	-0.7	-0.67	-0.66	-0.01	0.39	0.98	4.6e-05	0.0039	0.003	0.98	0.018	2e-09	Jun 9, 2011	February 2009 (Genome Reference Consortium GRCh37)
h	224221_s_at	VAV3	vav 3 guanine nucleotide exchange factor	chr1p13.3	10451	-1.8	-1.26	-0.46	0.75	1.02	1.04	4.1e-20	3.1e-06	0.12	0.016	6.5e-08	4.9e-07	Jun 9, 2011	February 2009 (Genome Reference Consortium GRCh37)
h	232628_at	---	---	---	---	-0.97	-0.57	0.49	0.32	0.18	0.5	6.3e-08	0.026	0.054	0.3	0.37	0.011	Jun 9, 2011	February 2009 (Genome Reference Consortium GRCh37)
h	225915_at	CAB39L	calcium binding protein 39-like	chr13q14.2	81617	-1.55	0.12	-0.93	0.36	0.89	0.71	8.3e-22	0.68	1.4e-05	0.21	7.8e-09	4.8e-05	Jun 9, 2011	February 2009 (Genome Reference Consortium GRCh37)
h	239806_at	---	---	---	---	-0.12	-0.04	-0.18	-0.11	0.25	0.02	0.21	0.79	0.12	0.43	0.0013	0.89	Jun 9, 2011	February 2009 (Genome Reference Consortium GRCh37)
h	239533_at	GPR155	G protein-coupled receptor 155	chr2q31.1	151556	-0.13	0.24	-0.42	-0.17	0.37	-0.07	0.27	0.1	0.0017	0.31	0.00011	0.57	Jun 9, 2011	February 2009 (Genome Reference Consortium GRCh37)
h	205651_x_at	RAPGEF4	Rap guanine nucleotide exchange factor (GEF) 4	chr2q31-q32	11069	-0.14	0.02	-0.38	-0.2	0.45	-0.04	0.14	0.89	0.00036	0.14	3.4e-09	0.71	Jun 9, 2011	February 2009 (Genome Reference Consortium GRCh37)
h	244407_at	CYP39A1	cytochrome P450, family 39, subfamily A, polypeptide 1	chr6p21.1-p11.2	51302	-0.8	-0.69	0.23	-0.23	0.63	0.35	1.5e-10	4.1e-05	0.23	0.29	4.7e-08	0.011	Jun 9, 2011	February 2009 (Genome Reference Consortium GRCh37)
h	229546_at	LOC653602	hypothetical LOC653602	chr2p24.3	653602	-1.02	-1.11	0.53	0.36	0.55	0.35	6.2e-11	4.8e-08	0.014	0.17	0.00026	0.049	Jun 9, 2011	February 2009 (Genome Reference Consortium GRCh37)
h	208798_x_at	GOLGA8A	golgin A8 family, member A	chr15q11.2	23015	0.11	0.53	0.12	0.12	0.21	-0.78	0.64	0.041	0.68	0.75	0.3	2.7e-05	Jun 9, 2011	February 2009 (Genome Reference Consortium GRCh37)
h	227499_at	FZD3	frizzled homolog 3 (Drosophila)	chr8p21	7976	0.04	-0.26	0.2	-0.61	0.18	0.09	0.77	0.099	0.2	4.6e-05	0.1	0.49	Jun 9, 2011	February 2009 (Genome Reference Consortium GRCh37)
h	238755_at	RASSF10	Ras association (RalGDS/AF-6) domain family (N-terminal) member 10	chr11p15.2	644943	-0.62	0.08	-0.33	-0.39	0.53	0.33	3.6e-05	0.75	0.11	0.086	0.00011	0.042	Jun 9, 2011	February 2009 (Genome Reference Consortium GRCh37)
h	210108_at	CACNA1D	calcium channel, voltage-dependent, L type, alpha 1D subunit	chr3p14.3	776	-0.64	-0.86	-0.02	-0.15	0.59	0.47	5.8e-06	1.7e-06	0.93	0.56	4.2e-06	0.0015	Jun 9, 2011	February 2009 (Genome Reference Consortium GRCh37)
h	237472_at	SOX1	SRY (sex determining region Y)-box 1	chr13q34	6656	-0.26	-0.24	-0.17	-0.18	0.29	0.23	0.087	0.22	0.42	0.44	0.026	0.13	Jun 9, 2011	February 2009 (Genome Reference Consortium GRCh37)
h	228370_at	LOC100506948	hypothetical LOC100506948	---	100506948	-0.28	0.53	-0.42	0.43	0.15	-0.17	0.061	0.0038	0.021	0.031	0.3	0.28	Jun 9, 2011	February 2009 (Genome Reference Consortium GRCh37)
h	232530_at	PLD1	phospholipase D1, phosphatidylcholine-specific	chr3q26	5337	0.41	-0.47	0.63	0.1	-0.16	-0.39	0.003	0.0089	0.00012	0.71	0.25	0.0046	Jun 9, 2011	February 2009 (Genome Reference Consortium GRCh37)
h	206552_s_at	TAC1	tachykinin, precursor 1	chr7q21-q22	6863	-1.15	0.8	-0.79	0.88	0.63	-0.1	1.9e-07	0.0085	0.0075	0.0063	0.0033	0.75	Jun 9, 2011	February 2009 (Genome Reference Consortium GRCh37)
h	209616_s_at	CES1	carboxylesterase 1	chr16q22.2	1066	-0.96	0.71	-1.23	0.3	0.51	0.52	6.7e-07	0.0079	1.2e-07	0.36	0.0064	0.012	Jun 9, 2011	February 2009 (Genome Reference Consortium GRCh37)
h	207397_s_at	HOXD13	homeobox D13	chr2q31.1	3239	-0.03	-0.09	-0.19	0.13	0.07	0.05	0.86	0.65	0.32	0.57	0.61	0.8	Jun 9, 2011	February 2009 (Genome Reference Consortium GRCh37)
h	204712_at	WIF1	WNT inhibitory factor 1	chr12q14.3	11197	-1.01	-0.04	-0.9	-0.08	1.05	0.34	3.4e-06	0.92	0.0013	0.86	6.2e-08	0.17	Jun 9, 2011	February 2009 (Genome Reference Consortium GRCh37)
h	1559214_at	---	---	---	---	0.02	-0.02	0.06	-0.07	0.08	-0.1	0.85	0.89	0.65	0.65	0.34	0.27	Jun 9, 2011	February 2009 (Genome Reference Consortium GRCh37)
h	229613_at	---	---	---	---	-0.78	0.34	-0.57	-0.22	0.69	0.21	9.1e-08	0.11	0.003	0.4	2.3e-07	0.23	Jun 9, 2011	February 2009 (Genome Reference Consortium GRCh37)
h	214240_at	GAL	galanin prepropeptide	chr11q13.3	51083	-0.3	0.11	-0.35	-0.06	0.26	0.17	0.21	0.76	0.26	0.9	0.23	0.51	Jun 9, 2011	February 2009 (Genome Reference Consortium GRCh37)
h	1559391_s_at	---	---	---	---	-0.99	0	-0.39	-0.31	0.78	0.41	9.1e-13	0.99	0.051	0.18	1.1e-09	0.0072	Jun 9, 2011	February 2009 (Genome Reference Consortium GRCh37)
h	241036_at	---	---	---	---	-0.12	0.31	-0.12	-0.26	0.15	-0.02	0.44	0.085	0.56	0.2	0.27	0.92	Jun 9, 2011	February 2009 (Genome Reference Consortium GRCh37)
h	205184_at	GNG4	guanine nucleotide binding protein (G protein), gamma 4	chr1q42.3	2786	-1.57	-0.44	-1.09	-0.2	1.19	1.1	5.1e-17	0.13	7.3e-06	0.59	8.6e-12	9.7e-09	Jun 9, 2011	February 2009 (Genome Reference Consortium GRCh37)
h	218963_s_at	KRT23	keratin 23 (histone deacetylase inducible)	chr17q21.2	25984	-2.46	-0.95	-1.94	0.29	2.1	1.42	5.4e-19	0.022	3.4e-08	0.59	1.6e-16	1e-06	Jun 9, 2011	February 2009 (Genome Reference Consortium GRCh37)
h	206204_at	GRB14	growth factor receptor-bound protein 14	chr2q22-q24	2888	0.28	-0.16	-0.46	0.03	0.16	-0.06	0.068	0.45	0.011	0.92	0.26	0.74	Jun 9, 2011	February 2009 (Genome Reference Consortium GRCh37)
h	242344_at	GABRB2	gamma-aminobutyric acid (GABA) A receptor, beta 2	chr5q34	2561	0	-0.4	0.21	0.06	-0.13	0.2	0.99	0.012	0.21	0.8	0.31	0.14	Jun 9, 2011	February 2009 (Genome Reference Consortium GRCh37)
h	228933_at	NHS	Nance-Horan syndrome (congenital cataracts and dental anomalies)	chrXp22.13	4810	-0.1	0.65	-0.3	-0.38	0.16	-0.06	0.6	0.00066	0.15	0.088	0.29	0.77	Jun 9, 2011	February 2009 (Genome Reference Consortium GRCh37)
h	205871_at	PLGLA /// PLGLB1 /// PLGLB2	plasminogen-like A /// plasminogen-like B1 /// plasminogen-like B2	chr2p11.2 /// chr2q12.2	285189 /// 5342 /// 5343	-0.02	0.03	-0.03	-0.27	0.19	-0.05	0.88	0.87	0.83	0.054	0.036	0.67	Jun 9, 2011	February 2009 (Genome Reference Consortium GRCh37)
h	239345_at	SLC19A3	solute carrier family 19, member 3	chr2q37	80704	-0.6	-0.35	-0.58	0.05	0.43	0.59	5e-08	0.026	2.4e-05	0.84	3.2e-05	4.7e-08	Jun 9, 2011	February 2009 (Genome Reference Consortium GRCh37)
h	225016_at	APCDD1	adenomatosis polyposis coli down-regulated 1	chr18p11.22	147495	-1.55	-0.2	-1.09	-0.01	1.07	0.99	1.7e-14	0.56	3.6e-05	0.98	1.8e-08	2.3e-06	Jun 9, 2011	February 2009 (Genome Reference Consortium GRCh37)
h	222257_s_at	ACE2	angiotensin I converting enzyme (peptidyl-dipeptidase A) 2	chrXp22	59272	-1.58	-1.55	-0.68	0.67	0.67	1.59	1.1e-12	1.3e-07	0.032	0.057	0.0026	7.2e-13	Jun 9, 2011	February 2009 (Genome Reference Consortium GRCh37)
h	1560010_a_at	FLJ32063	hypothetical LOC150538	chr2q33.1	150538	-0.82	-0.85	-0.32	0.91	0.4	0.46	8.3e-09	4.5e-06	0.12	3.9e-06	0.0042	0.0021	Jun 9, 2011	February 2009 (Genome Reference Consortium GRCh37)
h	203423_at	RBP1	retinol binding protein 1, cellular	chr3q23	5947	-1.01	0.86	-1.3	0.14	0.63	0.49	1.1e-07	0.00088	1.3e-08	0.7	0.00052	0.021	Jun 9, 2011	February 2009 (Genome Reference Consortium GRCh37)
h	203697_at	FRZB	frizzled-related protein	chr2qter	2487	-1.25	0.5	0.9	0.83	0.02	-0.2	3.1e-15	0.036	1.4e-05	0.00039	0.94	0.33	Jun 9, 2011	February 2009 (Genome Reference Consortium GRCh37)
h	240146_at	---	---	---	---	-0.58	0.14	-0.19	-0.3	0.53	0.12	1.9e-06	0.47	0.31	0.13	2e-06	0.43	Jun 9, 2011	February 2009 (Genome Reference Consortium GRCh37)
h	234032_at	---	---	---	---	-1.03	-0.2	0.35	-0.19	0.66	0.15	9.3e-12	0.4	0.12	0.5	3.9e-06	0.43	Jun 9, 2011	February 2009 (Genome Reference Consortium GRCh37)
h	204365_s_at	REEP1	receptor accessory protein 1	chr2p11.2	65055	-1	0.41	-1.02	0.08	0.79	0.38	3.2e-11	0.067	3.8e-08	0.79	1.3e-08	0.023	Jun 9, 2011	February 2009 (Genome Reference Consortium GRCh37)
h	228260_at	ELAVL2	ELAV (embryonic lethal, abnormal vision, Drosophila)-like 2 (Hu antigen B)	chr9p21	1993	-0.54	-0.46	-0.17	-0.11	0.54	0.29	0.00013	0.016	0.42	0.68	2.4e-05	0.059	Jun 9, 2011	February 2009 (Genome Reference Consortium GRCh37)
h	213362_at	PTPRD	protein tyrosine phosphatase, receptor type, D	chr9p23-p24.3	5789	-1.29	-0.66	-0.23	0.5	0.67	0.63	1.2e-14	0.0059	0.4	0.063	3.8e-05	0.00045	Jun 9, 2011	February 2009 (Genome Reference Consortium GRCh37)
h	228988_at	ZNF711	zinc finger protein 711	chrXq21.1	7552	-0.33	0.03	-0.26	-0.43	0.6	-0.01	0.028	0.91	0.19	0.041	2.1e-06	0.98	Jun 9, 2011	February 2009 (Genome Reference Consortium GRCh37)
h	232737_s_at	ENPP3	ectonucleotide pyrophosphatase/phosphodiesterase 3	chr6q22	5169	-0.78	-0.58	-0.19	0.57	0.22	0.58	4.5e-07	0.0061	0.43	0.012	0.16	0.00028	Jun 9, 2011	February 2009 (Genome Reference Consortium GRCh37)
h	211207_s_at	ACSL6	acyl-CoA synthetase long-chain family member 6	chr5q31	23305	-1.13	-0.7	-0.6	-0.45	0.72	1.21	7.8e-11	0.0041	0.013	0.11	1.3e-05	1.7e-12	Jun 9, 2011	February 2009 (Genome Reference Consortium GRCh37)
h	227803_at	ENPP5	ectonucleotide pyrophosphatase/phosphodiesterase 5 (putative)	chr6p21.1-p11.2	59084	-0.53	-0.46	0.15	0.01	0.36	0.22	0.00011	0.014	0.47	0.99	0.0059	0.16	Jun 9, 2011	February 2009 (Genome Reference Consortium GRCh37)
h	210881_s_at	IGF2 /// INS-IGF2	insulin-like growth factor 2 (somatomedin A) /// INS-IGF2 readthrough transcript	chr11p15.5	3481 /// 723961	-0.69	-0.1	-0.61	-0.17	0.54	0.55	0.00055	0.77	0.02	0.63	0.0041	0.0076	Jun 9, 2011	February 2009 (Genome Reference Consortium GRCh37)
h	1555019_at	CDHR1	cadherin-related family member 1	chr10q23.1	92211	-1.45	-1.12	-0.08	0.27	0.68	1.05	2.4e-14	1.6e-05	0.81	0.44	0.00027	8.2e-08	Jun 9, 2011	February 2009 (Genome Reference Consortium GRCh37)
h	205421_at	SLC22A3	solute carrier family 22 (extraneuronal monoamine transporter), member 3	chr6q25.3	6581	-0.75	0.08	-0.23	-0.36	0.62	0.27	5.7e-09	0.73	0.22	0.078	2.1e-07	0.066	Jun 9, 2011	February 2009 (Genome Reference Consortium GRCh37)
h	206286_s_at	TDGF1 /// TDGF3	teratocarcinoma-derived growth factor 1 /// teratocarcinoma-derived growth factor 3, pseudogene	chr3p21.31 /// chrXq22.3	6997 /// 6998	-2.12	-1.01	0.24	0.01	0.89	1.28	1.4e-26	0.00048	0.48	0.99	7.2e-06	1.1e-09	Jun 9, 2011	February 2009 (Genome Reference Consortium GRCh37)
h	207457_s_at	LY6G6D	lymphocyte antigen 6 complex, locus G6D	chr6p21.3	58530	-2.53	-1.39	-1.63	0.39	1.73	1.91	2.9e-24	8.6e-05	5.9e-07	0.4	2.4e-13	1.3e-13	Jun 9, 2011	February 2009 (Genome Reference Consortium GRCh37)
h	215702_s_at	CFTR	cystic fibrosis transmembrane conductance regulator (ATP-binding cassette sub-family C, member 7)	chr7q31.2	1080	-1.19	-1.51	-0.11	0.4	0.69	0.97	1.5e-10	1.8e-10	0.73	0.19	0.00011	2.5e-07	Jun 9, 2011	February 2009 (Genome Reference Consortium GRCh37)
h	220625_s_at	ELF5	E74-like factor 5 (ets domain transcription factor)	chr11p13-p12	2001	-0.46	-0.46	-0.24	0	0.45	0.3	0.0071	0.042	0.32	1	0.0034	0.096	Jun 9, 2011	February 2009 (Genome Reference Consortium GRCh37)
h	214285_at	FABP3	fatty acid binding protein 3, muscle and heart (mammary-derived growth inhibitor)	chr1p33-p32	2170	-0.14	0.19	-0.41	0.08	0.14	0.09	0.35	0.32	0.017	0.74	0.31	0.6	Jun 9, 2011	February 2009 (Genome Reference Consortium GRCh37)
h	204784_s_at	MLF1	myeloid leukemia factor 1	chr3q25.1	4291	-0.36	0.5	-0.14	0.18	0.27	-0.27	0.06	0.039	0.62	0.55	0.13	0.17	Jun 9, 2011	February 2009 (Genome Reference Consortium GRCh37)
h	230964_at	FREM2	FRAS1 related extracellular matrix protein 2	chr13q13.3	341640	-1.08	-0.26	-0.37	-0.24	0.79	0.58	9.3e-13	0.27	0.1	0.38	2.7e-08	0.00035	Jun 9, 2011	February 2009 (Genome Reference Consortium GRCh37)
h	235147_at	LOC100288092	Hypothetical protein LOC100288092	chr2q33.1	100288092	-1.51	-1.22	-0.2	0.25	0.91	0.97	2.1e-15	1.9e-06	0.53	0.48	4.3e-07	8.6e-07	Jun 9, 2011	February 2009 (Genome Reference Consortium GRCh37)
h	204720_s_at	DNAJC6	DnaJ (Hsp40) homolog, subfamily C, member 6	chr1p31.3	9829	-0.53	-0.51	-0.67	-0.09	0.76	0.37	0.00056	0.013	0.0004	0.76	1.2e-08	0.022	Jun 9, 2011	February 2009 (Genome Reference Consortium GRCh37)
h	231009_at	PLA2G12B	phospholipase A2, group XIIB	chr10q22.1	84647	-1.15	-0.64	-0.94	0.21	0.72	1.05	7.9e-12	0.007	1.2e-05	0.49	5.3e-06	3.4e-10	Jun 9, 2011	February 2009 (Genome Reference Consortium GRCh37)
h	213558_at	PCLO	piccolo (presynaptic cytomatrix protein)	chr7q11.23-q21.3	27445	-0.48	-0.63	0.14	0.3	0.37	0.1	0.00021	0.00017	0.47	0.13	0.0025	0.53	Jun 9, 2011	February 2009 (Genome Reference Consortium GRCh37)
h	203881_s_at	DMD	dystrophin	chrXp21.2	1756	-0.91	0.77	-1.27	0.42	0.72	0.18	3.8e-08	0.00068	1e-10	0.12	2.6e-06	0.4	Jun 9, 2011	February 2009 (Genome Reference Consortium GRCh37)
h	239539_at	---	---	---	---	-0.69	-0.27	-0.2	-0.12	0.68	0.18	7.8e-09	0.13	0.27	0.6	3.6e-10	0.2	Jun 9, 2011	February 2009 (Genome Reference Consortium GRCh37)
h	243945_at	TRIM2	tripartite motif-containing 2	chr4q31.3	23321	-0.07	-0.45	0.08	-0.37	0.31	0.1	0.59	0.001	0.62	0.013	0.0012	0.43	Jun 9, 2011	February 2009 (Genome Reference Consortium GRCh37)
h	231940_at	ZNF529	zinc finger protein 529	chr19q13.13	57711	-0.89	0.3	-0.82	0.11	0.59	0.42	2.6e-09	0.18	1.4e-05	0.7	2.6e-05	0.0096	Jun 9, 2011	February 2009 (Genome Reference Consortium GRCh37)
h	232291_at	MIR17HG	MIR17 host gene (non-protein coding)	chr13q31.3	407975	-0.24	-0.38	-0.41	-0.42	0.66	0.15	0.087	0.027	0.013	0.025	1.7e-09	0.3	Jun 9, 2011	February 2009 (Genome Reference Consortium GRCh37)
h	229030_at	CAPN8	calpain 8	chr1q41	388743	0.31	-0.2	0.72	0.39	-0.45	-0.33	0.084	0.43	0.00057	0.13	0.0037	0.072	Jun 9, 2011	February 2009 (Genome Reference Consortium GRCh37)
h	202966_at	CAPN6	calpain 6	chrXq23	827	-0.38	0	0.09	0.13	0.12	0.07	0.0024	0.99	0.64	0.55	0.34	0.65	Jun 9, 2011	February 2009 (Genome Reference Consortium GRCh37)
h	220432_s_at	CYP39A1	cytochrome P450, family 39, subfamily A, polypeptide 1	chr6p21.1-p11.2	51302	-0.86	-0.52	0.7	-0.25	0.24	0.46	2.2e-08	0.016	0.0004	0.35	0.13	0.0056	Jun 9, 2011	February 2009 (Genome Reference Consortium GRCh37)
h	224367_at	BEX2	brain expressed X-linked 2	chrXq22	84707	-0.63	-0.3	-0.55	0	0.57	0.43	0.0032	0.33	0.052	0.99	0.0033	0.059	Jun 9, 2011	February 2009 (Genome Reference Consortium GRCh37)
h	202410_x_at	IGF2 /// INS-IGF2	insulin-like growth factor 2 (somatomedin A) /// INS-IGF2 readthrough transcript	chr11p15.5	3481 /// 723961	-0.74	-0.04	-0.78	-0.18	0.58	0.64	0.00065	0.92	0.0047	0.64	0.0044	0.0043	Jun 9, 2011	February 2009 (Genome Reference Consortium GRCh37)
h	222484_s_at	CXCL14	chemokine (C-X-C motif) ligand 14	chr5q31	9547	-2.48	-0.57	0.11	1.32	0.59	1.09	1.9e-26	0.12	0.8	0.00022	0.019	1.9e-05	Jun 9, 2011	February 2009 (Genome Reference Consortium GRCh37)
h	205712_at	PTPRD	protein tyrosine phosphatase, receptor type, D	chr9p23-p24.3	5789	-0.83	-0.56	-0.31	0.34	0.44	0.58	2.2e-09	0.0041	0.13	0.13	0.0013	6.6e-05	Jun 9, 2011	February 2009 (Genome Reference Consortium GRCh37)
h	205910_s_at	CEL /// LOC100508206	carboxyl ester lipase (bile salt-stimulated lipase) /// bile salt-activated lipase-like	chr9q34.3	100508206 /// 1056	-2.26	-0.21	-2.27	0.03	1.69	1.67	3.4e-14	0.69	6.8e-10	0.97	1.1e-09	4.2e-08	Jun 9, 2011	February 2009 (Genome Reference Consortium GRCh37)
h	219949_at	LRRC2	leucine rich repeat containing 2	chr3p21.31	79442	-0.83	-0.18	-0.39	0.09	0.6	0.36	2.3e-15	0.27	0.0066	0.65	9e-10	0.0015	Jun 9, 2011	February 2009 (Genome Reference Consortium GRCh37)
h	223500_at	CPLX1	complexin 1	chr4p16.3	10815	0.56	0.01	-0.37	-0.24	0.04	-0.19	7.9e-06	0.95	0.03	0.24	0.78	0.19	Jun 9, 2011	February 2009 (Genome Reference Consortium GRCh37)
h	229725_at	ACSL6	acyl-CoA synthetase long-chain family member 6	chr5q31	23305	-1.44	-0.82	-0.84	-0.54	0.96	1.48	4.6e-11	0.0089	0.0046	0.13	2.9e-06	8e-12	Jun 9, 2011	February 2009 (Genome Reference Consortium GRCh37)
h	226591_at	SNRPN	small nuclear ribonucleoprotein polypeptide N	chr15q11.2	6638	-0.18	0.2	-0.18	0.12	0.15	-0.07	0.081	0.13	0.16	0.43	0.1	0.52	Jun 9, 2011	February 2009 (Genome Reference Consortium GRCh37)
h	228598_at	DPP10	dipeptidyl-peptidase 10 (non-functional)	chr2q14.1	57628	-0.22	-0.1	-0.14	0.12	0.32	-0.1	0.064	0.55	0.4	0.52	0.0014	0.46	Jun 9, 2011	February 2009 (Genome Reference Consortium GRCh37)
h	228030_at	RBM6	RNA binding motif protein 6	chr3p21.3	10180	-1.84	0.24	0.03	0.22	0.82	0.44	3.4e-26	0.41	0.92	0.52	2e-06	0.036	Jun 9, 2011	February 2009 (Genome Reference Consortium GRCh37)
h	206254_at	EGF	epidermal growth factor	chr4q25	1950	-0.13	-0.16	0.48	0.21	-0.14	-0.06	0.4	0.4	0.0034	0.33	0.29	0.74	Jun 9, 2011	February 2009 (Genome Reference Consortium GRCh37)
