# Supplementary material for: Gene Expression Classification of Colon Cancer into Molecular Subtypes: Characterization, Validation, and Prognostic Value
Source: PLoS Med. 2013 May 21;10(5):e1001453. doi: 10.1371/journal.pmed.1001453 (PMC3660251; doi:10.1371/journal.pmed.1001453)
Supplement: Table S3 — List of the 1,108 subtype-discriminant probe sets. For each subtype, discriminant probe sets were selected from the discovery set using a moderated t-test, comparing a given subtype to the other subtypes (adjusted p<10−5 and a |log fold change|>0.5), yielding 1,108 discriminant probe sets. The GeneCluster column corresponds to the gene cluster letters in Figure S2; logFC_CjvsCx corresponds to the gene expression log2 fold changes of subtype Cj versus the other subtypes; adjpv.CjvsCx corresponds to the adjusted p-values of the moderated t-test comparing Cj versus the other subtypes. (XLS) [file pmed.1001453.s011.xls]

## Sheet: Table S3. 1108 discriminant pbs
Table S3. List of the 1108 subtype-discriminant probe sets. Discriminant probe sets selection criteria: moderated t-test adjusted P value < 10-5 and |log Fold Change|>0.5.
GeneCluster (Figure S2)	Probe.Set.ID	Gene.Symbol	Gene.Title	Chromosomal.Location	Entrez.Gene	logFC.C2vsCx	logFC.C4vsCx	logFC.C3vsCx	logFC.C6vsCx	logFC.C5vsCx	logFC.C1vsCx	adjpv.C2vsCx	adjpv.C4vsCx	adjpv.C3vsCx	adjpv.C6vsCx	adjpv.C5vsCx	adjpv.C1vsCx	NetAffx.Annotation.Date	NetAffx.Genome.Version
a	211964_at	COL4A2	collagen, type IV, alpha 2	chr13q34	1284	0	0.86	-0.93	0.08	0.3	-0.26	0.99	3e-12	4.6e-16	0.67	0.0018	0.016	Jun 9, 2011	February 2009 (Genome Reference Consortium GRCh37)
a	203417_at	MFAP2	microfibrillar-associated protein 2	chr1p36.1-p35	4237	-0.08	1.37	-1.38	-0.19	0.53	-0.29	0.65	7.1e-18	6e-21	0.41	1.5e-05	0.051	Jun 9, 2011	February 2009 (Genome Reference Consortium GRCh37)
a	202363_at	SPOCK1	sparc/osteonectin, cwcv and kazal-like domains proteoglycan (testican) 1	chr5q31	6695	0.51	2.39	-1.82	0.02	0.61	-1.3	0.017	5.5e-26	2e-16	0.96	0.0011	3.4e-12	Jun 9, 2011	February 2009 (Genome Reference Consortium GRCh37)
a	225265_at	RBMS1	RNA binding motif, single stranded interacting protein 1	chr2q24.2	5937	-0.04	1.23	-1.21	0.14	0.39	-0.38	0.81	2.6e-16	8.4e-18	0.52	0.0011	0.0043	Jun 9, 2011	February 2009 (Genome Reference Consortium GRCh37)
a	211986_at	AHNAK	AHNAK nucleoprotein	chr11q12.2	79026	0.26	0.71	0.12	0.34	-0.29	-0.55	0.0027	1.1e-12	0.31	0.0044	0.00014	1.5e-12	Jun 9, 2011	February 2009 (Genome Reference Consortium GRCh37)
a	224560_at	TIMP2	TIMP metallopeptidase inhibitor 2	chr17q25	7077	0.18	1.72	-1.38	0.36	0.34	-0.8	0.27	5.9e-26	2.8e-18	0.1	0.013	3.6e-09	Jun 9, 2011	February 2009 (Genome Reference Consortium GRCh37)
a	211958_at	IGFBP5	insulin-like growth factor binding protein 5	chr2q33-q36	3488	0.15	1.29	-1.05	0.34	0.11	-0.48	0.27	2.1e-21	1.1e-15	0.054	0.36	3.8e-05	Jun 9, 2011	February 2009 (Genome Reference Consortium GRCh37)
a	204646_at	DPYD	dihydropyrimidine dehydrogenase	chr1p22	1806	1.04	1.61	-0.88	0.4	-0.24	-1.19	1.1e-10	5.8e-16	1.7e-05	0.13	0.17	4.7e-14	Jun 9, 2011	February 2009 (Genome Reference Consortium GRCh37)
a	201150_s_at	TIMP3	TIMP metallopeptidase inhibitor 3	chr22q12.1-q13.2|22q12.3	7078	-0.01	1.64	-1.9	0.45	0.6	-0.59	0.98	7.4e-19	9.7e-30	0.062	3.2e-05	0.00018	Jun 9, 2011	February 2009 (Genome Reference Consortium GRCh37)
a	212192_at	KCTD12	potassium channel tetramerisation domain containing 12	chr13q22.3	115207	0.69	1.42	-0.16	0.49	-0.26	-1.28	3e-05	1.3e-12	0.55	0.048	0.12	2.6e-16	Jun 9, 2011	February 2009 (Genome Reference Consortium GRCh37)
a	205880_at	PRKD1	protein kinase D1	chr14q11	5587	0.02	1.7	-0.83	-0.06	0.17	-0.57	0.93	4.3e-38	1.5e-09	0.79	0.16	8.2e-07	Jun 9, 2011	February 2009 (Genome Reference Consortium GRCh37)
a	217764_s_at	RAB31	RAB31, member RAS oncogene family	chr18p11.3	11031	0.46	1.81	-1.35	0.03	0.36	-0.97	0.0023	2.2e-27	1.3e-16	0.92	0.01	2.3e-12	Jun 9, 2011	February 2009 (Genome Reference Consortium GRCh37)
a	212344_at	SULF1	sulfatase 1	chr8q13.1	23213	0.4	1.93	-1.62	-0.11	0.61	-1.02	0.031	6.6e-22	3.4e-17	0.75	0.00012	6e-10	Jun 9, 2011	February 2009 (Genome Reference Consortium GRCh37)
a	225045_at	CCDC88A	coiled-coil domain containing 88A	chr2p16.1	55704	0.46	1.3	-0.67	-0.01	0.01	-0.71	2.2e-05	1.2e-25	2.2e-07	0.97	0.92	4.8e-12	Jun 9, 2011	February 2009 (Genome Reference Consortium GRCh37)
a	237094_at	FAM19A5	family with sequence similarity 19 (chemokine (C-C motif)-like), member A5	chr22q13.32	25817	-0.15	0.76	-0.25	-0.11	0.07	-0.14	0.01	1.1e-33	0.0003	0.22	0.22	0.022	Jun 9, 2011	February 2009 (Genome Reference Consortium GRCh37)
a	202765_s_at	FBN1	fibrillin 1	chr15q21.1	2200	0.04	1.55	-1.35	0.28	0.47	-0.71	0.83	2.6e-19	2.4e-16	0.25	0.00058	7.4e-07	Jun 9, 2011	February 2009 (Genome Reference Consortium GRCh37)
a	213994_s_at	SPON1	spondin 1, extracellular matrix protein	chr11p15.2	10418	0.72	1.71	-0.07	0.94	-0.63	-1.34	0.00081	1.8e-11	0.86	0.0014	0.0014	1.7e-11	Jun 9, 2011	February 2009 (Genome Reference Consortium GRCh37)
a	201185_at	HTRA1	HtrA serine peptidase 1	chr10q26.3	5654	0.12	1.54	-1.14	0.15	0.25	-0.57	0.44	1.8e-25	2.3e-15	0.52	0.053	5.4e-06	Jun 9, 2011	February 2009 (Genome Reference Consortium GRCh37)
a	209955_s_at	FAP	fibroblast activation protein, alpha	chr2q23	2191	0.52	2.13	-0.99	-0.38	0.36	-1.22	0.0038	8.8e-27	2.3e-06	0.17	0.033	1e-13	Jun 9, 2011	February 2009 (Genome Reference Consortium GRCh37)
a	212636_at	QKI	quaking homolog, KH domain RNA binding (mouse)	chr6q26	9444	0.52	1.59	-1	0.1	0.16	-0.92	0.00021	3.9e-23	4.2e-10	0.72	0.28	2e-12	Jun 9, 2011	February 2009 (Genome Reference Consortium GRCh37)
a	226311_at	ADAMTS2	ADAM metallopeptidase with thrombospondin type 1 motif, 2	chr5qter	9509	0.72	1.52	-1.62	-0.15	0.55	-0.99	2.7e-05	2.5e-13	2.3e-17	0.64	0.00055	1.7e-09	Jun 9, 2011	February 2009 (Genome Reference Consortium GRCh37)
a	200907_s_at	PALLD	palladin, cytoskeletal associated protein	chr4q32.3	23022	0.26	1.5	-0.3	0.15	-0.02	-0.93	0.042	8.7e-28	0.07	0.47	0.92	1.6e-16	Jun 9, 2011	February 2009 (Genome Reference Consortium GRCh37)
a	202995_s_at	FBLN1	fibulin 1	chr22q13.31	2192	-0.35	1.89	-1.68	0.91	0.36	-0.54	0.08	1.1e-18	2e-16	0.00032	0.046	0.0048	Jun 9, 2011	February 2009 (Genome Reference Consortium GRCh37)
a	223422_s_at	ARHGAP24	Rho GTPase activating protein 24	chr4q22.1	83478	0.18	0.72	0.13	0.15	-0.14	-0.56	0.052	5.7e-13	0.3	0.28	0.083	1.7e-12	Jun 9, 2011	February 2009 (Genome Reference Consortium GRCh37)
a	202766_s_at	FBN1	fibrillin 1	chr15q21.1	2200	0.2	1.72	-1.53	0.24	0.5	-0.84	0.27	6.8e-22	2.6e-19	0.35	0.00052	1.4e-08	Jun 9, 2011	February 2009 (Genome Reference Consortium GRCh37)
a	218864_at	TNS1	tensin 1	chr2q35-q36	7145	-0.02	1.01	-0.46	0.07	-0.01	-0.27	0.86	3.4e-33	2.7e-07	0.59	0.92	0.00036	Jun 9, 2011	February 2009 (Genome Reference Consortium GRCh37)
a	211105_s_at	NFATC1	nuclear factor of activated T-cells, cytoplasmic, calcineurin-dependent 1	chr18q23	4772	0.69	0.92	-0.37	0.03	-0.24	-0.62	6.4e-14	2.2e-15	0.0033	0.88	0.009	1.4e-11	Jun 9, 2011	February 2009 (Genome Reference Consortium GRCh37)
a	201069_at	MMP2	matrix metallopeptidase 2 (gelatinase A, 72kDa gelatinase, 72kDa type IV collagenase)	chr16q13-q21	4313	0.26	1.36	-1.44	0.45	0.25	-0.57	0.13	9.6e-14	2.4e-17	0.051	0.11	0.00018	Jun 9, 2011	February 2009 (Genome Reference Consortium GRCh37)
a	212298_at	NRP1	neuropilin 1	chr10p12	8829	0.72	1.51	-1.02	-0.09	0.17	-0.97	7.1e-08	2.6e-21	1.2e-10	0.73	0.22	6.7e-14	Jun 9, 2011	February 2009 (Genome Reference Consortium GRCh37)
a	215127_s_at	RBMS1	RNA binding motif, single stranded interacting protein 1	chr2q24.2	5937	-0.1	1.2	-1.55	0.24	0.58	-0.36	0.52	4.7e-15	9.7e-30	0.26	4.5e-07	0.0088	Jun 9, 2011	February 2009 (Genome Reference Consortium GRCh37)
a	214807_at	---	---	---	---	0.08	1.16	-0.3	0.07	0.11	-0.68	0.57	8.3e-21	0.039	0.75	0.31	1.2e-11	Jun 9, 2011	February 2009 (Genome Reference Consortium GRCh37)
a	213125_at	OLFML2B	olfactomedin-like 2B	chr1q23.3	25903	0.32	1.66	-1.12	-0.03	0.32	-0.83	0.022	1.6e-28	6.1e-14	0.91	0.013	3.8e-11	Jun 9, 2011	February 2009 (Genome Reference Consortium GRCh37)
a	238455_at	---	---	---	---	0.28	1.57	-0.61	0.07	0.13	-0.9	0.05	5.7e-26	0.00014	0.8	0.33	1.5e-13	Jun 9, 2011	February 2009 (Genome Reference Consortium GRCh37)
a	213069_at	HEG1	HEG homolog 1 (zebrafish)	chr3q21.2	57493	0.36	1.28	-0.89	0.13	0.12	-0.67	0.00091	6.3e-26	1.5e-13	0.47	0.28	3.8e-11	Jun 9, 2011	February 2009 (Genome Reference Consortium GRCh37)
a	204619_s_at	VCAN	versican	chr5q14.3	1462	0.22	1.86	-1.65	-0.1	0.59	-0.79	0.22	4.9e-24	5.5e-21	0.76	5.4e-05	3.9e-07	Jun 9, 2011	February 2009 (Genome Reference Consortium GRCh37)
a	201147_s_at	TIMP3	TIMP metallopeptidase inhibitor 3	chr22q12.1-q13.2|22q12.3	7078	-0.07	1.54	-1.96	0.29	0.64	-0.41	0.74	1.2e-15	7.5e-30	0.27	1.1e-05	0.019	Jun 9, 2011	February 2009 (Genome Reference Consortium GRCh37)
a	212912_at	RPS6KA2	ribosomal protein S6 kinase, 90kDa, polypeptide 2	chr6q27	6196	0.42	0.98	0.05	0.1	-0.23	-0.74	0.00029	5.6e-13	0.8	0.64	0.043	4.1e-12	Jun 9, 2011	February 2009 (Genome Reference Consortium GRCh37)
a	238623_at	---	---	---	---	0.28	2.1	-1.23	-0.09	0.23	-0.83	0.097	3e-35	1.2e-12	0.76	0.13	1.3e-08	Jun 9, 2011	February 2009 (Genome Reference Consortium GRCh37)
a	224719_s_at	C12orf57	chromosome 12 open reading frame 57	chr12p13.31	113246	0.83	0.55	0.32	0.02	-0.61	-0.58	4.1e-19	2.2e-05	0.015	0.93	3.5e-12	2e-09	Jun 9, 2011	February 2009 (Genome Reference Consortium GRCh37)
a	201431_s_at	DPYSL3	dihydropyrimidinase-like 3	chr5q32	1809	-0.18	2.11	-0.79	0.18	0.31	-0.94	0.33	1.8e-34	2.5e-05	0.5	0.042	1e-10	Jun 9, 2011	February 2009 (Genome Reference Consortium GRCh37)
a	202724_s_at	FOXO1	forkhead box O1	chr13q14.1	2308	0.28	0.6	-0.88	0.42	0.05	-0.3	0.0068	1.7e-06	2.1e-15	0.0027	0.66	0.0042	Jun 9, 2011	February 2009 (Genome Reference Consortium GRCh37)
a	207266_x_at	RBMS1	RNA binding motif, single stranded interacting protein 1	chr2q24.2	5937	-0.22	1.32	-1.44	0.38	0.48	-0.35	0.12	3e-20	4.9e-28	0.041	2e-05	0.0072	Jun 9, 2011	February 2009 (Genome Reference Consortium GRCh37)
a	201148_s_at	TIMP3	TIMP metallopeptidase inhibitor 3	chr22q12.1-q13.2|22q12.3	7078	-0.01	1.06	-1.09	0.12	0.35	-0.33	0.97	3.8e-18	8.2e-22	0.53	0.0003	0.0019	Jun 9, 2011	February 2009 (Genome Reference Consortium GRCh37)
a	209875_s_at	SPP1	secreted phosphoprotein 1	chr4q22.1	6696	1.61	2.38	-1.64	-0.69	0.63	-2.05	1.2e-08	2.2e-11	3.2e-06	0.13	0.027	8.5e-14	Jun 9, 2011	February 2009 (Genome Reference Consortium GRCh37)
a	204457_s_at	GAS1	growth arrest-specific 1	chr9q21.3-q22	2619	1.1	3.26	-1.93	-0.14	0.19	-1.67	5.8e-06	9e-33	4.2e-12	0.77	0.47	3.3e-13	Jun 9, 2011	February 2009 (Genome Reference Consortium GRCh37)
a	221731_x_at	VCAN	versican	chr5q14.3	1462	0.14	1.74	-1.6	0.04	0.51	-0.65	0.45	3.2e-23	2.5e-22	0.91	0.00025	1.5e-05	Jun 9, 2011	February 2009 (Genome Reference Consortium GRCh37)
a	213737_x_at	GOLGA8H	golgin A8 family, member H	chr15q13.2	728498	0	0.82	-0.04	0.17	0.09	-0.62	0.98	3.3e-12	0.81	0.28	0.42	1.5e-11	Jun 9, 2011	February 2009 (Genome Reference Consortium GRCh37)
a	217763_s_at	RAB31	RAB31, member RAS oncogene family	chr18p11.3	11031	0.46	1.8	-1.37	0.01	0.38	-0.95	0.0039	8.7e-25	6.8e-16	0.98	0.01	4.9e-11	Jun 9, 2011	February 2009 (Genome Reference Consortium GRCh37)
a	207480_s_at	MEIS2	Meis homeobox 2	chr15q14	4212	0.87	1.89	-0.32	-0.08	-0.24	-1.31	2.2e-07	3e-21	0.2	0.83	0.18	4.1e-16	Jun 9, 2011	February 2009 (Genome Reference Consortium GRCh37)
a	211729_x_at	BLVRA	biliverdin reductase A	chr7p14-cen	644	0.78	0.91	0.02	-0.24	-0.27	-0.77	5.7e-15	1.9e-12	0.94	0.15	0.0071	1.6e-14	Jun 9, 2011	February 2009 (Genome Reference Consortium GRCh37)
a	209596_at	MXRA5	matrix-remodelling associated 5	chrXp22.33	25878	0.39	1.65	-1.51	-0.08	0.46	-0.77	0.024	2.7e-18	4e-17	0.82	0.0026	9.6e-07	Jun 9, 2011	February 2009 (Genome Reference Consortium GRCh37)
a	202311_s_at	COL1A1	collagen, type I, alpha 1	chr17q21.33	1277	0.59	1.65	-1.86	-0.3	0.63	-0.78	0.0037	2.6e-12	6e-18	0.36	0.00052	5.2e-05	Jun 9, 2011	February 2009 (Genome Reference Consortium GRCh37)
a	218468_s_at	GREM1	gremlin 1	chr15q13.3	26585	0.78	2.09	-2.46	0.89	0.42	-1.21	0.0026	3.7e-12	4.4e-19	0.015	0.096	5.3e-07	Jun 9, 2011	February 2009 (Genome Reference Consortium GRCh37)
a	218854_at	DSE	dermatan sulfate epimerase	chr6q22	29940	0.65	1.6	-0.84	-0.17	0.13	-0.98	6.9e-06	3.4e-21	1.8e-06	0.5	0.41	9.5e-13	Jun 9, 2011	February 2009 (Genome Reference Consortium GRCh37)
a	221773_at	ELK3	ELK3, ETS-domain protein (SRF accessory protein 2)	chr12q23	2004	0.2	1.22	-0.46	-0.16	0.17	-0.67	0.081	5.4e-24	0.00047	0.36	0.099	1.5e-11	Jun 9, 2011	February 2009 (Genome Reference Consortium GRCh37)
a	214844_s_at	DOK5	docking protein 5	chr20q13.2	55816	0.14	1.44	-0.63	-0.03	0.08	-0.59	0.2	8.7e-40	7.6e-08	0.88	0.47	4.2e-10	Jun 9, 2011	February 2009 (Genome Reference Consortium GRCh37)
a	202403_s_at	COL1A2	collagen, type I, alpha 2	chr7q22.1	1278	0.28	1.31	-1.54	0.15	0.5	-0.63	0.084	4.4e-14	1.9e-22	0.56	0.00017	1e-05	Jun 9, 2011	February 2009 (Genome Reference Consortium GRCh37)
a	202760_s_at	AKAP2 /// PALM2-AKAP2	A kinase (PRKA) anchor protein 2 /// PALM2-AKAP2 readthrough	chr9q31.3	11217 /// 445815	-0.08	0.95	-1.07	0.02	0.3	-0.11	0.57	6.3e-13	8.7e-19	0.92	0.0045	0.41	Jun 9, 2011	February 2009 (Genome Reference Consortium GRCh37)
a	225285_at	BCAT1	branched chain amino-acid transaminase 1, cytosolic	chr12p12.1	586	0.76	1.81	-1.26	-0.46	0.36	-1.03	1.9e-06	9.3e-22	1.2e-11	0.062	0.022	1.9e-11	Jun 9, 2011	February 2009 (Genome Reference Consortium GRCh37)
a	228080_at	LAYN	layilin	chr11q23.1	143903	0.2	1.61	-0.79	0.04	0.14	-0.73	0.11	1.8e-37	2.3e-09	0.88	0.25	9.5e-12	Jun 9, 2011	February 2009 (Genome Reference Consortium GRCh37)
a	212488_at	COL5A1	collagen, type V, alpha 1	chr9q34.2-q34.3	1289	0.18	1.6	-1.41	-0.02	0.48	-0.67	0.3	1.2e-19	3.5e-17	0.96	0.00062	5.7e-06	Jun 9, 2011	February 2009 (Genome Reference Consortium GRCh37)
a	201149_s_at	TIMP3	TIMP metallopeptidase inhibitor 3	chr22q12.1-q13.2|22q12.3	7078	-0.17	1.44	-1.54	0.25	0.55	-0.41	0.33	1.5e-16	1.4e-21	0.3	4.8e-05	0.0087	Jun 9, 2011	February 2009 (Genome Reference Consortium GRCh37)
a	203381_s_at	APOE	apolipoprotein E	chr19q13.2	348	0.79	1.65	-1.15	0.04	0.15	-1.06	3.3e-06	4.4e-16	8.3e-09	0.92	0.42	6e-11	Jun 9, 2011	February 2009 (Genome Reference Consortium GRCh37)
a	203695_s_at	DFNA5	deafness, autosomal dominant 5	chr7p15	1687	0.28	1.53	-0.96	-0.07	0.22	-0.68	0.026	8.8e-31	5.1e-13	0.75	0.062	1.2e-09	Jun 9, 2011	February 2009 (Genome Reference Consortium GRCh37)
a	205100_at	GFPT2	glutamine-fructose-6-phosphate transaminase 2	chr5q34-q35	9945	0.48	1.67	-0.87	-0.13	0.05	-0.76	0.00011	1.6e-34	5.9e-10	0.54	0.73	3.3e-11	Jun 9, 2011	February 2009 (Genome Reference Consortium GRCh37)
a	204604_at	CDK14	cyclin-dependent kinase 14	chr7q21-q22	5218	0.19	1.59	-0.61	-0.13	0.12	-0.72	0.11	1.3e-39	3.9e-06	0.48	0.28	3e-12	Jun 9, 2011	February 2009 (Genome Reference Consortium GRCh37)
a	223378_at	GLIS2	GLIS family zinc finger 2	chr16p13.3	84662	0.13	1.41	-0.86	-0.12	0.23	-0.54	0.29	6.7e-32	1.3e-12	0.54	0.025	1.6e-07	Jun 9, 2011	February 2009 (Genome Reference Consortium GRCh37)
a	231579_s_at	TIMP2	TIMP metallopeptidase inhibitor 2	chr17q25	7077	0.25	1.59	-1.36	0.42	0.32	-0.81	0.1	6e-24	1.8e-19	0.04	0.017	6.2e-10	Jun 9, 2011	February 2009 (Genome Reference Consortium GRCh37)
a	201141_at	GPNMB	glycoprotein (transmembrane) nmb	chr7p15	10457	0.86	1.98	-1.59	0.4	0.29	-1.38	5.3e-06	5.2e-19	1.2e-13	0.18	0.13	1.1e-14	Jun 9, 2011	February 2009 (Genome Reference Consortium GRCh37)
a	203603_s_at	ZEB2	zinc finger E-box binding homeobox 2	chr2q22.3	9839	0.46	1.41	-1.01	0.31	0.11	-0.83	0.00043	6.4e-21	6.9e-12	0.12	0.44	1.1e-11	Jun 9, 2011	February 2009 (Genome Reference Consortium GRCh37)
a	200665_s_at	SPARC	secreted protein, acidic, cysteine-rich (osteonectin)	chr5q31.3-q32	6678	0.3	1.32	-1.21	-0.05	0.39	-0.63	0.022	1.5e-19	1.5e-18	0.85	0.00085	1.4e-07	Jun 9, 2011	February 2009 (Genome Reference Consortium GRCh37)
a	215076_s_at	COL3A1	collagen, type III, alpha 1	chr2q31	1281	0.3	1.09	-1.26	0.12	0.4	-0.57	0.018	7.6e-15	7.6e-23	0.56	0.00029	6.5e-07	Jun 9, 2011	February 2009 (Genome Reference Consortium GRCh37)
a	225566_at	NRP2	neuropilin 2	chr2q33.3	8828	0	1.16	-0.66	-0.02	0.25	-0.48	0.97	1.2e-31	6.8e-11	0.91	0.0032	1.6e-08	Jun 9, 2011	February 2009 (Genome Reference Consortium GRCh37)
a	213905_x_at	BGN	biglycan	chrXq28	633	0.42	1.78	-1.44	-0.21	0.46	-0.84	0.011	2.3e-22	2.8e-16	0.45	0.0019	2.7e-08	Jun 9, 2011	February 2009 (Genome Reference Consortium GRCh37)
a	203773_x_at	BLVRA	biliverdin reductase A	chr7p14-cen	644	0.79	0.94	0.01	-0.23	-0.24	-0.83	2.8e-14	1.9e-12	0.94	0.19	0.025	4.5e-16	Jun 9, 2011	February 2009 (Genome Reference Consortium GRCh37)
a	221698_s_at	CLEC7A	C-type lectin domain family 7, member A	chr12p13.2	64581	0.77	1.31	-0.8	-0.05	-0.04	-0.82	7.9e-11	1.1e-19	3.8e-08	0.84	0.77	2.3e-12	Jun 9, 2011	February 2009 (Genome Reference Consortium GRCh37)
a	226545_at	CD109	CD109 molecule	chr6q13	135228	0.91	1.88	-0.76	-0.26	0.07	-1.3	2.5e-07	5.4e-19	0.00091	0.4	0.75	1.5e-14	Jun 9, 2011	February 2009 (Genome Reference Consortium GRCh37)
a	226245_at	KCTD1	potassium channel tetramerisation domain containing 1	chr18q11.2	284252	0.81	0.68	0.16	0.25	-0.57	-0.69	4.6e-15	9.5e-07	0.33	0.14	4.6e-09	3.2e-11	Jun 9, 2011	February 2009 (Genome Reference Consortium GRCh37)
a	201012_at	ANXA1	annexin A1	chr9q12-q21.2|9q21.13	301	0.75	1.48	0.13	-0.22	-0.31	-1.11	3.6e-07	7.7e-17	0.57	0.39	0.037	6.4e-15	Jun 9, 2011	February 2009 (Genome Reference Consortium GRCh37)
a	213455_at	FAM114A1	family with sequence similarity 114, member A1	chr4p14	92689	0.44	0.61	0.14	0.43	-0.38	-0.62	2.5e-07	2.1e-08	0.28	0.00044	1.2e-06	8.3e-14	Jun 9, 2011	February 2009 (Genome Reference Consortium GRCh37)
a	227088_at	PDE5A	phosphodiesterase 5A, cGMP-specific	chr4q27	8654	0.17	1.02	-0.01	0.48	-0.12	-0.83	0.23	2.4e-11	0.95	0.0085	0.38	2.1e-12	Jun 9, 2011	February 2009 (Genome Reference Consortium GRCh37)
a	217028_at	CXCR4	chemokine (C-X-C motif) receptor 4	chr2q21	7852	1.14	1.23	-0.54	0.02	-0.3	-1.03	8.9e-14	5.7e-10	0.012	0.95	0.067	1.7e-11	Jun 9, 2011	February 2009 (Genome Reference Consortium GRCh37)
a	222877_at	---	---	---	---	0.18	1.85	-1.03	-0.09	0.36	-0.88	0.25	4e-32	1.7e-10	0.72	0.0065	1.9e-11	Jun 9, 2011	February 2009 (Genome Reference Consortium GRCh37)
a	209205_s_at	LMO4	LIM domain only 4	chr1p22.3	8543	0.87	0.86	0.09	-0.08	-0.48	-0.72	4.7e-18	8.1e-11	0.58	0.7	6.1e-07	2e-12	Jun 9, 2011	February 2009 (Genome Reference Consortium GRCh37)
a	226517_at	BCAT1	branched chain amino-acid transaminase 1, cytosolic	chr12p12.1	586	0.98	1.93	-1.59	-0.46	0.43	-1.16	2.2e-08	8.3e-20	6.8e-15	0.1	0.015	1.1e-11	Jun 9, 2011	February 2009 (Genome Reference Consortium GRCh37)
a	204446_s_at	ALOX5	arachidonate 5-lipoxygenase	chr10q11.2	240	0.95	1.34	0.67	-0.29	-0.66	-1.11	1.4e-08	2.1e-10	0.0024	0.31	2.4e-05	9e-12	Jun 9, 2011	February 2009 (Genome Reference Consortium GRCh37)
a	225269_s_at	RBMS1	RNA binding motif, single stranded interacting protein 1	chr2q24.2	5937	-0.22	1.31	-1.38	0.28	0.53	-0.39	0.11	3e-19	2e-24	0.15	2.2e-06	0.0023	Jun 9, 2011	February 2009 (Genome Reference Consortium GRCh37)
a	209191_at	TUBB6	tubulin, beta 6	chr18p11.21	84617	0.32	1.72	-1.08	0.17	0.09	-0.72	0.022	7.1e-32	2.6e-13	0.45	0.56	6.3e-09	Jun 9, 2011	February 2009 (Genome Reference Consortium GRCh37)
a	209436_at	SPON1	spondin 1, extracellular matrix protein	chr11p15.2	10418	0.55	1.48	-0.08	1	-0.56	-1.16	0.0044	6.3e-11	0.8	8.3e-05	0.0012	4.9e-11	Jun 9, 2011	February 2009 (Genome Reference Consortium GRCh37)
a	201261_x_at	BGN	biglycan	chrXq28	633	0.34	1.62	-1.26	-0.19	0.43	-0.78	0.023	3.6e-23	1.9e-15	0.44	0.001	8.1e-09	Jun 9, 2011	February 2009 (Genome Reference Consortium GRCh37)
a	205786_s_at	ITGAM	integrin, alpha M (complement component 3 receptor 3 subunit)	chr16p11.2	3684	0.66	1.51	-0.74	-0.02	-0.04	-0.89	2.4e-08	3.2e-27	3.3e-07	0.94	0.8	9.9e-15	Jun 9, 2011	February 2009 (Genome Reference Consortium GRCh37)
a	208782_at	FSTL1	follistatin-like 1	chr3q13.33	11167	-0.02	1.29	-1.11	0.23	0.36	-0.5	0.9	1.2e-22	8.8e-19	0.21	0.00073	6.4e-06	Jun 9, 2011	February 2009 (Genome Reference Consortium GRCh37)
a	203645_s_at	CD163	CD163 molecule	chr12p13.3	9332	1.01	1.78	-1.16	0.17	-0.11	-1.1	8.8e-10	5.8e-19	6.4e-09	0.57	0.55	9.5e-12	Jun 9, 2011	February 2009 (Genome Reference Consortium GRCh37)
a	221729_at	COL5A2	collagen, type V, alpha 2	chr2q14-q32	1290	0.28	1.53	-1.41	-0.22	0.61	-0.76	0.083	7.6e-19	6.6e-18	0.38	4.7e-06	7.8e-08	Jun 9, 2011	February 2009 (Genome Reference Consortium GRCh37)
a	221900_at	COL8A2	collagen, type VIII, alpha 2	chr1p34.2	1296	-0.13	1.56	-0.77	-0.04	0.27	-0.53	0.34	1.9e-32	2e-08	0.87	0.017	3.7e-06	Jun 9, 2011	February 2009 (Genome Reference Consortium GRCh37)
a	1556499_s_at	COL1A1	collagen, type I, alpha 1	chr17q21.33	1277	0.27	0.65	-1.07	0.02	0.35	-0.32	0.01	1.2e-07	2.6e-23	0.94	0.00011	0.0016	Jun 9, 2011	February 2009 (Genome Reference Consortium GRCh37)
a	201852_x_at	COL3A1	collagen, type III, alpha 1	chr2q31	1281	0.27	1.35	-1.42	0.18	0.43	-0.66	0.078	1.1e-16	3.9e-21	0.45	0.00076	9.3e-07	Jun 9, 2011	February 2009 (Genome Reference Consortium GRCh37)
a	221730_at	COL5A2	collagen, type V, alpha 2	chr2q14-q32	1290	0.3	1.67	-1.45	-0.21	0.55	-0.77	0.081	2e-20	3.2e-17	0.44	9.1e-05	2.7e-07	Jun 9, 2011	February 2009 (Genome Reference Consortium GRCh37)
a	203748_x_at	RBMS1	RNA binding motif, single stranded interacting protein 1	chr2q24.2	5937	-0.24	1.31	-1.46	0.4	0.5	-0.34	0.072	1.7e-19	1.1e-28	0.028	8.8e-06	0.01	Jun 9, 2011	February 2009 (Genome Reference Consortium GRCh37)
a	202897_at	SIRPA	signal-regulatory protein alpha	chr20p13	140885	0.36	0.98	-1.09	0.01	0.22	-0.42	0.0018	8.2e-13	4.3e-18	0.96	0.045	0.0002	Jun 9, 2011	February 2009 (Genome Reference Consortium GRCh37)
a	218559_s_at	MAFB	v-maf musculoaponeurotic fibrosarcoma oncogene homolog B (avian)	chr20q11.2-q13.1	9935	0.86	1.73	-1.12	0.1	0.05	-1.11	2.7e-08	7.9e-21	1.4e-09	0.74	0.77	8.3e-14	Jun 9, 2011	February 2009 (Genome Reference Consortium GRCh37)
a	210105_s_at	FYN	FYN oncogene related to SRC, FGR, YES	chr6q21	2534	0.64	1.14	-0.44	-0.03	-0.11	-0.78	2.7e-08	7.9e-16	0.004	0.91	0.38	4.9e-12	Jun 9, 2011	February 2009 (Genome Reference Consortium GRCh37)
a	228153_at	RNF144B	ring finger protein 144B	chr6p22.3	255488	0.75	0.89	0.04	-0.25	-0.31	-0.7	2.9e-13	1.6e-11	0.84	0.15	0.0023	1.1e-11	Jun 9, 2011	February 2009 (Genome Reference Consortium GRCh37)
a	208851_s_at	THY1	Thy-1 cell surface antigen	chr11q23.3	7070	0.1	1.22	-0.96	0.02	0.28	-0.48	0.42	2.1e-22	2.2e-15	0.93	0.0065	7.6e-06	Jun 9, 2011	February 2009 (Genome Reference Consortium GRCh37)
a	215646_s_at	VCAN	versican	chr5q14.3	1462	0.17	1.97	-1.83	0.08	0.56	-0.74	0.43	3.7e-21	1.6e-20	0.84	0.00079	3.3e-05	Jun 9, 2011	February 2009 (Genome Reference Consortium GRCh37)
a	226282_at	PTPN14	protein tyrosine phosphatase, non-receptor type 14	chr1q32.2	5784	0.32	1.11	-0.46	-0.32	0.2	-0.66	0.0009	4.3e-25	5.6e-05	0.022	0.03	8.5e-14	Jun 9, 2011	February 2009 (Genome Reference Consortium GRCh37)
a	228532_at	C1orf162	chromosome 1 open reading frame 162	chr1p13.2	128346	0.79	1.41	-0.95	0.11	-0.12	-0.79	1.5e-10	2.5e-21	1.1e-10	0.64	0.4	6.1e-11	Jun 9, 2011	February 2009 (Genome Reference Consortium GRCh37)
a	201438_at	COL6A3	collagen, type VI, alpha 3	chr2q37	1293	0.33	1.39	-1.34	0.14	0.39	-0.71	0.028	1.4e-17	1.3e-18	0.56	0.0029	9.6e-08	Jun 9, 2011	February 2009 (Genome Reference Consortium GRCh37)
a	210495_x_at	FN1	fibronectin 1	chr2q34	2335	0.37	1.69	-2.16	-0.14	0.88	-0.8	0.078	2e-13	7e-26	0.7	2.2e-07	2.5e-05	Jun 9, 2011	February 2009 (Genome Reference Consortium GRCh37)
a	212667_at	SPARC	secreted protein, acidic, cysteine-rich (osteonectin)	chr5q31.3-q32	6678	0.12	1.56	-1.43	0.23	0.49	-0.71	0.51	1.4e-20	1.6e-19	0.35	0.00025	2.7e-07	Jun 9, 2011	February 2009 (Genome Reference Consortium GRCh37)
a	211597_s_at	HOPX	HOP homeobox	chr4q12	84525	0.42	2.26	-1.42	0.07	0.41	-1.21	0.036	5.5e-27	1.9e-11	0.85	0.023	3.7e-12	Jun 9, 2011	February 2009 (Genome Reference Consortium GRCh37)
a	226932_at	SSPN	sarcospan (Kras oncogene-associated gene)	chr12p11.2	8082	-0.18	1.69	-0.54	0.62	0.14	-0.91	0.27	3.9e-26	0.0025	0.0019	0.34	4.5e-12	Jun 9, 2011	February 2009 (Genome Reference Consortium GRCh37)
a	226930_at	FNDC1	fibronectin type III domain containing 1	chr6q25	84624	0.24	2.55	-2.06	0.06	0.7	-1.12	0.34	2.3e-25	2.8e-18	0.9	0.00039	5e-08	Jun 9, 2011	February 2009 (Genome Reference Consortium GRCh37)
a	211571_s_at	VCAN	versican	chr5q14.3	1462	0.13	1.87	-1.67	0.1	0.49	-0.68	0.56	3.4e-21	7.5e-19	0.76	0.0023	6.7e-05	Jun 9, 2011	February 2009 (Genome Reference Consortium GRCh37)
a	211959_at	IGFBP5	insulin-like growth factor binding protein 5	chr2q33-q36	3488	0.28	1.59	-1.89	0.6	0.35	-0.62	0.13	9.1e-16	4.5e-26	0.015	0.03	0.0002	Jun 9, 2011	February 2009 (Genome Reference Consortium GRCh37)
a	202087_s_at	CTSL1	cathepsin L1	chr9q21.33	1514	0.69	1.04	-0.7	-0.16	0.03	-0.69	1.6e-12	1.7e-17	7.3e-09	0.38	0.83	1.9e-12	Jun 9, 2011	February 2009 (Genome Reference Consortium GRCh37)
a	200897_s_at	PALLD	palladin, cytoskeletal associated protein	chr4q32.3	23022	0.27	1.4	-0.3	0.2	-0.01	-0.92	0.033	1.2e-24	0.064	0.31	0.96	1.6e-16	Jun 9, 2011	February 2009 (Genome Reference Consortium GRCh37)
a	208747_s_at	C1S	complement component 1, s subcomponent	chr12p13	716	0.07	1.62	-1.28	0.49	0.26	-0.69	0.68	2.7e-23	4.1e-16	0.018	0.062	4.6e-07	Jun 9, 2011	February 2009 (Genome Reference Consortium GRCh37)
a	212354_at	SULF1	sulfatase 1	chr8q13.1	23213	0.53	2.03	-1.81	-0.12	0.67	-1.13	0.0053	4.6e-22	1.2e-19	0.74	5e-05	4.2e-11	Jun 9, 2011	February 2009 (Genome Reference Consortium GRCh37)
a	219410_at	TMEM45A	transmembrane protein 45A	chr3q12.2	55076	0.97	1.78	-0.54	-0.4	-0.15	-1.11	5e-09	8.9e-19	0.018	0.14	0.41	6.5e-12	Jun 9, 2011	February 2009 (Genome Reference Consortium GRCh37)
a	209356_x_at	EFEMP2	EGF-containing fibulin-like extracellular matrix protein 2	chr11q13.1	30008	0.08	1.56	-1.01	0.18	0.17	-0.56	0.6	1.5e-34	3.1e-15	0.36	0.14	3.4e-07	Jun 9, 2011	February 2009 (Genome Reference Consortium GRCh37)
a	201430_s_at	DPYSL3	dihydropyrimidinase-like 3	chr5q32	1809	-0.13	2.06	-0.63	0.04	0.21	-0.88	0.5	1.2e-32	0.0015	0.9	0.18	1.9e-09	Jun 9, 2011	February 2009 (Genome Reference Consortium GRCh37)
a	223501_at	TNFSF13B	tumor necrosis factor (ligand) superfamily, member 13b	chr13q32-q34	10673	0.86	1.33	-0.83	-0.07	-0.03	-0.91	4.6e-10	1.1e-14	1.8e-06	0.82	0.89	2.5e-11	Jun 9, 2011	February 2009 (Genome Reference Consortium GRCh37)
a	228007_at	C6orf204	chromosome 6 open reading frame 204	chr6q22	387119	0.47	0.64	0.17	-0.01	-0.29	-0.54	7.9e-09	5.1e-10	0.17	0.95	0.00016	9.7e-12	Jun 9, 2011	February 2009 (Genome Reference Consortium GRCh37)
a	212353_at	SULF1	sulfatase 1	chr8q13.1	23213	0.57	2.11	-1.89	-0.21	0.81	-1.27	0.0052	3.8e-20	3e-18	0.56	5.2e-06	8.6e-12	Jun 9, 2011	February 2009 (Genome Reference Consortium GRCh37)
a	227628_at	GPX8	glutathione peroxidase 8 (putative)	chr5q11.2	493869	0.57	1.45	-0.19	-0.11	-0.09	-1.02	0.00016	2.1e-16	0.39	0.7	0.58	3.3e-13	Jun 9, 2011	February 2009 (Genome Reference Consortium GRCh37)
a	203140_at	BCL6	B-cell CLL/lymphoma 6	chr3q27	604	0.72	1.13	-0.47	-0.31	-0.06	-0.73	2.1e-12	9.2e-19	0.00061	0.061	0.61	1e-12	Jun 9, 2011	February 2009 (Genome Reference Consortium GRCh37)
a	201109_s_at	THBS1	thrombospondin 1	chr15q15	7057	0.21	1.34	-1.31	0.02	0.27	-0.4	0.21	5.4e-15	4.6e-16	0.94	0.058	0.0093	Jun 9, 2011	February 2009 (Genome Reference Consortium GRCh37)
a	225710_at	GNB4	guanine nucleotide binding protein (G protein), beta polypeptide 4	chr3q26.33	59345	0.48	1.68	-1.26	0.16	0.29	-0.96	0.001	1.9e-24	5.1e-15	0.52	0.043	1.4e-12	Jun 9, 2011	February 2009 (Genome Reference Consortium GRCh37)
a	203300_x_at	AP1S2	adaptor-related protein complex 1, sigma 2 subunit	chrXp22.2	8905	0.22	1.3	-0.94	-0.04	0.11	-0.41	0.053	3.7e-29	1.3e-16	0.87	0.29	6.6e-05	Jun 9, 2011	February 2009 (Genome Reference Consortium GRCh37)
a	236297_at	---	---	---	---	0.22	1.52	-0.56	0.04	0.15	-0.87	0.096	1.3e-28	0.0002	0.86	0.24	1.7e-14	Jun 9, 2011	February 2009 (Genome Reference Consortium GRCh37)
a	202759_s_at	AKAP2 /// PALM2-AKAP2	A kinase (PRKA) anchor protein 2 /// PALM2-AKAP2 readthrough	chr9q31.3	11217 /// 445815	-0.04	0.92	-1.13	0.18	0.25	-0.12	0.78	5.7e-14	9.5e-25	0.28	0.0093	0.3	Jun 9, 2011	February 2009 (Genome Reference Consortium GRCh37)
a	222670_s_at	MAFB	v-maf musculoaponeurotic fibrosarcoma oncogene homolog B (avian)	chr20q11.2-q13.1	9935	0.51	1.33	-0.69	0.01	0	-0.74	1.9e-06	2.4e-27	5.9e-08	0.98	0.97	3.7e-13	Jun 9, 2011	February 2009 (Genome Reference Consortium GRCh37)
a	202310_s_at	COL1A1	collagen, type I, alpha 1	chr17q21.33	1277	0.48	1.55	-1.78	-0.08	0.59	-0.76	0.0092	2.2e-13	2.8e-20	0.81	0.00029	1e-05	Jun 9, 2011	February 2009 (Genome Reference Consortium GRCh37)
a	228234_at	TICAM2 /// TMED7-TICAM2	toll-like receptor adaptor molecule 2 /// TMED7-TICAM2 readthrough	chr5q23.1	100302736 /// 353376	0.59	0.81	-0.24	-0.28	-0.08	-0.58	2.1e-12	2.3e-14	0.048	0.033	0.39	4.9e-12	Jun 9, 2011	February 2009 (Genome Reference Consortium GRCh37)
a	235092_at	---	---	---	---	0.85	-0.1	0.12	-0.27	-0.28	-0.31	2.7e-29	0.44	0.36	0.033	0.00029	0.00021	Jun 9, 2011	February 2009 (Genome Reference Consortium GRCh37)
a	212489_at	COL5A1	collagen, type V, alpha 1	chr9q34.2-q34.3	1289	0.24	1.49	-1.43	-0.02	0.48	-0.65	0.16	1.2e-16	2.6e-17	0.96	0.00072	1.4e-05	Jun 9, 2011	February 2009 (Genome Reference Consortium GRCh37)
a	229225_at	NRP2	neuropilin 2	chr2q33.3	8828	0.03	1.24	-0.55	-0.1	0.13	-0.45	0.84	3.4e-31	1.5e-06	0.56	0.16	8.8e-07	Jun 9, 2011	February 2009 (Genome Reference Consortium GRCh37)
a	220088_at	C5AR1	complement component 5a receptor 1	chr19q13.3-q13.4	728	0.78	1.39	-0.81	-0.18	-0.02	-0.82	3.8e-10	7.5e-20	1.4e-07	0.42	0.9	2.6e-11	Jun 9, 2011	February 2009 (Genome Reference Consortium GRCh37)
a	209183_s_at	C10orf10	chromosome 10 open reading frame 10	chr10q11.21	11067	0.43	1.53	-0.45	-0.18	0.01	-0.85	0.0015	4.7e-24	0.0085	0.42	0.96	8.7e-12	Jun 9, 2011	February 2009 (Genome Reference Consortium GRCh37)
a	218217_at	SCPEP1	serine carboxypeptidase 1	chr17q22	59342	0.52	0.77	-0.86	-0.03	0.08	-0.41	3.1e-09	3.3e-12	1.5e-17	0.86	0.4	5.4e-06	Jun 9, 2011	February 2009 (Genome Reference Consortium GRCh37)
a	204464_s_at	EDNRA	endothelin receptor type A	chr4q31.22	1909	0.03	1.4	-1.37	-0.28	0.48	-0.31	0.9	1.7e-16	4.7e-18	0.23	0.00025	0.051	Jun 9, 2011	February 2009 (Genome Reference Consortium GRCh37)
a	211719_x_at	FN1	fibronectin 1	chr2q34	2335	0.39	1.66	-2.24	-0.12	0.92	-0.79	0.072	2.2e-12	1.5e-26	0.75	1.3e-07	4.2e-05	Jun 9, 2011	February 2009 (Genome Reference Consortium GRCh37)
a	209747_at	TGFB3	transforming growth factor, beta 3	chr14q24	7043	0.09	1.23	-0.34	0.04	-0.07	-0.47	0.35	1.1e-44	0.00085	0.81	0.38	8.2e-10	Jun 9, 2011	February 2009 (Genome Reference Consortium GRCh37)
a	211161_s_at	COL3A1	collagen, type III, alpha 1	chr2q31	1281	0.21	1.23	-1.29	0.13	0.46	-0.63	0.14	3.5e-16	2.4e-20	0.58	8.4e-05	3.7e-07	Jun 9, 2011	February 2009 (Genome Reference Consortium GRCh37)
a	218469_at	GREM1	gremlin 1	chr15q13.3	26585	0.68	2.13	-2.4	0.86	0.47	-1.23	0.0083	4.4e-13	4.9e-19	0.016	0.05	1.9e-07	Jun 9, 2011	February 2009 (Genome Reference Consortium GRCh37)
a	224833_at	ETS1	v-ets erythroblastosis virus E26 oncogene homolog 1 (avian)	chr11q23.3	2113	0.27	0.87	-0.32	0.01	0.04	-0.57	0.003	2.1e-16	0.0065	0.95	0.69	9.7e-12	Jun 9, 2011	February 2009 (Genome Reference Consortium GRCh37)
a	212419_at	ZCCHC24	zinc finger, CCHC domain containing 24	chr10q22.3	219654	-0.54	1.27	-1.19	0.23	0.48	-0.12	2.2e-06	2.4e-21	4.5e-21	0.22	3.5e-06	0.39	Jun 9, 2011	February 2009 (Genome Reference Consortium GRCh37)
a	212188_at	KCTD12	potassium channel tetramerisation domain containing 12	chr13q22.3	115207	0.4	1.32	-0.08	0.38	-0.19	-1.02	0.0077	6.4e-15	0.72	0.081	0.21	1.7e-14	Jun 9, 2011	February 2009 (Genome Reference Consortium GRCh37)
a	202052_s_at	RAI14	retinoic acid induced 14	chr5p13.3-p13.2	26064	0.26	1.19	-0.86	-0.15	0.41	-0.72	0.033	8e-20	1.5e-11	0.45	5.5e-05	8.5e-12	Jun 9, 2011	February 2009 (Genome Reference Consortium GRCh37)
a	203370_s_at	PDLIM7	PDZ and LIM domain 7 (enigma)	chr5q35.3	9260	0.28	1.46	-0.64	0.01	-0.08	-0.55	0.01	7.6e-36	2.3e-07	0.96	0.47	4.1e-08	Jun 9, 2011	February 2009 (Genome Reference Consortium GRCh37)
a	207719_x_at	CEP170	centrosomal protein 170kDa	chr1q44	9859	0.59	1.13	-0.58	-0.43	0.16	-0.72	3.2e-08	1.5e-18	1.3e-05	0.0058	0.16	2.4e-12	Jun 9, 2011	February 2009 (Genome Reference Consortium GRCh37)
a	206584_at	LY96	lymphocyte antigen 96	chr8q21.11	23643	0.7	1.86	-0.85	0.09	-0.11	-1.03	1.4e-05	1.4e-23	1.3e-05	0.77	0.55	1.5e-11	Jun 9, 2011	February 2009 (Genome Reference Consortium GRCh37)
a	230741_at	---	---	---	---	0.58	1.24	-0.72	-0.13	0.05	-0.72	4.1e-08	5e-23	1.4e-08	0.49	0.68	1.9e-12	Jun 9, 2011	February 2009 (Genome Reference Consortium GRCh37)
a	202479_s_at	TRIB2	tribbles homolog 2 (Drosophila)	chr2p24.3	28951	0.94	0.82	-0.01	-0.26	-0.41	-0.68	2.6e-22	3e-10	0.94	0.12	2.3e-05	1.1e-11	Jun 9, 2011	February 2009 (Genome Reference Consortium GRCh37)
a	227276_at	PLXDC2	plexin domain containing 2	chr10p12.31	84898	0.42	1.42	-0.31	0.12	0	-1.02	0.00054	1.3e-25	0.059	0.59	0.99	4.5e-21	Jun 9, 2011	February 2009 (Genome Reference Consortium GRCh37)
a	212646_at	RFTN1	raftlin, lipid raft linker 1	chr3p24.3	23180	0.11	1.08	-0.97	0.24	0.26	-0.49	0.39	4.6e-17	1.3e-15	0.16	0.011	3.3e-06	Jun 9, 2011	February 2009 (Genome Reference Consortium GRCh37)
a	210809_s_at	POSTN	periostin, osteoblast specific factor	chr13q13.3	10631	0.72	1.85	-1.81	0.05	0.62	-1.24	0.00039	5.6e-15	4.5e-16	0.92	0.00078	4.9e-11	Jun 9, 2011	February 2009 (Genome Reference Consortium GRCh37)
a	202404_s_at	COL1A2	collagen, type I, alpha 2	chr7q22.1	1278	0.36	1.35	-1.61	-0.09	0.61	-0.67	0.032	4.1e-13	1.7e-21	0.77	1.5e-05	1.1e-05	Jun 9, 2011	February 2009 (Genome Reference Consortium GRCh37)
a	212464_s_at	FN1	fibronectin 1	chr2q34	2335	0.41	1.8	-2.31	-0.17	0.93	-0.85	0.064	1.7e-13	5.9e-26	0.65	2.8e-07	2.6e-05	Jun 9, 2011	February 2009 (Genome Reference Consortium GRCh37)
a	212956_at	TBC1D9	TBC1 domain family, member 9 (with GRAM domain)	chr4q31.21	23158	0.11	0.98	-1.58	0.51	0.35	-0.28	0.56	1.5e-07	1.2e-22	0.019	0.016	0.094	Jun 9, 2011	February 2009 (Genome Reference Consortium GRCh37)
a	202478_at	TRIB2	tribbles homolog 2 (Drosophila)	chr2p24.3	28951	1.24	1.17	-0.03	-0.39	-0.42	-1.05	1e-23	1.1e-12	0.9	0.058	0.00097	1.7e-16	Jun 9, 2011	February 2009 (Genome Reference Consortium GRCh37)
a	200788_s_at	PEA15	phosphoprotein enriched in astrocytes 15	chr1q21.1	8682	-0.04	0.96	-0.62	0.07	0.1	-0.23	0.63	7.3e-32	3.3e-14	0.62	0.19	0.0019	Jun 9, 2011	February 2009 (Genome Reference Consortium GRCh37)
a	226633_at	RAB8B	RAB8B, member RAS oncogene family	chr15q22.2	51762	0.54	0.87	-0.24	-0.15	-0.07	-0.64	4.7e-09	2.2e-14	0.063	0.35	0.51	6.8e-13	Jun 9, 2011	February 2009 (Genome Reference Consortium GRCh37)
a	221911_at	ETV1	ets variant 1	chr7p21.3	2115	0.3	1.42	-0.38	-0.35	0.22	-0.87	0.043	4.3e-18	0.042	0.1	0.13	4.6e-11	Jun 9, 2011	February 2009 (Genome Reference Consortium GRCh37)
a	200906_s_at	PALLD	palladin, cytoskeletal associated protein	chr4q32.3	23022	0.23	1.28	-0.15	0.17	-0.12	-0.77	0.061	1.3e-22	0.38	0.37	0.32	4.5e-13	Jun 9, 2011	February 2009 (Genome Reference Consortium GRCh37)
a	203139_at	DAPK1	death-associated protein kinase 1	chr9q34.1	1612	0.9	1.45	0.19	0.03	-0.57	-1.1	5.5e-10	5.6e-16	0.39	0.92	3.7e-05	9.9e-15	Jun 9, 2011	February 2009 (Genome Reference Consortium GRCh37)
a	200748_s_at	FTH1	ferritin, heavy polypeptide 1	chr11q13	2495	0.21	0.23	-0.53	0.14	0.08	-0.14	2e-05	0.00054	4.5e-22	0.059	0.13	0.0077	Jun 9, 2011	February 2009 (Genome Reference Consortium GRCh37)
a	212423_at	ZCCHC24	zinc finger, CCHC domain containing 24	chr10q22.3	219654	-0.64	1.38	-1.5	0.28	0.58	-0.02	1.9e-06	7.6e-18	2.6e-24	0.2	2.2e-06	0.9	Jun 9, 2011	February 2009 (Genome Reference Consortium GRCh37)
a	201108_s_at	THBS1	thrombospondin 1	chr15q15	7057	0.15	1.21	-1.14	0.33	0.19	-0.46	0.33	1.6e-15	2.4e-15	0.091	0.15	0.00041	Jun 9, 2011	February 2009 (Genome Reference Consortium GRCh37)
a	217428_s_at	COL10A1	collagen, type X, alpha 1	chr6q21-q22	1300	0.58	2.88	-1.8	-0.61	0.89	-1.63	0.036	1.1e-21	2.6e-09	0.13	0.00021	2.4e-11	Jun 9, 2011	February 2009 (Genome Reference Consortium GRCh37)
a	230391_at	CD84	CD84 molecule	chr1q24	8832	0.59	1.23	-0.67	0.12	-0.05	-0.78	3.3e-07	7.2e-19	2.5e-06	0.57	0.7	2.9e-12	Jun 9, 2011	February 2009 (Genome Reference Consortium GRCh37)
a	212397_at	RDX	radixin	chr11q23	5962	0.05	1.39	-1.49	0.25	0.53	-0.58	0.79	5.1e-14	1.5e-18	0.33	0.00021	0.00016	Jun 9, 2011	February 2009 (Genome Reference Consortium GRCh37)
a	204345_at	COL16A1	collagen, type XVI, alpha 1	chr1p35-p34	1307	0.03	1.02	0.09	-0.03	0.04	-0.68	0.84	1.2e-15	0.6	0.89	0.73	1.7e-11	Jun 9, 2011	February 2009 (Genome Reference Consortium GRCh37)
a	203477_at	COL15A1	collagen, type XV, alpha 1	chr9q21-q22	1306	0.74	1.35	-1.44	0.05	0.31	-0.86	2.8e-06	2.7e-12	7.2e-16	0.89	0.046	2e-08	Jun 9, 2011	February 2009 (Genome Reference Consortium GRCh37)
a	216033_s_at	FYN	FYN oncogene related to SRC, FGR, YES	chr6q21	2534	0.66	1.1	-0.4	-0.06	-0.14	-0.74	6.9e-09	3e-15	0.01	0.81	0.23	1.9e-11	Jun 9, 2011	February 2009 (Genome Reference Consortium GRCh37)
a	201110_s_at	THBS1	thrombospondin 1	chr15q15	7057	0.21	1.23	-1.29	-0.07	0.27	-0.3	0.2	7.7e-13	5e-16	0.82	0.056	0.056	Jun 9, 2011	February 2009 (Genome Reference Consortium GRCh37)
a	1569566_at	TBC1D1	TBC1 (tre-2/USP6, BUB2, cdc16) domain family, member 1	chr4p14	23216	0.52	0.18	-0.02	-0.1	-0.24	-0.22	2.3e-26	0.017	0.79	0.26	7.7e-07	4.4e-05	Jun 9, 2011	February 2009 (Genome Reference Consortium GRCh37)
a	209946_at	VEGFC	vascular endothelial growth factor C	chr4q34.3	7424	0.27	1.33	-0.86	0.08	0.12	-0.61	0.011	9.9e-31	1e-13	0.66	0.24	3.9e-10	Jun 9, 2011	February 2009 (Genome Reference Consortium GRCh37)
a	203476_at	TPBG	trophoblast glycoprotein	chr6q14-q15	7162	0.65	0.97	0.09	0.24	-0.43	-0.82	4e-07	2.4e-09	0.68	0.26	0.00049	4.5e-11	Jun 9, 2011	February 2009 (Genome Reference Consortium GRCh37)
a	1554018_at	GPNMB	glycoprotein (transmembrane) nmb	chr7p15	10457	0.65	1.48	-0.85	-0.19	0.13	-0.9	9e-07	4e-21	1.2e-07	0.42	0.38	2e-12	Jun 9, 2011	February 2009 (Genome Reference Consortium GRCh37)
a	219773_at	NOX4	NADPH oxidase 4	chr11q14.2-q21	50507	0.27	1.94	-0.99	-0.5	0.38	-0.84	0.079	4.7e-35	1.2e-09	0.015	0.0043	3.9e-10	Jun 9, 2011	February 2009 (Genome Reference Consortium GRCh37)
a	219386_s_at	SLAMF8	SLAM family member 8	chr1q23.2	56833	1	1.42	-0.86	-0.16	-0.14	-0.87	3.1e-14	8.6e-18	1.9e-07	0.52	0.34	5.1e-11	Jun 9, 2011	February 2009 (Genome Reference Consortium GRCh37)
a	201744_s_at	LUM	lumican	chr12q21.3-q22	4060	0.13	1.25	-1.21	0.19	0.4	-0.58	0.43	1.8e-15	3e-16	0.42	0.0013	9.5e-06	Jun 9, 2011	February 2009 (Genome Reference Consortium GRCh37)
a	204620_s_at	VCAN	versican	chr5q14.3	1462	0.16	1.77	-1.59	-0.01	0.5	-0.66	0.37	2.8e-24	6.2e-22	0.99	0.00033	8.5e-06	Jun 9, 2011	February 2009 (Genome Reference Consortium GRCh37)
a	203382_s_at	APOE	apolipoprotein E	chr19q13.2	348	0.91	1.75	-1.22	0.07	0.15	-1.19	1.3e-07	5.1e-17	2.5e-09	0.85	0.44	8.4e-13	Jun 9, 2011	February 2009 (Genome Reference Consortium GRCh37)
a	202283_at	SERPINF1	serpin peptidase inhibitor, clade F (alpha-2 antiplasmin, pigment epithelium derived factor), member 1	chr17p13.1	5176	0.14	1.69	-1.38	0.4	0.27	-0.68	0.45	8.9e-23	5.9e-17	0.082	0.065	3e-06	Jun 9, 2011	February 2009 (Genome Reference Consortium GRCh37)
a	213001_at	ANGPTL2	angiopoietin-like 2	chr9q34	23452	0.35	1.33	-1.13	0.25	0.15	-0.62	0.0088	4.7e-19	1.5e-15	0.22	0.25	5.6e-07	Jun 9, 2011	February 2009 (Genome Reference Consortium GRCh37)
a	225524_at	ANTXR2	anthrax toxin receptor 2	chr4q21.21	118429	0.64	1.06	-0.09	0.26	-0.44	-0.74	4.1e-10	5e-17	0.62	0.12	4.9e-06	2e-13	Jun 9, 2011	February 2009 (Genome Reference Consortium GRCh37)
a	203083_at	THBS2	thrombospondin 2	chr6q27	7058	0.47	2.25	-2.26	-0.2	0.92	-1.15	0.047	1e-18	1.3e-21	0.61	2e-06	3.8e-08	Jun 9, 2011	February 2009 (Genome Reference Consortium GRCh37)
a	225502_at	DOCK8	dedicator of cytokinesis 8	chr9p24.3	81704	0.82	0.95	0.07	-0.02	-0.31	-0.94	1.8e-10	1.3e-08	0.77	0.95	0.018	1.1e-13	Jun 9, 2011	February 2009 (Genome Reference Consortium GRCh37)
a	230264_s_at	AP1S2	adaptor-related protein complex 1, sigma 2 subunit	chrXp22.2	8905	0.2	1.36	-0.99	0.14	0.12	-0.49	0.1	2.2e-29	1.2e-16	0.46	0.3	2.5e-06	Jun 9, 2011	February 2009 (Genome Reference Consortium GRCh37)
a	229459_at	FAM19A5	family with sequence similarity 19 (chemokine (C-C motif)-like), member A5	chr22q13.32	25817	-0.26	1.39	-0.68	-0.16	0.3	-0.35	0.023	6.3e-31	5.7e-08	0.37	0.0026	0.0013	Jun 9, 2011	February 2009 (Genome Reference Consortium GRCh37)
a	201721_s_at	LAPTM5	lysosomal protein transmembrane 5	chr1p34	7805	0.72	1.29	-0.84	0.15	-0.09	-0.79	2.1e-09	8.9e-19	9.2e-09	0.5	0.5	1.8e-11	Jun 9, 2011	February 2009 (Genome Reference Consortium GRCh37)
a	226695_at	PRRX1	paired related homeobox 1	chr1q24	5396	0.68	1.94	-1.19	-0.29	0.42	-1.22	0.00016	6.6e-21	8.8e-09	0.33	0.015	2.3e-13	Jun 9, 2011	February 2009 (Genome Reference Consortium GRCh37)
a	217762_s_at	RAB31	RAB31, member RAS oncogene family	chr18p11.3	11031	0.52	1.83	-1.41	-0.03	0.36	-0.97	0.00077	9e-26	9.7e-17	0.94	0.013	1.5e-11	Jun 9, 2011	February 2009 (Genome Reference Consortium GRCh37)
a	226237_at	COL8A1	collagen, type VIII, alpha 1	chr3q12.3	1295	0.15	2.42	-2.3	-0.11	0.88	-0.93	0.58	6e-22	1.2e-22	0.81	6e-06	1.4e-05	Jun 9, 2011	February 2009 (Genome Reference Consortium GRCh37)
a	210933_s_at	FSCN1	fascin homolog 1, actin-bundling protein (Strongylocentrotus purpuratus)	chr7p22	6624	1	1.11	-0.02	-0.44	-0.29	-0.93	2.6e-13	2.7e-10	0.95	0.039	0.043	8e-12	Jun 9, 2011	February 2009 (Genome Reference Consortium GRCh37)
a	221530_s_at	BHLHE41	basic helix-loop-helix family, member e41	chr12p12.1	79365	0.32	1.26	0.15	0.63	-0.26	-1.11	0.067	7.3e-11	0.55	0.006	0.098	8.5e-14	Jun 9, 2011	February 2009 (Genome Reference Consortium GRCh37)
a	218224_at	PNMA1	paraneoplastic antigen MA1	chr14q24.3	9240	0.71	1.25	-0.48	0.25	-0.28	-0.83	1.2e-09	3.3e-18	0.002	0.2	0.018	6e-13	Jun 9, 2011	February 2009 (Genome Reference Consortium GRCh37)
a	208790_s_at	PTRF	polymerase I and transcript release factor	chr17q21.2	284119	0.29	1.42	-0.67	-0.13	-0.01	-0.53	0.01	3.8e-31	2.2e-07	0.51	0.93	4.9e-07	Jun 9, 2011	February 2009 (Genome Reference Consortium GRCh37)
a	226694_at	AKAP2 /// PALM2-AKAP2	A kinase (PRKA) anchor protein 2 /// PALM2-AKAP2 readthrough	chr9q31.3	11217 /// 445815	0.02	0.98	-1.19	0.13	0.28	-0.19	0.86	2.8e-15	4.2e-26	0.47	0.0043	0.11	Jun 9, 2011	February 2009 (Genome Reference Consortium GRCh37)
a	215049_x_at	CD163	CD163 molecule	chr12p13.3	9332	0.98	1.79	-1.09	0.14	-0.11	-1.11	1.5e-09	1.2e-19	4.2e-08	0.65	0.55	3.2e-12	Jun 9, 2011	February 2009 (Genome Reference Consortium GRCh37)
a	227761_at	MYO5A	myosin VA (heavy chain 12, myoxin)	chr15q21	4644	0.31	1.3	-0.67	0.06	0.1	-0.7	0.0078	6.3e-25	2.2e-07	0.77	0.39	1e-11	Jun 9, 2011	February 2009 (Genome Reference Consortium GRCh37)
a	222379_at	KCNE4	potassium voltage-gated channel, Isk-related family, member 4	chr2q36.3	23704	0.28	1.47	-0.7	-0.15	0.06	-0.6	0.012	1.1e-34	3.7e-08	0.43	0.63	3.5e-09	Jun 9, 2011	February 2009 (Genome Reference Consortium GRCh37)
a	204451_at	FZD1	frizzled homolog 1 (Drosophila)	chr7q21	8321	0.09	1.05	-0.5	0.28	0.09	-0.59	0.43	1.1e-24	2.5e-06	0.036	0.32	3.2e-12	Jun 9, 2011	February 2009 (Genome Reference Consortium GRCh37)
a	209868_s_at	RBMS1	RNA binding motif, single stranded interacting protein 1	chr2q24.2	5937	-0.26	1.45	-1.62	0.45	0.54	-0.37	0.087	7.9e-19	1.2e-27	0.029	1.8e-05	0.012	Jun 9, 2011	February 2009 (Genome Reference Consortium GRCh37)
a	227995_at	---	---	---	---	0.11	1.26	-0.4	0.11	0.14	-0.76	0.37	4e-25	0.0033	0.56	0.19	2.5e-14	Jun 9, 2011	February 2009 (Genome Reference Consortium GRCh37)
a	227486_at	NT5E	5'-nucleotidase, ecto (CD73)	chr6q14-q21	4907	0.34	1.03	0.03	-0.16	-0.2	-0.58	0.00027	4.9e-22	0.83	0.29	0.028	2.4e-11	Jun 9, 2011	February 2009 (Genome Reference Consortium GRCh37)
a	226377_at	---	---	---	---	0.48	0.84	0.03	0.1	-0.23	-0.7	1.1e-05	3.5e-10	0.87	0.63	0.032	1e-11	Jun 9, 2011	February 2009 (Genome Reference Consortium GRCh37)
a	219489_s_at	NXN	nucleoredoxin	chr17p13.3	64359	0.53	1.8	-1.22	0.05	0.15	-0.86	0.00017	1.1e-30	4.9e-15	0.87	0.32	3.7e-11	Jun 9, 2011	February 2009 (Genome Reference Consortium GRCh37)
a	225185_at	MRAS	muscle RAS oncogene homolog	chr3q22.3	22808	0.2	1.21	-0.58	-0.03	0.09	-0.56	0.029	2.8e-36	6.9e-09	0.86	0.3	7.6e-12	Jun 9, 2011	February 2009 (Genome Reference Consortium GRCh37)
a	218871_x_at	CSGALNACT2	chondroitin sulfate N-acetylgalactosaminyltransferase 2	chr10q11.21	55454	0.33	0.96	-0.6	-0.12	0.21	-0.62	0.00099	2.5e-16	2.9e-07	0.47	0.027	3.7e-11	Jun 9, 2011	February 2009 (Genome Reference Consortium GRCh37)
a	206580_s_at	EFEMP2	EGF-containing fibulin-like extracellular matrix protein 2	chr11q13.1	30008	0	1.34	-0.94	0.33	0.15	-0.48	0.98	1e-29	1.5e-15	0.037	0.15	2.2e-06	Jun 9, 2011	February 2009 (Genome Reference Consortium GRCh37)
a	203325_s_at	COL5A1	collagen, type V, alpha 1	chr9q34.2-q34.3	1289	0.15	1.39	-1.28	0.01	0.41	-0.55	0.36	1.9e-17	1.6e-16	0.97	0.0017	7.3e-05	Jun 9, 2011	February 2009 (Genome Reference Consortium GRCh37)
a	216442_x_at	FN1	fibronectin 1	chr2q34	2335	0.37	1.7	-2.18	-0.15	0.89	-0.81	0.08	2.2e-13	7.6e-26	0.69	1.8e-07	2.3e-05	Jun 9, 2011	February 2009 (Genome Reference Consortium GRCh37)
a	224694_at	ANTXR1	anthrax toxin receptor 1	chr2p13.1	84168	-0.03	1.84	-1.55	0.26	0.63	-0.83	0.89	5.1e-21	9.5e-17	0.37	4.2e-05	2.9e-07	Jun 9, 2011	February 2009 (Genome Reference Consortium GRCh37)
a	201798_s_at	MYOF	myoferlin	chr10q24	26509	0.3	0.8	0.23	0.18	-0.29	-0.63	0.0031	7.2e-12	0.084	0.24	0.0012	8e-12	Jun 9, 2011	February 2009 (Genome Reference Consortium GRCh37)
a	225681_at	CTHRC1	collagen triple helix repeat containing 1	chr8q22.3	115908	0.74	2.14	-1.9	-0.43	0.71	-1.19	0.00047	1.6e-18	2.3e-16	0.19	0.0002	1.6e-09	Jun 9, 2011	February 2009 (Genome Reference Consortium GRCh37)
a	232843_s_at	DOCK8	dedicator of cytokinesis 8	chr9p24.3	81704	0.67	0.89	0.05	0.03	-0.33	-0.76	5.9e-10	9.6e-11	0.79	0.91	0.0017	8.4e-13	Jun 9, 2011	February 2009 (Genome Reference Consortium GRCh37)
a	226865_at	LOC100509635	hypothetical LOC100509635	---	100509635	0.13	1.63	-0.46	0.4	0.24	-1.22	0.47	2.1e-20	0.022	0.083	0.11	5.1e-18	Jun 9, 2011	February 2009 (Genome Reference Consortium GRCh37)
a	223502_s_at	TNFSF13B	tumor necrosis factor (ligand) superfamily, member 13b	chr13q32-q34	10673	1.05	1.45	-0.98	-0.09	-0.08	-0.96	5.4e-13	1.7e-15	5.5e-08	0.77	0.63	3.4e-11	Jun 9, 2011	February 2009 (Genome Reference Consortium GRCh37)
a	213429_at	BICC1	bicaudal C homolog 1 (Drosophila)	chr10q21.1	80114	-0.07	1.51	-1.19	-0.05	0.49	-0.54	0.7	2.9e-22	2.3e-15	0.87	6.1e-05	5.8e-05	Jun 9, 2011	February 2009 (Genome Reference Consortium GRCh37)
b	207317_s_at	CASQ2	calsequestrin 2 (cardiac muscle)	chr1p13.3-p11	845	-0.22	1.38	-0.33	0.31	-0.09	-0.41	0.056	2.2e-32	0.015	0.044	0.4	7.3e-05	Jun 9, 2011	February 2009 (Genome Reference Consortium GRCh37)
b	218502_s_at	TRPS1	trichorhinophalangeal syndrome I	chr8q24.12	7227	0	1.33	-0.59	0.12	0.05	-0.47	1	2e-34	3.4e-07	0.48	0.68	7.4e-07	Jun 9, 2011	February 2009 (Genome Reference Consortium GRCh37)
b	227623_at	CACNA2D1	calcium channel, voltage-dependent, alpha 2/delta subunit 1	chr7q21-q22	781	-0.22	1.87	-0.96	0.31	0.36	-0.8	0.16	5e-34	2.5e-09	0.16	0.0057	1.3e-09	Jun 9, 2011	February 2009 (Genome Reference Consortium GRCh37)
b	228202_at	PLN	Phospholamban	chr6q22.1	5350	-0.18	2.84	-1.11	0.65	0.04	-1.07	0.43	1.7e-42	1.1e-06	0.02	0.88	3.4e-09	Jun 9, 2011	February 2009 (Genome Reference Consortium GRCh37)
b	219563_at	C14orf139	chromosome 14 open reading frame 139	chr14q32.13	79686	0.54	0.8	-0.62	0.31	-0.08	-0.6	8.5e-09	7.1e-12	5.6e-08	0.027	0.44	3.9e-11	Jun 9, 2011	February 2009 (Genome Reference Consortium GRCh37)
b	203817_at	GUCY1B3	guanylate cyclase 1, soluble, beta 3	chr4q31.3-q33	2983	0.14	1.49	-1.21	0.21	0.36	-0.7	0.34	4.9e-24	2.1e-17	0.32	0.0029	1.5e-08	Jun 9, 2011	February 2009 (Genome Reference Consortium GRCh37)
b	238151_at	---	---	---	---	-0.08	0.83	-0.24	0.17	-0.05	-0.27	0.28	3.5e-34	0.0021	0.069	0.46	7.4e-06	Jun 9, 2011	February 2009 (Genome Reference Consortium GRCh37)
b	204083_s_at	TPM2	tropomyosin 2 (beta)	chr9p13	7169	0.07	2.04	-1.29	0.32	0.25	-0.81	0.75	9.9e-31	5.1e-13	0.21	0.11	9.9e-08	Jun 9, 2011	February 2009 (Genome Reference Consortium GRCh37)
b	227061_at	LOC100506621	hypothetical LOC100506621	---	100506621	0.12	2.45	-1.27	0.64	0.08	-1.07	0.6	4.5e-34	1.2e-09	0.015	0.69	4.2e-10	Jun 9, 2011	February 2009 (Genome Reference Consortium GRCh37)
b	204894_s_at	AOC3	amine oxidase, copper containing 3 (vascular adhesion protein 1)	chr17q21	8639	0.04	2	-1.14	0.77	-0.05	-0.75	0.83	1.1e-31	6.4e-11	0.00025	0.78	2.9e-07	Jun 9, 2011	February 2009 (Genome Reference Consortium GRCh37)
b	200621_at	CSRP1	cysteine and glycine-rich protein 1	chr1q32	1465	0.06	1.19	-0.26	0.29	-0.26	-0.4	0.58	5.1e-31	0.037	0.035	0.0025	8.4e-06	Jun 9, 2011	February 2009 (Genome Reference Consortium GRCh37)
b	231773_at	ANGPTL1	angiopoietin-like 1	chr1q25.2	9068	-0.07	1.34	-0.44	0.42	-0.13	-0.47	0.52	1.7e-40	0.00011	0.00099	0.17	1.1e-07	Jun 9, 2011	February 2009 (Genome Reference Consortium GRCh37)
b	205475_at	SCRG1	stimulator of chondrogenesis 1	chr4q34.1	11341	-0.24	1.4	-0.24	0.25	-0.17	-0.34	0.019	1.3e-38	0.077	0.091	0.091	0.00054	Jun 9, 2011	February 2009 (Genome Reference Consortium GRCh37)
b	221748_s_at	TNS1	tensin 1	chr2q35-q36	7145	0.07	2.34	-1.76	0.57	0.45	-1.04	0.76	4.6e-30	1.5e-18	0.033	0.009	1.8e-09	Jun 9, 2011	February 2009 (Genome Reference Consortium GRCh37)
b	204030_s_at	IQCJ-SCHIP1 /// SCHIP1	IQ motif containing J-schwannomin interacting protein 1 read-through transcript /// schwannomin interacting protein 1	chr3q25.32-q25.33	100505385 /// 29970	0.22	1.51	-0.92	-0.11	0.21	-0.61	0.094	8.4e-31	3.8e-12	0.59	0.068	4.8e-08	Jun 9, 2011	February 2009 (Genome Reference Consortium GRCh37)
b	230722_at	BNC2	basonuclin 2	chr9p22.2	54796	-0.08	1.65	-0.91	0.31	0.17	-0.61	0.6	1.2e-37	5.9e-12	0.079	0.14	3.6e-08	Jun 9, 2011	February 2009 (Genome Reference Consortium GRCh37)
b	227235_at	GUCY1A3	guanylate cyclase 1, soluble, alpha 3	chr4q31.3-q33|4q31.1-q31.2	2982	0.02	1.75	-1.53	0.29	0.61	-0.84	0.95	5e-21	3.8e-18	0.28	2.3e-05	4.3e-08	Jun 9, 2011	February 2009 (Genome Reference Consortium GRCh37)
b	225602_at	GLIPR2	GLI pathogenesis-related 2	chr9p13.3	152007	0.49	1.02	-0.59	0.41	-0.18	-0.64	3e-07	5.4e-19	3.4e-07	0.0031	0.068	5.6e-12	Jun 9, 2011	February 2009 (Genome Reference Consortium GRCh37)
b	223623_at	C2orf40	chromosome 2 open reading frame 40	chr2q12.2	84417	-0.21	1.36	-0.36	0.56	-0.18	-0.42	0.061	4.5e-33	0.0058	5.2e-05	0.079	2.5e-05	Jun 9, 2011	February 2009 (Genome Reference Consortium GRCh37)
b	236600_at	SPG20	spastic paraplegia 20 (Troyer syndrome)	chr13q13.3	23111	0	0.99	-0.4	0.13	0.01	-0.36	0.98	1.9e-32	8.2e-06	0.27	0.95	5.3e-07	Jun 9, 2011	February 2009 (Genome Reference Consortium GRCh37)
b	210139_s_at	PMP22	peripheral myelin protein 22	chr17p12	5376	0.56	1.38	-0.82	0.35	-0.07	-0.84	4.5e-06	4.9e-22	1e-08	0.058	0.63	5e-13	Jun 9, 2011	February 2009 (Genome Reference Consortium GRCh37)
b	225688_s_at	PHLDB2	pleckstrin homology-like domain, family B, member 2	chr3q13.2	90102	0.24	2.04	-0.91	0.21	0.21	-1.1	0.2	1.9e-27	4.3e-06	0.46	0.22	1.3e-12	Jun 9, 2011	February 2009 (Genome Reference Consortium GRCh37)
b	212135_s_at	ATP2B4	ATPase, Ca++ transporting, plasma membrane 4	chr1q32.1	493	-0.06	1.21	-0.3	0.23	-0.06	-0.47	0.58	4.7e-33	0.014	0.11	0.53	6.6e-08	Jun 9, 2011	February 2009 (Genome Reference Consortium GRCh37)
b	225481_at	FRMD6	FERM domain containing 6	chr14q22.1	122786	0.41	2.02	-1.26	0.08	0.36	-1.12	0.012	1.2e-31	4e-13	0.79	0.015	9.9e-15	Jun 9, 2011	February 2009 (Genome Reference Consortium GRCh37)
b	228885_at	MAMDC2	MAM domain containing 2	chr9q21.12	256691	-0.21	1.24	-0.46	1.14	-0.31	-0.45	0.09	2e-20	0.0016	4.9e-16	0.0048	8.2e-05	Jun 9, 2011	February 2009 (Genome Reference Consortium GRCh37)
b	230130_at	---	---	---	---	-0.3	2.56	-0.98	0.48	0.18	-0.96	0.14	3.6e-35	1.4e-05	0.092	0.37	6.8e-08	Jun 9, 2011	February 2009 (Genome Reference Consortium GRCh37)
b	230708_at	PRICKLE1	prickle homolog 1 (Drosophila)	chr12q12	144165	-0.04	1.18	-0.41	-0.07	-0.02	-0.29	0.69	2.1e-51	3.1e-06	0.6	0.82	7.6e-05	Jun 9, 2011	February 2009 (Genome Reference Consortium GRCh37)
b	233496_s_at	CFL2	cofilin 2 (muscle)	chr14q12	1073	0.18	1.54	-0.49	0.08	-0.09	-0.62	0.17	1.1e-31	0.00083	0.73	0.46	2.7e-08	Jun 9, 2011	February 2009 (Genome Reference Consortium GRCh37)
b	218820_at	C14orf132	chromosome 14 open reading frame 132	chr14q32.2	56967	-0.11	1.4	-0.62	0.49	-0.02	-0.51	0.36	1.6e-34	3.7e-07	0.00057	0.86	2.6e-07	Jun 9, 2011	February 2009 (Genome Reference Consortium GRCh37)
b	209621_s_at	PDLIM3	PDZ and LIM domain 3	chr4q35	27295	-0.18	1.94	-1.07	0.54	0.11	-0.63	0.24	4.7e-38	5.1e-12	0.006	0.45	2.6e-06	Jun 9, 2011	February 2009 (Genome Reference Consortium GRCh37)
b	223122_s_at	SFRP2	secreted frizzled-related protein 2	chr4q31.3	6423	0.73	3.89	-2.54	1.02	0.54	-2.32	0.034	1.3e-26	2.6e-12	0.032	0.088	1.1e-14	Jun 9, 2011	February 2009 (Genome Reference Consortium GRCh37)
b	201811_x_at	SH3BP5	SH3-domain binding protein 5 (BTK-associated)	chr3p24.3	9467	0.26	1.03	-0.42	0.19	-0.02	-0.6	0.011	1.7e-19	0.00059	0.24	0.86	4.7e-11	Jun 9, 2011	February 2009 (Genome Reference Consortium GRCh37)
b	231175_at	BEND6	BEN domain containing 6	chr6p12.1	221336	0.01	0.53	-0.18	-0.03	-0.01	-0.16	0.87	3.3e-31	0.00066	0.72	0.85	6.5e-05	Jun 9, 2011	February 2009 (Genome Reference Consortium GRCh37)
b	204940_at	PLN	phospholamban	chr6q22.1	5350	-0.17	2.69	-1.19	0.68	0.05	-0.98	0.45	5.3e-41	3.2e-08	0.01	0.82	2.1e-08	Jun 9, 2011	February 2009 (Genome Reference Consortium GRCh37)
b	231067_s_at	AKAP12	A kinase (PRKA) anchor protein 12	chr6q24-q25	9590	-0.32	2.04	-0.57	0.2	0.02	-0.59	0.018	7.3e-51	0.00029	0.35	0.91	1.8e-06	Jun 9, 2011	February 2009 (Genome Reference Consortium GRCh37)
b	1557961_s_at	LOC100127983	hypothetical protein LOC100127983	chr8q21.3	100127983	-0.13	1.48	-0.46	0.17	-0.07	-0.41	0.26	1.3e-43	0.00013	0.3	0.53	2.3e-05	Jun 9, 2011	February 2009 (Genome Reference Consortium GRCh37)
b	212077_at	CALD1	caldesmon 1	chr7q33	800	0.03	1.51	-1.36	0.29	0.5	-0.72	0.85	1.8e-22	3e-20	0.18	3.8e-05	2.4e-08	Jun 9, 2011	February 2009 (Genome Reference Consortium GRCh37)
b	228335_at	CLDN11	claudin 11	chr3q26.2-q26.3	5010	-0.27	1.99	-0.69	0.17	0.07	-0.58	0.073	2.1e-40	3.4e-05	0.46	0.63	1.3e-05	Jun 9, 2011	February 2009 (Genome Reference Consortium GRCh37)
b	225790_at	MSRB3	methionine sulfoxide reductase B3	chr12q14.3	253827	-0.12	1.99	-0.95	0.28	0.18	-0.73	0.43	1.2e-43	5.3e-10	0.19	0.17	6.8e-09	Jun 9, 2011	February 2009 (Genome Reference Consortium GRCh37)
b	212233_at	MAP1B	microtubule-associated protein 1B	chr5q13	4131	-0.05	1.7	-0.94	0.27	0.15	-0.59	0.77	6e-32	2.5e-10	0.19	0.28	2.2e-06	Jun 9, 2011	February 2009 (Genome Reference Consortium GRCh37)
b	206638_at	HTR2B	5-hydroxytryptamine (serotonin) receptor 2B	chr2q36.3-q37.1	3357	0.07	2.1	-0.6	-0.07	-0.14	-0.63	0.69	3.1e-44	0.00056	0.8	0.33	3.2e-06	Jun 9, 2011	February 2009 (Genome Reference Consortium GRCh37)
b	227758_at	RERG	RAS-like, estrogen-regulated, growth inhibitor	chr12p12.3	85004	-0.28	1.44	-0.64	0.26	0.14	-0.43	0.017	2.4e-31	1.2e-06	0.13	0.23	0.0001	Jun 9, 2011	February 2009 (Genome Reference Consortium GRCh37)
b	207233_s_at	MITF	microphthalmia-associated transcription factor	chr3p14.2-p14.1	4286	0.24	1.55	-0.8	0.15	0.14	-0.79	0.05	1.2e-34	8.4e-10	0.44	0.24	1.4e-13	Jun 9, 2011	February 2009 (Genome Reference Consortium GRCh37)
b	219501_at	ENOX1	ecto-NOX disulfide-thiol exchanger 1	chr13q14.11	55068	-0.09	0.8	-0.35	-0.1	0.1	-0.2	0.18	2.9e-34	4.2e-07	0.33	0.076	0.00088	Jun 9, 2011	February 2009 (Genome Reference Consortium GRCh37)
b	1555579_s_at	PTPRM	protein tyrosine phosphatase, receptor type, M	chr18p11.2	5797	0.22	1.12	-0.69	0.28	0.1	-0.64	0.04	8.2e-23	2.1e-09	0.059	0.32	6.9e-12	Jun 9, 2011	February 2009 (Genome Reference Consortium GRCh37)
b	203851_at	IGFBP6	insulin-like growth factor binding protein 6	chr12q13	3489	-0.01	1.46	-0.74	0.32	0.01	-0.5	0.96	2.8e-31	1.3e-08	0.062	0.93	4.8e-06	Jun 9, 2011	February 2009 (Genome Reference Consortium GRCh37)
b	220327_at	VGLL3	vestigial like 3 (Drosophila)	chr3p12.1	389136	-0.01	0.85	-0.32	0.1	-0.01	-0.29	0.87	4.2e-34	2.2e-05	0.34	0.92	1.9e-06	Jun 9, 2011	February 2009 (Genome Reference Consortium GRCh37)
b	218162_at	OLFML3	olfactomedin-like 3	chr1p13.2	56944	-0.41	1.41	-1.23	0.43	0.29	-0.16	0.0044	7.6e-18	2.6e-15	0.038	0.036	0.33	Jun 9, 2011	February 2009 (Genome Reference Consortium GRCh37)
b	212158_at	SDC2	syndecan 2	chr8q22-q23	6383	0.02	1.48	-1.25	0.24	0.49	-0.72	0.91	2.2e-20	4.5e-16	0.29	0.00012	6.6e-08	Jun 9, 2011	February 2009 (Genome Reference Consortium GRCh37)
b	227376_at	GLI3	GLI family zinc finger 3	chr7p13	2737	0.11	1.46	-0.83	0.26	0.1	-0.63	0.4	2.3e-32	5.8e-11	0.13	0.38	2.4e-09	Jun 9, 2011	February 2009 (Genome Reference Consortium GRCh37)
b	206227_at	CILP	cartilage intermediate layer protein, nucleotide pyrophosphohydrolase	chr15q22	8483	-0.06	1.88	-0.6	0.45	-0.22	-0.58	0.72	6.1e-45	7.6e-05	0.012	0.076	1e-06	Jun 9, 2011	February 2009 (Genome Reference Consortium GRCh37)
b	204955_at	SRPX	sushi-repeat-containing protein, X-linked	chrXp21.1	8406	0.58	1.98	-0.59	0.73	-0.49	-1.06	0.00072	1e-24	0.0069	0.0021	0.0021	2.2e-11	Jun 9, 2011	February 2009 (Genome Reference Consortium GRCh37)
b	238481_at	MGP	matrix Gla protein	chr12p12.3	4256	-0.26	1.75	-0.59	0.27	0.08	-0.58	0.06	7.2e-34	0.00026	0.19	0.59	4.4e-06	Jun 9, 2011	February 2009 (Genome Reference Consortium GRCh37)
b	225450_at	AMOTL1	angiomotin like 1	chr11q14.3	154810	0.04	1.5	-0.81	0.33	0.18	-0.72	0.81	5e-33	3.4e-10	0.048	0.1	7.8e-12	Jun 9, 2011	February 2009 (Genome Reference Consortium GRCh37)
b	220595_at	PDZRN4	PDZ domain containing ring finger 4	chr12q12	29951	-0.14	1.47	-0.35	0.31	-0.17	-0.42	0.25	4.5e-37	0.011	0.05	0.098	4.2e-05	Jun 9, 2011	February 2009 (Genome Reference Consortium GRCh37)
b	211276_at	TCEAL2	transcription elongation factor A (SII)-like 2	chrXq22.1-q22.3	140597	-0.07	1.43	-0.32	0.11	-0.19	-0.35	0.57	5.1e-42	0.01	0.53	0.042	0.00029	Jun 9, 2011	February 2009 (Genome Reference Consortium GRCh37)
b	229480_at	LOC100505895	hypothetical LOC100505895	---	100505895	-0.04	0.6	-0.24	0.08	0	-0.18	0.45	1.2e-34	6.2e-06	0.29	0.97	4.7e-05	Jun 9, 2011	February 2009 (Genome Reference Consortium GRCh37)
b	242033_at	RNF180	ring finger protein 180	chr5q12.3	285671	-0.09	0.63	-0.15	0.07	-0.02	-0.18	0.09	1.7e-32	0.014	0.38	0.67	0.00016	Jun 9, 2011	February 2009 (Genome Reference Consortium GRCh37)
b	244741_s_at	LOC100128252	hypothetical LOC100128252	chr19q13.43	100128252	-0.1	1.18	-0.55	0.42	-0.01	-0.42	0.33	1e-33	1e-07	0.00048	0.93	6.8e-07	Jun 9, 2011	February 2009 (Genome Reference Consortium GRCh37)
b	224663_s_at	CFL2	cofilin 2 (muscle)	chr14q12	1073	0.25	1.76	-0.62	0.12	-0.08	-0.76	0.081	3.6e-34	0.0001	0.6	0.58	4.4e-10	Jun 9, 2011	February 2009 (Genome Reference Consortium GRCh37)
b	205079_s_at	MPDZ	multiple PDZ domain protein	chr9p23	8777	-0.15	1.01	-0.44	0.11	0.16	-0.39	0.083	4.5e-32	1.3e-06	0.38	0.028	1.3e-07	Jun 9, 2011	February 2009 (Genome Reference Consortium GRCh37)
b	225242_s_at	CCDC80	coiled-coil domain containing 80	chr3q13.2	151887	0.35	2.56	-1.64	0.64	0.14	-1.17	0.099	4.1e-32	6.2e-14	0.026	0.5	1.6e-10	Jun 9, 2011	February 2009 (Genome Reference Consortium GRCh37)
b	225803_at	FBXO32	F-box protein 32	chr8q24.13	114907	0.09	1.45	-0.15	0.52	-0.28	-0.74	0.53	1.8e-26	0.41	0.0018	0.015	3.4e-11	Jun 9, 2011	February 2009 (Genome Reference Consortium GRCh37)
b	217897_at	FXYD6	FXYD domain containing ion transport regulator 6	chr11q23.3	53826	-0.29	1.81	-0.87	0.47	0.13	-0.57	0.028	2.9e-41	8.3e-10	0.0081	0.3	1.6e-06	Jun 9, 2011	February 2009 (Genome Reference Consortium GRCh37)
b	226066_at	MITF	microphthalmia-associated transcription factor	chr3p14.2-p14.1	4286	0.34	1.84	-1.04	0.18	0.17	-0.93	0.023	1.8e-32	5.6e-11	0.44	0.24	8.2e-13	Jun 9, 2011	February 2009 (Genome Reference Consortium GRCh37)
b	212813_at	JAM3	junctional adhesion molecule 3	chr11q25	83700	-0.1	1.41	-0.89	0.42	0.17	-0.53	0.43	1.7e-34	2.4e-14	0.0049	0.1	9.2e-08	Jun 9, 2011	February 2009 (Genome Reference Consortium GRCh37)
b	227561_at	DDR2	discoidin domain receptor tyrosine kinase 2	chr1q23.3	4921	-0.01	1.8	-1.17	0.42	0.32	-0.81	0.96	1.1e-30	5.4e-14	0.044	0.016	6e-10	Jun 9, 2011	February 2009 (Genome Reference Consortium GRCh37)
b	202436_s_at	CYP1B1	cytochrome P450, family 1, subfamily B, polypeptide 1	chr2p21	1545	0.36	2.85	-0.84	-0.33	-0.04	-1.12	0.07	4.9e-48	0.00021	0.26	0.84	6.4e-11	Jun 9, 2011	February 2009 (Genome Reference Consortium GRCh37)
b	1555724_s_at	TAGLN	transgelin	chr11q23.2	6876	-0.02	2.31	-1.62	0.62	0.26	-0.83	0.94	1.4e-31	1.2e-16	0.016	0.14	1e-06	Jun 9, 2011	February 2009 (Genome Reference Consortium GRCh37)
b	227554_at	LOC100505881	hypothetical LOC100505881	---	100505881	-0.11	1.18	-0.57	0.19	0.16	-0.46	0.24	3.4e-35	1e-08	0.15	0.058	1.5e-08	Jun 9, 2011	February 2009 (Genome Reference Consortium GRCh37)
b	225241_at	CCDC80	coiled-coil domain containing 80	chr3q13.2	151887	0.03	1.3	-0.51	0.35	-0.12	-0.46	0.81	2.6e-33	1.7e-05	0.014	0.22	7.8e-07	Jun 9, 2011	February 2009 (Genome Reference Consortium GRCh37)
b	225825_at	C20orf194	chromosome 20 open reading frame 194	chr20p13	25943	0.01	0.89	-0.4	0.11	0.02	-0.32	0.92	1.1e-30	1.1e-06	0.36	0.81	1.8e-06	Jun 9, 2011	February 2009 (Genome Reference Consortium GRCh37)
b	228739_at	CYS1	cystin 1	chr2p25.1	192668	-0.14	1.16	-0.51	0.22	0.08	-0.39	0.13	2.7e-34	4.3e-07	0.091	0.36	2.3e-06	Jun 9, 2011	February 2009 (Genome Reference Consortium GRCh37)
b	223121_s_at	SFRP2	secreted frizzled-related protein 2	chr4q31.3	6423	0.41	3.39	-1.74	0.72	0.24	-1.78	0.15	8.2e-34	2.6e-09	0.059	0.36	4.7e-14	Jun 9, 2011	February 2009 (Genome Reference Consortium GRCh37)
b	219463_at	C20orf103	chromosome 20 open reading frame 103	chr20p12	24141	-0.08	1.22	-0.32	-0.11	-0.04	-0.29	0.43	1.3e-37	0.0038	0.49	0.7	0.001	Jun 9, 2011	February 2009 (Genome Reference Consortium GRCh37)
b	225381_at	LOC399959	hypothetical LOC399959	chr11q24.1	399959	-0.12	2.43	-1.07	0.16	0.18	-0.83	0.51	6.1e-48	3.6e-09	0.55	0.25	2e-08	Jun 9, 2011	February 2009 (Genome Reference Consortium GRCh37)
b	227530_at	AKAP12	A kinase (PRKA) anchor protein 12	chr6q24-q25	9590	-0.27	2.29	-0.98	0.37	0.15	-0.76	0.12	7.8e-42	7.6e-08	0.12	0.35	3.8e-07	Jun 9, 2011	February 2009 (Genome Reference Consortium GRCh37)
b	215306_at	---	---	---	---	-0.08	1.4	-0.56	0.24	0.02	-0.49	0.52	7.2e-36	4.1e-06	0.12	0.89	5.8e-07	Jun 9, 2011	February 2009 (Genome Reference Consortium GRCh37)
b	205802_at	TRPC1	transient receptor potential cation channel, subfamily C, member 1	chr3q23	7220	-0.05	1.12	-0.59	0.03	0.17	-0.4	0.63	5.7e-33	1.4e-09	0.88	0.04	1e-06	Jun 9, 2011	February 2009 (Genome Reference Consortium GRCh37)
b	221019_s_at	COLEC12	collectin sub-family member 12	chr18pter-p11.3	81035	0.25	2.31	-0.98	0.38	-0.19	-0.86	0.13	3.6e-47	1.9e-08	0.097	0.23	1.3e-09	Jun 9, 2011	February 2009 (Genome Reference Consortium GRCh37)
b	219779_at	ZFHX4	zinc finger homeobox 4	chr8q21.11	79776	-0.1	1.02	-0.34	-0.12	0.09	-0.29	0.2	4.3e-38	0.00015	0.31	0.23	5.9e-05	Jun 9, 2011	February 2009 (Genome Reference Consortium GRCh37)
b	243864_at	CCDC80	coiled-coil domain containing 80	chr3q13.2	151887	0.01	1.17	-0.47	0.27	-0.08	-0.4	0.92	1.4e-34	3.9e-06	0.031	0.36	1.7e-06	Jun 9, 2011	February 2009 (Genome Reference Consortium GRCh37)
b	203766_s_at	LMOD1	leiomodin 1 (smooth muscle)	chr1q32	25802	-0.29	2.09	-0.93	0.76	-0.01	-0.68	0.072	2.8e-36	1.2e-07	0.00022	0.98	3.1e-06	Jun 9, 2011	February 2009 (Genome Reference Consortium GRCh37)
b	202920_at	ANK2	ankyrin 2, neuronal	chr4q25-q27	287	-0.21	1.77	-0.82	0.92	-0.03	-0.71	0.17	1.8e-31	2.6e-07	2.6e-07	0.87	3.3e-08	Jun 9, 2011	February 2009 (Genome Reference Consortium GRCh37)
b	233547_x_at	PDE1A	phosphodiesterase 1A, calmodulin-dependent	chr2q32.1	5136	-0.11	0.79	-0.18	0.09	-0.04	-0.22	0.071	2e-40	0.0094	0.34	0.46	5.9e-05	Jun 9, 2011	February 2009 (Genome Reference Consortium GRCh37)
b	204557_s_at	DZIP1	DAZ interacting protein 1	chr13q32.1	22873	-0.12	0.94	-0.35	0.09	0.08	-0.32	0.11	2.1e-35	2.9e-05	0.44	0.29	1.2e-06	Jun 9, 2011	February 2009 (Genome Reference Consortium GRCh37)
b	209210_s_at	FERMT2	fermitin family member 2	chr14q22.1	10979	0.04	2.03	-1.45	0.41	0.36	-0.86	0.85	3.4e-29	5e-16	0.093	0.019	2.2e-08	Jun 9, 2011	February 2009 (Genome Reference Consortium GRCh37)
b	201058_s_at	MYL9	myosin, light chain 9, regulatory	chr20q11.23	10398	-0.23	2.3	-1.62	0.68	0.29	-0.7	0.24	1.8e-32	2.8e-17	0.0063	0.098	4.8e-05	Jun 9, 2011	February 2009 (Genome Reference Consortium GRCh37)
b	227386_s_at	TMEM200B	transmembrane protein 200B	chr1p35	399474	-0.04	1.19	-0.66	0.19	0.03	-0.33	0.7	1.4e-35	3.1e-11	0.17	0.76	0.00015	Jun 9, 2011	February 2009 (Genome Reference Consortium GRCh37)
b	202133_at	WWTR1	WW domain containing transcription regulator 1	chr3q23-q24	25937	0.39	1.89	-1.46	0.26	0.33	-0.96	0.022	8.1e-26	7.3e-17	0.33	0.034	1.5e-10	Jun 9, 2011	February 2009 (Genome Reference Consortium GRCh37)
b	204556_s_at	DZIP1	DAZ interacting protein 1	chr13q32.1	22873	-0.09	0.75	-0.32	0.05	0.09	-0.25	0.17	2.7e-31	2.2e-06	0.66	0.12	7.6e-06	Jun 9, 2011	February 2009 (Genome Reference Consortium GRCh37)
b	228850_s_at	SLIT2	slit homolog 2 (Drosophila)	chr4p15.2	9353	-0.08	1.63	-0.46	0.13	0	-0.59	0.52	4.5e-48	0.00041	0.49	1	1.9e-09	Jun 9, 2011	February 2009 (Genome Reference Consortium GRCh37)
b	210517_s_at	AKAP12	A kinase (PRKA) anchor protein 12	chr6q24-q25	9590	0.02	2.57	-1.44	0.44	0.25	-1.02	0.95	3.2e-35	1.5e-11	0.14	0.18	9.1e-09	Jun 9, 2011	February 2009 (Genome Reference Consortium GRCh37)
b	212607_at	AKT3	v-akt murine thymoma viral oncogene homolog 3 (protein kinase B, gamma)	chr1q44	10000	-0.01	1.44	-0.89	0.2	0.28	-0.65	0.97	1.1e-30	2e-12	0.26	0.0083	1e-09	Jun 9, 2011	February 2009 (Genome Reference Consortium GRCh37)
b	202435_s_at	CYP1B1	cytochrome P450, family 1, subfamily B, polypeptide 1	chr2p21	1545	0.25	2.28	-0.58	-0.31	-0.09	-0.83	0.13	3.4e-46	0.002	0.18	0.58	4e-09	Jun 9, 2011	February 2009 (Genome Reference Consortium GRCh37)
b	203980_at	FABP4	fatty acid binding protein 4, adipocyte	chr8q21	2167	-0.16	2.89	-0.82	0.64	-0.36	-0.84	0.49	2e-43	0.00071	0.024	0.055	8.3e-06	Jun 9, 2011	February 2009 (Genome Reference Consortium GRCh37)
b	228228_at	DACT3	dapper, antagonist of beta-catenin, homolog 3 (Xenopus laevis)	chr19q13.32	147906	-0.12	1.24	-0.47	0.26	-0.02	-0.39	0.2	8.9e-43	1.8e-06	0.035	0.86	1.9e-06	Jun 9, 2011	February 2009 (Genome Reference Consortium GRCh37)
b	228827_at	RUNX1T1	runt-related transcription factor 1; translocated to, 1 (cyclin D-related)	chr8q22	862	-0.27	1.78	-1.07	0.29	0.37	-0.62	0.06	2.4e-32	1.6e-12	0.18	0.0032	2.2e-06	Jun 9, 2011	February 2009 (Genome Reference Consortium GRCh37)
b	204938_s_at	PLN	phospholamban	chr6q22.1	5350	-0.1	2.71	-1.1	0.57	0.04	-1.05	0.66	5.7e-42	3.6e-07	0.035	0.84	1.8e-09	Jun 9, 2011	February 2009 (Genome Reference Consortium GRCh37)
b	202437_s_at	CYP1B1	cytochrome P450, family 1, subfamily B, polypeptide 1	chr2p21	1545	0.51	3.23	-0.94	-0.46	-0.07	-1.3	0.02	3.6e-47	0.00028	0.16	0.77	3.4e-11	Jun 9, 2011	February 2009 (Genome Reference Consortium GRCh37)
b	202291_s_at	MGP	matrix Gla protein	chr12p12.3	4256	-0.27	2.73	-1.59	0.74	0.33	-1	0.23	2.7e-36	8e-13	0.0085	0.097	9.9e-08	Jun 9, 2011	February 2009 (Genome Reference Consortium GRCh37)
b	212263_at	QKI	quaking homolog, KH domain RNA binding (mouse)	chr6q26	9444	0.25	1.47	-1.01	0.01	0.34	-0.78	0.063	1.6e-24	1.2e-12	0.96	0.0036	3.1e-11	Jun 9, 2011	February 2009 (Genome Reference Consortium GRCh37)
b	201616_s_at	CALD1	caldesmon 1	chr7q33	800	-0.09	1.73	-1.42	0.31	0.45	-0.63	0.66	3.9e-23	2.3e-17	0.2	0.0015	2.2e-05	Jun 9, 2011	February 2009 (Genome Reference Consortium GRCh37)
b	233364_s_at	---	---	---	---	-0.17	1.65	-0.57	-0.05	0.13	-0.51	0.17	2.5e-41	3.3e-05	0.84	0.25	2.7e-06	Jun 9, 2011	February 2009 (Genome Reference Consortium GRCh37)
b	214212_x_at	FERMT2	fermitin family member 2	chr14q22.1	10979	-0.12	1.29	-0.62	0.25	0.08	-0.43	0.28	8.7e-36	1.1e-08	0.082	0.43	2.5e-06	Jun 9, 2011	February 2009 (Genome Reference Consortium GRCh37)
b	230311_s_at	PRDM6	PR domain containing 6	chr5q23.2	93166	-0.14	0.92	-0.35	0.21	0.02	-0.29	0.05	2.8e-34	1.6e-05	0.037	0.75	1.3e-05	Jun 9, 2011	February 2009 (Genome Reference Consortium GRCh37)
b	219778_at	ZFPM2	zinc finger protein, multitype 2	chr8q23	23414	-0.08	1.88	-0.93	0.39	0.1	-0.68	0.6	8.9e-42	2.3e-10	0.042	0.49	2.9e-08	Jun 9, 2011	February 2009 (Genome Reference Consortium GRCh37)
b	214438_at	HLX	H2.0-like homeobox	chr1q41	3142	0.11	0.98	-0.5	0.09	0.02	-0.39	0.18	9.9e-32	1.3e-08	0.51	0.8	3.7e-08	Jun 9, 2011	February 2009 (Genome Reference Consortium GRCh37)
b	220272_at	BNC2	basonuclin 2	chr9p22.2	54796	-0.14	1.5	-0.68	0.24	0.08	-0.48	0.24	3.1e-40	1.6e-08	0.14	0.47	1.5e-06	Jun 9, 2011	February 2009 (Genome Reference Consortium GRCh37)
b	227662_at	SYNPO2	synaptopodin 2	chr4q26	171024	-0.56	2.89	-1.31	1.17	0.25	-1.15	0.017	4.9e-31	6.4e-07	0.00012	0.29	7.9e-08	Jun 9, 2011	February 2009 (Genome Reference Consortium GRCh37)
b	224352_s_at	CFL2	cofilin 2 (muscle)	chr14q12	1073	0.13	1.71	-0.47	0.07	0.07	-0.87	0.42	8.8e-30	0.0076	0.8	0.66	4.8e-12	Jun 9, 2011	February 2009 (Genome Reference Consortium GRCh37)
b	213413_at	STON1	stonin 1	chr2p16.3	11037	-0.14	1.91	-0.97	0.25	0.28	-0.77	0.41	8.2e-36	1.4e-09	0.26	0.036	5.9e-09	Jun 9, 2011	February 2009 (Genome Reference Consortium GRCh37)
b	226523_at	TAGLN	transgelin	chr11q23.2	6876	-0.15	1.17	-0.4	0.23	-0.05	-0.31	0.09	1.3e-39	7.5e-05	0.068	0.55	0.00011	Jun 9, 2011	February 2009 (Genome Reference Consortium GRCh37)
b	229127_at	JAM2	junctional adhesion molecule 2	chr21q21.2	58494	0.04	1.35	-0.62	0.72	-0.19	-0.54	0.76	7.1e-31	3.7e-07	1.4e-07	0.067	4.4e-08	Jun 9, 2011	February 2009 (Genome Reference Consortium GRCh37)
b	211562_s_at	LMOD1	leiomodin 1 (smooth muscle)	chr1q32	25802	-0.08	1.11	-0.29	0.27	-0.17	-0.3	0.46	2.6e-31	0.0089	0.036	0.04	0.00047	Jun 9, 2011	February 2009 (Genome Reference Consortium GRCh37)
b	226677_at	ZNF521	zinc finger protein 521	chr18q11.2	25925	-0.06	1.59	-0.69	0.09	0.26	-0.72	0.7	9.1e-35	4.2e-07	0.66	0.023	5.7e-11	Jun 9, 2011	February 2009 (Genome Reference Consortium GRCh37)
b	204776_at	THBS4	thrombospondin 4	chr5q13	7060	-0.23	2	-0.69	0.45	0	-0.69	0.14	1.2e-39	4.1e-05	0.028	1	2.7e-07	Jun 9, 2011	February 2009 (Genome Reference Consortium GRCh37)
b	209447_at	SYNE1	spectrin repeat containing, nuclear envelope 1	chr6q25	23345	0.22	1.22	-0.43	0.36	-0.08	-0.69	0.047	8.2e-25	0.00096	0.018	0.46	1.6e-12	Jun 9, 2011	February 2009 (Genome Reference Consortium GRCh37)
b	235616_at	TSHZ2	teashirt zinc finger homeobox 2	chr20q13.2	128553	-0.12	1.29	-0.45	-0.07	0.16	-0.46	0.22	6.5e-42	2.3e-05	0.64	0.057	4.4e-08	Jun 9, 2011	February 2009 (Genome Reference Consortium GRCh37)
b	213249_at	FBXL7	F-box and leucine-rich repeat protein 7	chr5p15.1	23194	-0.02	1.05	-0.57	0.28	0.04	-0.38	0.81	3.4e-34	1.1e-10	0.013	0.6	2.6e-07	Jun 9, 2011	February 2009 (Genome Reference Consortium GRCh37)
b	208131_s_at	PTGIS	prostaglandin I2 (prostacyclin) synthase	chr20q13.13	5740	-0.08	2.53	-1.26	0.37	0.18	-0.91	0.74	1.6e-37	1.3e-09	0.2	0.34	1.2e-07	Jun 9, 2011	February 2009 (Genome Reference Consortium GRCh37)
b	225464_at	FRMD6	FERM domain containing 6	chr14q22.1	122786	0.37	2.03	-1.27	0.15	0.31	-1.06	0.022	1.8e-33	9.2e-14	0.58	0.037	5.9e-14	Jun 9, 2011	February 2009 (Genome Reference Consortium GRCh37)
b	204823_at	NAV3	neuron navigator 3	chr12q14.3	89795	-0.08	1.21	-0.39	0.05	0.02	-0.39	0.46	3.4e-34	0.00057	0.78	0.86	6.4e-06	Jun 9, 2011	February 2009 (Genome Reference Consortium GRCh37)
b	204069_at	MEIS1	Meis homeobox 1	chr2p14	4211	0.1	1.76	-1.34	0.41	0.38	-0.84	0.6	4.9e-26	1.6e-16	0.061	0.0068	1.3e-09	Jun 9, 2011	February 2009 (Genome Reference Consortium GRCh37)
b	205547_s_at	TAGLN	transgelin	chr11q23.2	6876	0.02	2.38	-1.69	0.62	0.25	-0.85	0.95	1.6e-31	5.4e-17	0.02	0.17	1.4e-06	Jun 9, 2011	February 2009 (Genome Reference Consortium GRCh37)
b	238583_at	MSRB3	methionine sulfoxide reductase B3	chr12q14.3	253827	-0.06	0.78	-0.25	0.04	0	-0.23	0.38	3.9e-38	0.00021	0.71	0.95	1.9e-05	Jun 9, 2011	February 2009 (Genome Reference Consortium GRCh37)
b	204749_at	NAP1L3	nucleosome assembly protein 1-like 3	chrXq21.3-q22	4675	-0.15	1.52	-0.71	0.24	0.14	-0.53	0.23	6.1e-38	1.2e-08	0.15	0.2	1.9e-07	Jun 9, 2011	February 2009 (Genome Reference Consortium GRCh37)
b	225990_at	BOC	Boc homolog (mouse)	chr3q13.2	91653	-0.19	1.69	-0.75	0.4	0.02	-0.5	0.12	7.3e-44	1.1e-08	0.015	0.91	4.3e-06	Jun 9, 2011	February 2009 (Genome Reference Consortium GRCh37)
b	217967_s_at	FAM129A	family with sequence similarity 129, member A	chr1q25	116496	0.6	1.95	-1.12	0.5	-0.11	-1.04	0.00014	7.9e-28	8.5e-10	0.031	0.53	2.3e-12	Jun 9, 2011	February 2009 (Genome Reference Consortium GRCh37)
b	213122_at	TSPYL5	TSPY-like 5	chr8q22.1	85453	-0.05	1.49	-0.82	0.25	0.08	-0.47	0.7	5.3e-34	1.1e-10	0.14	0.5	1.3e-05	Jun 9, 2011	February 2009 (Genome Reference Consortium GRCh37)
b	204400_at	EFS	embryonal Fyn-associated substrate	chr14q11.2-q12	10278	-0.12	1.25	-0.64	0.25	0.18	-0.51	0.3	5.6e-31	9.5e-09	0.094	0.057	3.4e-08	Jun 9, 2011	February 2009 (Genome Reference Consortium GRCh37)
b	205226_at	PDGFRL	platelet-derived growth factor receptor-like	chr8p22-p21.3	5157	0.46	1.69	-0.28	-0.11	-0.33	-0.72	0.00054	5.8e-31	0.13	0.64	0.0088	4.4e-09	Jun 9, 2011	February 2009 (Genome Reference Consortium GRCh37)
b	209656_s_at	TMEM47	transmembrane protein 47	chrXp11.4	83604	-0.18	1.75	-1.45	0.52	0.47	-0.68	0.36	2.7e-20	1.6e-15	0.031	0.0024	2.5e-05	Jun 9, 2011	February 2009 (Genome Reference Consortium GRCh37)
b	225328_at	---	---	---	---	0.13	2.07	-0.55	0.54	-0.09	-1.09	0.49	1.1e-32	0.0063	0.019	0.62	8.3e-14	Jun 9, 2011	February 2009 (Genome Reference Consortium GRCh37)
b	218694_at	ARMCX1	armadillo repeat containing, X-linked 1	chrXq21.33-q22.2	51309	-0.11	1.82	-1.03	0.35	0.23	-0.69	0.5	2.5e-34	1.2e-11	0.087	0.079	8.7e-08	Jun 9, 2011	February 2009 (Genome Reference Consortium GRCh37)
b	235759_at	---	---	---	---	-0.13	1.47	-0.47	0.2	-0.03	-0.45	0.25	6.7e-41	0.00015	0.23	0.77	4.3e-06	Jun 9, 2011	February 2009 (Genome Reference Consortium GRCh37)
b	235723_at	BNC2	basonuclin 2	chr9p22.2	54796	-0.05	0.88	-0.32	0.19	-0.06	-0.26	0.58	1.2e-32	6.3e-05	0.052	0.36	6.1e-05	Jun 9, 2011	February 2009 (Genome Reference Consortium GRCh37)
b	222651_s_at	TRPS1	trichorhinophalangeal syndrome I	chr8q24.12	7227	0.09	1.15	-0.43	0.07	-0.02	-0.44	0.39	2.6e-34	2.5e-05	0.65	0.81	5.3e-08	Jun 9, 2011	February 2009 (Genome Reference Consortium GRCh37)
b	226425_at	CLIP4	CAP-GLY domain containing linker protein family, member 4	chr2p23.2	79745	0.17	1.67	-0.67	0.25	-0.11	-0.66	0.19	1.9e-39	1.4e-06	0.17	0.39	2.2e-09	Jun 9, 2011	February 2009 (Genome Reference Consortium GRCh37)
b	203688_at	PKD2	polycystic kidney disease 2 (autosomal dominant)	chr4q21-q23	5311	0.32	1.41	-1.08	0	0.33	-0.74	0.0096	3.6e-25	4.5e-16	1	0.0038	3.3e-11	Jun 9, 2011	February 2009 (Genome Reference Consortium GRCh37)
b	206101_at	ECM2	extracellular matrix protein 2, female organ and adipocyte specific	chr9q22.3	1842	-0.21	1.76	-0.79	0.15	0.31	-0.71	0.15	4.7e-35	2e-07	0.51	0.011	4.8e-09	Jun 9, 2011	February 2009 (Genome Reference Consortium GRCh37)
b	204424_s_at	LMO3	LIM domain only 3 (rhombotin-like 2)	chr12p12.3	55885	-0.36	1.74	-0.54	0.48	-0.04	-0.49	0.0076	2e-33	0.0011	0.011	0.77	0.00016	Jun 9, 2011	February 2009 (Genome Reference Consortium GRCh37)
b	212609_s_at	AKT3	V-akt murine thymoma viral oncogene homolog 3 (protein kinase B, gamma)	chr1q43-q44	10000	-0.08	1.25	-0.6	0.08	0.21	-0.5	0.46	1.9e-32	5e-08	0.65	0.024	2.7e-08	Jun 9, 2011	February 2009 (Genome Reference Consortium GRCh37)
b	227618_at	---	---	---	---	0	1.09	-0.58	0.14	0.14	-0.46	0.98	1.2e-32	1.1e-09	0.3	0.095	3.1e-09	Jun 9, 2011	February 2009 (Genome Reference Consortium GRCh37)
b	221747_at	TNS1	tensin 1	chr2q35-q36	7145	-0.12	1.9	-0.98	0.39	0.19	-0.72	0.43	7.6e-40	9.2e-11	0.051	0.17	7.8e-09	Jun 9, 2011	February 2009 (Genome Reference Consortium GRCh37)
b	202992_at	C7	complement component 7	chr5p13	730	-0.37	2.18	-0.5	0.73	-0.17	-0.74	0.037	1.1e-32	0.023	0.0016	0.32	3.1e-06	Jun 9, 2011	February 2009 (Genome Reference Consortium GRCh37)
b	204939_s_at	PLN	phospholamban	chr6q22.1	5350	-0.17	2.94	-1.44	0.84	0.17	-1.17	0.5	2.2e-37	2.4e-09	0.0047	0.46	3.4e-09	Jun 9, 2011	February 2009 (Genome Reference Consortium GRCh37)
b	213933_at	PTGER3	prostaglandin E receptor 3 (subtype EP3)	chr1p31.2	5733	-0.28	1.28	-0.57	0.27	0.13	-0.38	0.0049	2.6e-33	5.5e-07	0.06	0.19	6.1e-05	Jun 9, 2011	February 2009 (Genome Reference Consortium GRCh37)
b	201617_x_at	CALD1	caldesmon 1	chr7q33	800	0.03	1.84	-1.52	0.4	0.54	-0.89	0.92	1.3e-20	1.6e-15	0.14	0.00066	5.9e-08	Jun 9, 2011	February 2009 (Genome Reference Consortium GRCh37)
b	244579_at	---	---	---	---	0.11	1.01	-0.37	-0.1	-0.01	-0.35	0.21	3e-31	0.00011	0.43	0.95	2.9e-06	Jun 9, 2011	February 2009 (Genome Reference Consortium GRCh37)
b	232113_at	---	---	---	---	-0.16	2.42	-1.2	0.04	0.37	-0.86	0.46	1.8e-36	2.4e-09	0.91	0.028	2.6e-07	Jun 9, 2011	February 2009 (Genome Reference Consortium GRCh37)
b	218934_s_at	HSPB7	heat shock 27kDa protein family, member 7 (cardiovascular)	chr1p36.23-p34.3	27129	-0.15	1.32	-0.42	0.28	-0.15	-0.29	0.17	1.1e-33	0.00055	0.059	0.13	0.0037	Jun 9, 2011	February 2009 (Genome Reference Consortium GRCh37)
b	209897_s_at	SLIT2	slit homolog 2 (Drosophila)	chr4p15.2	9353	-0.17	2.08	-0.68	0.26	0.12	-0.84	0.32	1.1e-40	0.00011	0.26	0.42	4.9e-10	Jun 9, 2011	February 2009 (Genome Reference Consortium GRCh37)
b	225442_at	DDR2	discoidin domain receptor tyrosine kinase 2	chr1q23.3	4921	0.04	1.99	-1.36	0.51	0.33	-0.9	0.84	2.5e-31	1.2e-15	0.024	0.027	4.1e-10	Jun 9, 2011	February 2009 (Genome Reference Consortium GRCh37)
b	209948_at	KCNMB1	potassium large conductance calcium-activated channel, subfamily M, beta member 1	chr5q34	3779	-0.03	1.94	-0.77	0.61	-0.21	-0.63	0.87	3.4e-35	6.4e-06	0.0022	0.14	5.1e-06	Jun 9, 2011	February 2009 (Genome Reference Consortium GRCh37)
b	204223_at	PRELP	proline/arginine-rich end leucine-rich repeat protein	chr1q32	5549	-0.26	1.67	-0.65	0.29	0.1	-0.54	0.042	5e-38	3.3e-06	0.11	0.42	2.7e-06	Jun 9, 2011	February 2009 (Genome Reference Consortium GRCh37)
b	224184_s_at	BOC	Boc homolog (mouse)	chr3q13.2	91653	-0.15	1.17	-0.33	0.27	-0.11	-0.31	0.073	5.7e-46	0.00045	0.013	0.14	3.7e-05	Jun 9, 2011	February 2009 (Genome Reference Consortium GRCh37)
b	238478_at	BNC2	basonuclin 2	chr9p22.2	54796	0.01	1.89	-0.96	0.26	0.17	-0.76	0.95	2.9e-40	1.1e-10	0.2	0.2	5.7e-10	Jun 9, 2011	February 2009 (Genome Reference Consortium GRCh37)
b	208396_s_at	PDE1A	phosphodiesterase 1A, calmodulin-dependent	chr2q32.1	5136	-0.22	1.45	-0.54	0.31	0.02	-0.44	0.029	4.1e-44	2.3e-06	0.026	0.86	2.8e-06	Jun 9, 2011	February 2009 (Genome Reference Consortium GRCh37)
b	1554127_s_at	MSRB3	methionine sulfoxide reductase B3	chr12q14.3	253827	0.02	1.49	-0.64	0.1	0.05	-0.53	0.89	1.6e-41	8.4e-08	0.6	0.66	3.5e-08	Jun 9, 2011	February 2009 (Genome Reference Consortium GRCh37)
b	221667_s_at	HSPB8	heat shock 22kDa protein 8	chr12q24.23	26353	-0.14	2.08	-0.86	0.34	0.04	-0.69	0.39	1e-40	3.4e-07	0.12	0.82	5.9e-07	Jun 9, 2011	February 2009 (Genome Reference Consortium GRCh37)
b	218223_s_at	PLEKHO1	pleckstrin homology domain containing, family O member 1	chr1q21.2	51177	0.39	1.36	-0.62	0.16	-0.16	-0.6	0.00014	3.7e-32	3.1e-07	0.36	0.14	5.2e-10	Jun 9, 2011	February 2009 (Genome Reference Consortium GRCh37)
b	226824_at	CPXM2	carboxypeptidase X (M14 family), member 2	chr10q26.13	119587	-0.01	1.48	-0.56	0.07	-0.03	-0.44	0.96	5e-34	2.8e-05	0.73	0.79	3.7e-05	Jun 9, 2011	February 2009 (Genome Reference Consortium GRCh37)
b	229942_at	BNC2	basonuclin 2	chr9p22.2	54796	0	1.11	-0.45	0.19	0.02	-0.44	0.96	9.4e-42	2.9e-07	0.092	0.81	6e-10	Jun 9, 2011	February 2009 (Genome Reference Consortium GRCh37)
b	226751_at	CNRIP1	cannabinoid receptor interacting protein 1	chr2p14	25927	0.11	1.44	-0.78	0.52	-0.09	-0.56	0.39	1.2e-32	4.7e-10	0.00056	0.44	6.4e-08	Jun 9, 2011	February 2009 (Genome Reference Consortium GRCh37)
b	227971_at	NRK	Nik related kinase	chrXq22.3	203447	-0.1	1.01	-0.25	-0.1	-0.01	-0.24	0.18	4.5e-48	0.0022	0.36	0.86	0.00029	Jun 9, 2011	February 2009 (Genome Reference Consortium GRCh37)
b	224823_at	MYLK	myosin light chain kinase	chr3q21	4638	-0.29	1.88	-1.49	0.75	0.37	-0.63	0.11	2.5e-24	7.3e-17	0.00078	0.018	7.2e-05	Jun 9, 2011	February 2009 (Genome Reference Consortium GRCh37)
b	221942_s_at	GUCY1A3	guanylate cyclase 1, soluble, alpha 3	chr4q31.3-q33|4q31.1-q31.2	2982	0	1.67	-1.45	0.23	0.54	-0.73	0.99	3e-21	5.4e-18	0.36	9.5e-05	7.8e-07	Jun 9, 2011	February 2009 (Genome Reference Consortium GRCh37)
b	238865_at	PABPC4L	poly(A) binding protein, cytoplasmic 4-like	chr4q28.3	132430	-0.06	0.72	-0.27	0	0.04	-0.21	0.28	1.2e-43	3.8e-06	0.99	0.47	5.3e-06	Jun 9, 2011	February 2009 (Genome Reference Consortium GRCh37)
b	221276_s_at	SYNC	syncoilin, intermediate filament protein	chr1p35.1	81493	0.06	1.79	-0.8	0.39	0.03	-0.76	0.74	1e-36	9.1e-08	0.041	0.84	3.3e-10	Jun 9, 2011	February 2009 (Genome Reference Consortium GRCh37)
b	228224_at	PRELP	proline/arginine-rich end leucine-rich repeat protein	chr1q32	5549	-0.15	1.54	-0.63	0.28	0.1	-0.57	0.25	1.2e-36	1.6e-06	0.1	0.4	6.9e-08	Jun 9, 2011	February 2009 (Genome Reference Consortium GRCh37)
b	225782_at	MSRB3	methionine sulfoxide reductase B3	chr12q14.3	253827	-0.06	2.5	-1.64	0.56	0.48	-1.11	0.81	1.1e-32	4.9e-15	0.046	0.0071	4.1e-10	Jun 9, 2011	February 2009 (Genome Reference Consortium GRCh37)
b	232568_at	MGC24103	hypothetical MGC24103	chr9p22.3	158295	-0.03	1.27	-0.56	0.13	0.03	-0.41	0.82	4.1e-33	5.9e-07	0.43	0.78	8.6e-06	Jun 9, 2011	February 2009 (Genome Reference Consortium GRCh37)
b	209283_at	CRYAB	crystallin, alpha B	chr11q22.3-q23.1	1410	-0.14	1.9	-0.99	0.55	0.05	-0.64	0.37	5.4e-40	5.2e-11	0.0033	0.72	4.8e-07	Jun 9, 2011	February 2009 (Genome Reference Consortium GRCh37)
b	205399_at	DCLK1	doublecortin-like kinase 1	chr13q13	9201	-0.16	1.21	-0.39	0.51	-0.13	-0.4	0.091	5.9e-38	0.00025	7.4e-06	0.15	1.1e-06	Jun 9, 2011	February 2009 (Genome Reference Consortium GRCh37)
b	227529_s_at	AKAP12	A kinase (PRKA) anchor protein 12	chr6q24-q25	9590	-0.12	2.34	-0.89	0.25	0.01	-0.75	0.52	3.5e-45	9.7e-07	0.33	0.94	4.3e-07	Jun 9, 2011	February 2009 (Genome Reference Consortium GRCh37)
b	236304_at	---	---	---	---	-0.13	0.89	-0.16	0.04	-0.09	-0.19	0.057	9.6e-41	0.047	0.74	0.15	0.0028	Jun 9, 2011	February 2009 (Genome Reference Consortium GRCh37)
b	209721_s_at	IFFO1	intermediate filament family orphan 1	chr12p13.3	25900	0.14	0.73	-0.32	0.02	-0.02	-0.31	0.016	2.9e-33	8.6e-07	0.85	0.77	2.1e-09	Jun 9, 2011	February 2009 (Genome Reference Consortium GRCh37)
b	200974_at	ACTA2	actin, alpha 2, smooth muscle, aorta	chr10q23.3	59	-0.22	1.61	-1.2	0.47	0.26	-0.46	0.13	6.7e-28	5.9e-17	0.012	0.042	0.00042	Jun 9, 2011	February 2009 (Genome Reference Consortium GRCh37)
b	213316_at	KIAA1462	KIAA1462	chr10p11.23	57608	0.26	1.51	-0.74	-0.09	0.14	-0.7	0.027	7.4e-34	1.1e-08	0.67	0.21	2.2e-11	Jun 9, 2011	February 2009 (Genome Reference Consortium GRCh37)
b	210303_at	MAB21L2	mab-21-like 2 (C. elegans)	chr4q31	10586	-0.23	1.8	-0.61	0.46	-0.08	-0.54	0.1	1.2e-35	0.00015	0.014	0.58	2.5e-05	Jun 9, 2011	February 2009 (Genome Reference Consortium GRCh37)
b	226069_at	PRICKLE1	prickle homolog 1 (Drosophila)	chr12q12	144165	-0.16	1.77	-0.57	0.08	-0.03	-0.47	0.17	8.5e-63	4e-06	0.68	0.8	2.2e-06	Jun 9, 2011	February 2009 (Genome Reference Consortium GRCh37)
b	205168_at	DDR2	discoidin domain receptor tyrosine kinase 2	chr1q23.3	4921	0.11	1.62	-1.05	0.28	0.21	-0.7	0.48	5.4e-31	7.9e-14	0.16	0.087	3e-09	Jun 9, 2011	February 2009 (Genome Reference Consortium GRCh37)
b	238577_s_at	TSHZ2	teashirt zinc finger homeobox 2	chr20q13.2	128553	-0.09	1.16	-0.42	-0.06	0.14	-0.42	0.38	1.8e-36	3.7e-05	0.68	0.091	1.9e-07	Jun 9, 2011	February 2009 (Genome Reference Consortium GRCh37)
b	217838_s_at	EVL	Enah/Vasp-like	chr14q32.2	51466	0.49	1.17	-0.48	0.09	-0.15	-0.65	9.3e-07	5.6e-23	0.00015	0.65	0.16	1.5e-11	Jun 9, 2011	February 2009 (Genome Reference Consortium GRCh37)
b	203951_at	CNN1	calponin 1, basic, smooth muscle	chr19p13.2-p13.1	1264	-0.24	2.5	-1.29	0.74	0.14	-0.88	0.26	4e-32	4.4e-09	0.0062	0.5	1.7e-06	Jun 9, 2011	February 2009 (Genome Reference Consortium GRCh37)
b	225968_at	PRICKLE2	prickle homolog 2 (Drosophila)	chr3p14.1	166336	-0.1	1.39	-0.76	0.26	0.05	-0.38	0.44	3.2e-34	1.2e-10	0.092	0.69	0.00018	Jun 9, 2011	February 2009 (Genome Reference Consortium GRCh37)
b	226065_at	PRICKLE1	prickle homolog 1 (Drosophila)	chr12q12	144165	-0.13	1.76	-0.71	0.09	0.04	-0.48	0.29	1.9e-54	1.2e-08	0.64	0.77	4.9e-06	Jun 9, 2011	February 2009 (Genome Reference Consortium GRCh37)
b	225345_s_at	---	---	---	---	-0.11	1.32	-0.16	0.41	-0.21	-0.51	0.35	5e-33	0.26	0.0034	0.032	8e-08	Jun 9, 2011	February 2009 (Genome Reference Consortium GRCh37)
b	227705_at	TCEAL7	transcription elongation factor A (SII)-like 7	chrXq22.1	56849	-0.15	1.63	-0.75	0.55	-0.09	-0.47	0.28	1.5e-36	4.1e-08	0.00072	0.47	4.9e-05	Jun 9, 2011	February 2009 (Genome Reference Consortium GRCh37)
b	218418_s_at	KANK2	KN motif and ankyrin repeat domains 2	chr19p13.2	25959	-0.08	1.32	-0.77	0.34	0.1	-0.45	0.52	4.9e-31	3.4e-11	0.023	0.34	4.5e-06	Jun 9, 2011	February 2009 (Genome Reference Consortium GRCh37)
b	225894_at	SYNPO2	synaptopodin 2	chr4q26	171024	-0.51	2.36	-0.96	0.76	0.02	-0.64	0.0049	4.4e-34	4.1e-06	0.0021	0.94	0.00024	Jun 9, 2011	February 2009 (Genome Reference Consortium GRCh37)
b	215870_s_at	PLA2G5	phospholipase A2, group V	chr1p36-p34	5322	-0.08	1.06	-0.33	0.11	0.02	-0.38	0.4	6.3e-33	0.001	0.41	0.88	9.6e-07	Jun 9, 2011	February 2009 (Genome Reference Consortium GRCh37)
b	229800_at	DCLK1	doublecortin-like kinase 1	chr13q13	9201	-0.14	1.8	-0.58	0.52	-0.14	-0.61	0.32	2e-45	5.9e-05	0.0018	0.26	5.9e-08	Jun 9, 2011	February 2009 (Genome Reference Consortium GRCh37)
b	227326_at	MXRA7	matrix-remodelling associated 7	chr17q25.1	439921	0.15	1.11	-0.4	0.01	-0.02	-0.46	0.11	1.2e-32	7.5e-05	0.95	0.85	4.3e-09	Jun 9, 2011	February 2009 (Genome Reference Consortium GRCh37)
b	229578_at	JPH2	junctophilin 2	chr20q13.12	57158	-0.1	1.11	-0.36	0.19	-0.07	-0.32	0.33	7.7e-31	0.001	0.16	0.48	0.0002	Jun 9, 2011	February 2009 (Genome Reference Consortium GRCh37)
b	240460_at	---	---	---	---	-0.01	0.58	-0.22	-0.06	0.03	-0.17	0.83	7.1e-31	6.5e-05	0.41	0.53	0.00019	Jun 9, 2011	February 2009 (Genome Reference Consortium GRCh37)
b	209242_at	PEG3	paternally expressed 3	chr19q13.4	5178	-0.18	1.29	-0.47	0.31	0.01	-0.42	0.078	7.2e-37	2.8e-05	0.021	0.93	2e-06	Jun 9, 2011	February 2009 (Genome Reference Consortium GRCh37)
b	205528_s_at	RUNX1T1	runt-related transcription factor 1; translocated to, 1 (cyclin D-related)	chr8q22	862	-0.24	1.18	-0.54	0.16	0.16	-0.35	0.0095	8.2e-33	2e-07	0.27	0.074	7.8e-05	Jun 9, 2011	February 2009 (Genome Reference Consortium GRCh37)
b	225793_at	LIX1L	Lix1 homolog (mouse)-like	chr1q21.1	128077	0.35	1.07	-0.53	0.27	-0.09	-0.6	0.00016	2.5e-23	1.9e-06	0.059	0.35	8.7e-12	Jun 9, 2011	February 2009 (Genome Reference Consortium GRCh37)
b	204570_at	COX7A1	cytochrome c oxidase subunit VIIa polypeptide 1 (muscle)	chr19q13.1	1346	0	1.37	-0.77	0.37	0.03	-0.49	0.99	4.2e-31	2.1e-10	0.015	0.81	1.8e-06	Jun 9, 2011	February 2009 (Genome Reference Consortium GRCh37)
b	226607_at	C20orf194	chromosome 20 open reading frame 194	chr20p13	25943	0.12	1.26	-0.67	0.22	0.06	-0.55	0.28	1.7e-34	3.1e-10	0.13	0.54	2.7e-10	Jun 9, 2011	February 2009 (Genome Reference Consortium GRCh37)
b	213135_at	TIAM1	T-cell lymphoma invasion and metastasis 1	chr21q22.1|21q22.11	7074	0.64	1.04	-0.64	0.13	-0.05	-0.75	5.3e-08	8.9e-13	1.4e-05	0.55	0.74	4.9e-11	Jun 9, 2011	February 2009 (Genome Reference Consortium GRCh37)
b	202555_s_at	MYLK	myosin light chain kinase	chr3q21	4638	-0.31	2.02	-1.4	0.73	0.27	-0.62	0.07	1.6e-29	2.4e-15	0.001	0.086	8.2e-05	Jun 9, 2011	February 2009 (Genome Reference Consortium GRCh37)
b	229479_at	---	---	---	---	0.35	2.02	-0.68	-0.58	0.12	-0.81	0.024	1.8e-36	0.00013	0.0047	0.44	4.8e-09	Jun 9, 2011	February 2009 (Genome Reference Consortium GRCh37)
c	236235_at	ITCH	Itchy E3 ubiquitin protein ligase homolog (mouse)	chr20q11.22-q11.23	83737	-1.32	-0.42	-0.24	0.25	0.85	0.46	5.4e-28	0.023	0.22	0.25	2.1e-13	0.00067	Jun 9, 2011	February 2009 (Genome Reference Consortium GRCh37)
c	219221_at	ZBTB38	zinc finger and BTB domain containing 38	chr3q23	253461	-1.13	-0.01	0.01	0.11	0.48	0.41	8.5e-27	0.95	0.98	0.62	5.4e-06	0.00055	Jun 9, 2011	February 2009 (Genome Reference Consortium GRCh37)
c	222357_at	ZBTB20	zinc finger and BTB domain containing 20	chr3q13.2	26137	-1.21	0.6	0.06	0.23	0.49	0.03	5.5e-23	0.00069	0.81	0.31	6.6e-05	0.86	Jun 9, 2011	February 2009 (Genome Reference Consortium GRCh37)
c	244187_at	APOOL	Apolipoprotein O-like	chrXq21.1	139322	-1.44	-0.31	0.21	0.04	0.65	0.56	2.3e-26	0.15	0.33	0.9	1.3e-06	0.00022	Jun 9, 2011	February 2009 (Genome Reference Consortium GRCh37)
c	202520_s_at	MLH1	mutL homolog 1, colon cancer, nonpolyposis type 2 (E. coli)	chr3p21.3	4292	-1.05	0.15	0.22	0.05	0.33	0.31	2.2e-31	0.32	0.13	0.79	0.00037	0.0035	Jun 9, 2011	February 2009 (Genome Reference Consortium GRCh37)
c	238673_at	---	---	---	---	-1.8	-0.53	0.41	0.55	0.68	0.56	5.2e-29	0.034	0.1	0.04	3.2e-05	0.0025	Jun 9, 2011	February 2009 (Genome Reference Consortium GRCh37)
c	238611_at	---	---	---	---	-0.93	0.01	0.03	0.06	0.53	0.17	2.2e-23	0.94	0.87	0.78	3.9e-09	0.15	Jun 9, 2011	February 2009 (Genome Reference Consortium GRCh37)
c	222437_s_at	VPS24	vacuolar protein sorting 24 homolog (S. cerevisiae)	chr2p24.3-p24.1	51652	-0.56	0.04	-0.01	0.31	0.14	0.16	3.7e-23	0.69	0.95	0.0003	0.022	0.015	Jun 9, 2011	February 2009 (Genome Reference Consortium GRCh37)
c	213788_s_at	NCRNA00094	non-protein coding RNA 94	chr9q34	266655	-0.95	0.12	-0.03	0.21	0.36	0.29	2.3e-30	0.41	0.84	0.16	2.2e-05	0.0027	Jun 9, 2011	February 2009 (Genome Reference Consortium GRCh37)
c	230291_s_at	NFIB	Nuclear factor I/B	chr9p24.1	4781	-1.47	0.22	-0.01	0.57	0.48	0.35	9.4e-26	0.34	0.97	0.012	0.00088	0.039	Jun 9, 2011	February 2009 (Genome Reference Consortium GRCh37)
c	235433_at	APOOL	apolipoprotein O-like	chrXq21.1	139322	-1.18	-0.24	0.03	0.13	0.6	0.41	2.8e-29	0.16	0.9	0.52	4.5e-09	0.00069	Jun 9, 2011	February 2009 (Genome Reference Consortium GRCh37)
c	214257_s_at	SEC22B	SEC22 vesicle trafficking protein homolog B (S. cerevisiae) (gene/pseudogene)	chr1q21.1	9554	-0.88	0.04	0.23	0.37	0.21	0.19	4.3e-26	0.81	0.068	0.0052	0.022	0.069	Jun 9, 2011	February 2009 (Genome Reference Consortium GRCh37)
c	228443_s_at	---	---	---	---	-0.79	-0.25	0.33	0.34	0.13	0.3	5.1e-23	0.043	0.0034	0.0069	0.14	0.00088	Jun 9, 2011	February 2009 (Genome Reference Consortium GRCh37)
c	228834_at	TOB1	transducer of ERBB2, 1	chr17q21	10140	-1.81	-0.47	0.49	0.73	0.57	0.51	2e-29	0.063	0.046	0.0045	0.0006	0.0062	Jun 9, 2011	February 2009 (Genome Reference Consortium GRCh37)
c	235819_at	---	---	---	---	-0.67	0.02	0.1	-0.09	0.29	0.24	2.2e-24	0.89	0.37	0.5	7.2e-06	0.0014	Jun 9, 2011	February 2009 (Genome Reference Consortium GRCh37)
c	230689_at	---	---	---	---	-1.13	-0.37	0.17	0.19	0.54	0.38	7.4e-29	0.016	0.3	0.33	5.9e-08	0.00093	Jun 9, 2011	February 2009 (Genome Reference Consortium GRCh37)
c	235589_s_at	MDM4	Mdm4 p53 binding protein homolog (mouse)	chr1q32	4194	-1.37	0.22	0.05	0.26	0.51	0.36	5.4e-32	0.26	0.82	0.23	2.1e-05	0.0096	Jun 9, 2011	February 2009 (Genome Reference Consortium GRCh37)
c	1554595_at	SYMPK	symplekin	chr19q13.3	8189	-0.78	0.03	0.08	0.08	0.32	0.22	1e-23	0.85	0.54	0.59	3.8e-05	0.016	Jun 9, 2011	February 2009 (Genome Reference Consortium GRCh37)
c	218137_s_at	SMAP1	small ArfGAP 1	chr6q13	60682	-0.78	-0.14	0.23	0.38	0.16	0.24	9.7e-23	0.29	0.056	0.002	0.066	0.0089	Jun 9, 2011	February 2009 (Genome Reference Consortium GRCh37)
c	227847_at	EPM2AIP1	EPM2A (laforin) interacting protein 1	chr3p22.1	9852	-0.98	0.35	0.04	0.36	0.42	-0.01	1.7e-23	0.017	0.84	0.023	2.1e-05	0.93	Jun 9, 2011	February 2009 (Genome Reference Consortium GRCh37)
c	243009_at	---	---	---	---	-0.63	-0.2	-0.24	-0.11	0.64	0.16	1.2e-11	0.15	0.077	0.5	2.1e-14	0.15	Jun 9, 2011	February 2009 (Genome Reference Consortium GRCh37)
c	229835_s_at	---	---	---	---	-1.23	-0.37	-0.17	0.22	0.6	0.62	4.9e-25	0.042	0.38	0.31	2.9e-07	1.5e-06	Jun 9, 2011	February 2009 (Genome Reference Consortium GRCh37)
c	226085_at	CBX5	chromobox homolog 5	chr12q13.13	23468	-1.46	-0.02	0.08	-0.01	0.59	0.59	3e-29	0.94	0.74	0.98	5.8e-06	3.9e-05	Jun 9, 2011	February 2009 (Genome Reference Consortium GRCh37)
c	214718_at	GATAD1	GATA zinc finger domain containing 1	chr7q21-q22	57798	-0.92	-0.04	-0.01	0.01	0.53	0.23	3.5e-23	0.83	0.95	0.96	2.1e-09	0.035	Jun 9, 2011	February 2009 (Genome Reference Consortium GRCh37)
c	225276_at	GSPT1	G1 to S phase transition 1	chr16p13.1	2935	-0.7	-0.26	0.33	0.18	0.16	0.27	1.3e-22	0.014	0.00087	0.15	0.031	0.00058	Jun 9, 2011	February 2009 (Genome Reference Consortium GRCh37)
c	212677_s_at	CEP68	centrosomal protein 68kDa	chr2p14	23177	-0.96	0.24	-0.07	-0.01	0.49	0.22	1.7e-23	0.12	0.7	0.96	2.5e-07	0.053	Jun 9, 2011	February 2009 (Genome Reference Consortium GRCh37)
c	228030_at	RBM6	RNA binding motif protein 6	chr3p21.3	10180	-1.84	0.24	0.03	0.22	0.82	0.44	3.4e-26	0.41	0.92	0.52	2e-06	0.036	Jun 9, 2011	February 2009 (Genome Reference Consortium GRCh37)
c	204020_at	PURA	purine-rich element binding protein A	chr5q31	5813	-0.88	0.4	-0.03	0.29	0.33	0.05	5.9e-30	0.00048	0.83	0.024	2e-05	0.65	Jun 9, 2011	February 2009 (Genome Reference Consortium GRCh37)
c	242277_at	---	---	---	---	-1.53	0.29	-0.45	0.71	0.68	0.35	8.4e-25	0.23	0.045	0.0023	4.7e-06	0.054	Jun 9, 2011	February 2009 (Genome Reference Consortium GRCh37)
c	228545_at	ZNF148	zinc finger protein 148	chr3q21	7707	-0.87	0.14	0.09	0	0.4	0.19	5.7e-23	0.34	0.54	0.99	5.3e-06	0.081	Jun 9, 2011	February 2009 (Genome Reference Consortium GRCh37)
c	230958_s_at	---	---	---	---	-1.64	0.3	0.36	0.46	0.4	0.37	2e-33	0.18	0.097	0.048	0.0064	0.024	Jun 9, 2011	February 2009 (Genome Reference Consortium GRCh37)
c	213619_at	HNRNPH1	Heterogeneous nuclear ribonucleoprotein H1 (H)	chr5q35.3	3187	-0.81	0.01	-0.02	0.26	0.36	0.18	1.9e-29	0.93	0.91	0.028	6.4e-07	0.039	Jun 9, 2011	February 2009 (Genome Reference Consortium GRCh37)
c	208022_s_at	CDC14B	CDC14 cell division cycle 14 homolog B (S. cerevisiae)	chr9q22.3	8555	-0.87	-0.11	0.33	0	0.4	0.17	6.7e-24	0.46	0.0072	0.99	3.1e-06	0.12	Jun 9, 2011	February 2009 (Genome Reference Consortium GRCh37)
c	242121_at	NCRNA00182	non-protein coding RNA 182	chrXq13.2	100302692	-1.56	0.09	-0.09	-0.02	0.73	0.58	2.2e-31	0.7	0.7	0.95	3.8e-08	0.00011	Jun 9, 2011	February 2009 (Genome Reference Consortium GRCh37)
c	213164_at	SLC5A3	solute carrier family 5 (sodium/myo-inositol cotransporter), member 3	chr21q22.12	6526	-1.01	0.06	0.15	0.04	0.47	0.22	1.5e-23	0.73	0.38	0.87	3e-06	0.068	Jun 9, 2011	February 2009 (Genome Reference Consortium GRCh37)
c	232058_at	---	---	---	---	-1.36	-0.09	0.05	0.21	0.67	0.36	1.2e-25	0.7	0.85	0.4	1.6e-07	0.02	Jun 9, 2011	February 2009 (Genome Reference Consortium GRCh37)
c	212229_s_at	FBXO21	F-box protein 21	chr12q24.22	23014	-0.77	-0.06	0.17	-0.2	0.37	0.31	1.9e-23	0.65	0.16	0.12	1.4e-06	0.00037	Jun 9, 2011	February 2009 (Genome Reference Consortium GRCh37)
c	232541_at	---	---	---	---	-1.72	0.26	-0.03	0.43	0.8	0.27	3e-23	0.37	0.94	0.15	3.1e-06	0.22	Jun 9, 2011	February 2009 (Genome Reference Consortium GRCh37)
c	226400_at	LOC100505937	hypothetical LOC100505937	---	100505937	-1.16	0.26	0.1	0.47	0.18	0.38	2.2e-31	0.11	0.59	0.0033	0.11	0.00088	Jun 9, 2011	February 2009 (Genome Reference Consortium GRCh37)
c	230002_at	GPSM2	G-protein signaling modulator 2	chr1p13.3	29899	-1.48	-0.41	-0.03	-0.13	0.84	0.68	1.5e-25	0.059	0.91	0.66	6.8e-10	1.1e-05	Jun 9, 2011	February 2009 (Genome Reference Consortium GRCh37)
c	201737_s_at	MARCH6	membrane-associated ring finger (C3HC4) 6	chr5p15.2	10299	-1.03	-0.1	0.07	0.32	0.48	0.21	3.7e-29	0.54	0.68	0.037	1.7e-07	0.059	Jun 9, 2011	February 2009 (Genome Reference Consortium GRCh37)
c	235729_at	ZNF514	zinc finger protein 514	chr2q11.1	84874	-1.07	-0.14	-0.14	-0.03	0.67	0.38	6.5e-26	0.4	0.43	0.9	6.2e-12	0.0011	Jun 9, 2011	February 2009 (Genome Reference Consortium GRCh37)
c	239131_at	---	---	---	---	-1.37	-0.29	-0.31	-0.13	0.96	0.56	9.1e-27	0.16	0.12	0.61	3e-15	7e-05	Jun 9, 2011	February 2009 (Genome Reference Consortium GRCh37)
c	230085_at	PDK3	pyruvate dehydrogenase kinase, isozyme 3	chrXp22.11	5165	-1.49	-0.01	-0.24	0.04	0.81	0.56	2.2e-28	0.98	0.27	0.91	8.2e-10	0.00025	Jun 9, 2011	February 2009 (Genome Reference Consortium GRCh37)
c	222244_s_at	TUG1	taurine upregulated 1 (non-protein coding)	chr22q12.2	55000	-1.17	-0.04	-0.01	0.27	0.55	0.3	1.5e-36	0.84	0.96	0.097	3.7e-09	0.0064	Jun 9, 2011	February 2009 (Genome Reference Consortium GRCh37)
c	222787_s_at	TMEM106B	transmembrane protein 106B	chr7p21.3	54664	-1.42	0.15	0.24	0.03	0.68	0.24	1e-25	0.52	0.26	0.91	3.8e-07	0.17	Jun 9, 2011	February 2009 (Genome Reference Consortium GRCh37)
c	221516_s_at	SMCR7L	Smith-Magenis syndrome chromosome region, candidate 7-like	chr22q13	54471	-0.68	-0.26	-0.03	0.01	0.43	0.28	1.2e-22	0.013	0.82	0.94	1.5e-10	0.0003	Jun 9, 2011	February 2009 (Genome Reference Consortium GRCh37)
c	213048_s_at	---	---	---	---	-1.53	0.03	0.18	0.21	0.54	0.51	6.5e-48	0.89	0.32	0.31	1.1e-06	3.8e-05	Jun 9, 2011	February 2009 (Genome Reference Consortium GRCh37)
c	203590_at	DYNC1LI2	dynein, cytoplasmic 1, light intermediate chain 2	chr16q22.1	1783	-0.89	0.29	-0.02	0.41	0.29	0.11	1.5e-23	0.037	0.92	0.0031	0.002	0.37	Jun 9, 2011	February 2009 (Genome Reference Consortium GRCh37)
c	229528_at	SBNO1	strawberry notch homolog 1 (Drosophila)	chr12q24.31	55206	-0.7	-0.14	-0.01	0.08	0.38	0.24	8.4e-25	0.2	0.92	0.58	1.1e-08	0.0019	Jun 9, 2011	February 2009 (Genome Reference Consortium GRCh37)
c	224754_at	SP1	Sp1 transcription factor	chr12q13.1	6667	-0.58	0.02	0.07	0.11	0.25	0.12	1.9e-26	0.87	0.42	0.27	6.2e-06	0.065	Jun 9, 2011	February 2009 (Genome Reference Consortium GRCh37)
c	226880_at	---	---	---	---	-1.04	0.14	0.15	0.04	0.4	0.28	3.4e-30	0.36	0.34	0.84	1.3e-05	0.01	Jun 9, 2011	February 2009 (Genome Reference Consortium GRCh37)
d	242438_at	ASXL1	additional sex combs like 1 (Drosophila)	chr20q11.1	171023	-0.77	-0.14	-0.67	-0.28	0.85	0.38	2.9e-13	0.39	5e-07	0.11	1.4e-19	0.00089	Jun 9, 2011	February 2009 (Genome Reference Consortium GRCh37)
d	218641_at	C11orf95	chromosome 11 open reading frame 95	chr11q13	65998	-0.51	0.2	-1.14	-0.16	0.77	0.29	5.4e-07	0.18	4.4e-24	0.36	1.6e-18	0.0091	Jun 9, 2011	February 2009 (Genome Reference Consortium GRCh37)
d	224790_at	ASAP1	ArfGAP with SH3 domain, ankyrin repeat and PH domain 1	chr8q24.1-q24.2	50807	-0.06	0.28	-0.75	-0.07	0.36	0.01	0.55	0.0069	1.8e-19	0.61	1.1e-07	0.89	Jun 9, 2011	February 2009 (Genome Reference Consortium GRCh37)
d	216088_s_at	PSMA7	proteasome (prosome, macropain) subunit, alpha type, 7	chr20q13.33	5688	-0.34	-0.34	-0.56	-0.31	0.44	0.51	3.1e-05	0.0016	3.3e-09	0.0088	3.4e-10	2.6e-11	Jun 9, 2011	February 2009 (Genome Reference Consortium GRCh37)
d	235050_at	SLC2A12	solute carrier family 2 (facilitated glucose transporter), member 12	chr6q23.2	154091	-0.35	-0.04	-0.35	-0.05	0.57	-0.07	2.9e-05	0.76	0.00076	0.73	6.7e-16	0.52	Jun 9, 2011	February 2009 (Genome Reference Consortium GRCh37)
d	224889_at	FOXO3	forkhead box O3	chr6q21	2309	-0.85	0.12	-0.24	0.18	0.36	0.34	2.2e-25	0.37	0.05	0.22	7.1e-06	0.00018	Jun 9, 2011	February 2009 (Genome Reference Consortium GRCh37)
d	201558_at	RAE1	RAE1 RNA export 1 homolog (S. pombe)	chr20q13.31	8480	-0.34	-0.31	-0.58	-0.31	0.54	0.4	1.8e-05	0.0042	3.5e-10	0.007	2.5e-15	2.2e-07	Jun 9, 2011	February 2009 (Genome Reference Consortium GRCh37)
d	229376_at	PROX1	prospero homeobox 1	chr1q41	5629	-1.03	-0.37	-0.28	-0.65	0.94	0.57	1.4e-13	0.076	0.19	0.0018	9.8e-14	9.5e-05	Jun 9, 2011	February 2009 (Genome Reference Consortium GRCh37)
d	235192_at	TP53RK	TP53 regulating kinase	chr20q13.2	112858	-0.47	-0.44	-0.36	-0.12	0.39	0.52	7.7e-10	1.6e-05	0.00029	0.4	3e-08	7.4e-12	Jun 9, 2011	February 2009 (Genome Reference Consortium GRCh37)
d	226404_at	RBM39	RNA binding motif protein 39	chr20q11.22	9584	-0.44	-0.38	-0.57	-0.23	0.71	0.28	1e-05	0.0056	2.4e-06	0.15	9.3e-17	0.0088	Jun 9, 2011	February 2009 (Genome Reference Consortium GRCh37)
d	212599_at	AUTS2	autism susceptibility candidate 2	chr7q11.22	26053	-1.15	-0.35	0.4	-0.01	0.49	0.41	6.7e-23	0.051	0.021	0.98	2.9e-05	0.0017	Jun 9, 2011	February 2009 (Genome Reference Consortium GRCh37)
d	209109_s_at	TSPAN6	tetraspanin 6	chrXq22	7105	-0.99	-0.73	-0.3	0.13	0.66	0.66	5.7e-23	1.3e-07	0.049	0.5	6.2e-12	2.5e-10	Jun 9, 2011	February 2009 (Genome Reference Consortium GRCh37)
d	218704_at	RNF43	ring finger protein 43	chr17q22	54894	-1.4	-0.85	-0.12	-0.14	0.93	0.82	8.3e-27	3.4e-06	0.61	0.59	9.1e-14	3.6e-09	Jun 9, 2011	February 2009 (Genome Reference Consortium GRCh37)
d	222470_s_at	UQCC	ubiquinol-cytochrome c reductase complex chaperone	chr20q11.22	55245	-0.33	-0.55	-0.37	-0.09	0.31	0.54	4.7e-05	3e-08	0.00018	0.52	2.5e-05	1.1e-12	Jun 9, 2011	February 2009 (Genome Reference Consortium GRCh37)
d	223092_at	ANKH	ankylosis, progressive homolog (mouse)	chr5p15.1	56172	-0.8	0.17	0.04	-0.04	0.36	0.21	1.1e-23	0.18	0.77	0.83	7.4e-06	0.026	Jun 9, 2011	February 2009 (Genome Reference Consortium GRCh37)
d	222696_at	AXIN2	axin 2	chr17q23-q24	8313	-1.97	-0.82	0.28	-0.28	1.01	1.02	7.5e-32	0.001	0.31	0.39	7.6e-10	1.6e-08	Jun 9, 2011	February 2009 (Genome Reference Consortium GRCh37)
d	225006_x_at	TH1L	TH1-like (Drosophila)	chr20q13	51497	-0.55	-0.42	-0.51	-0.16	0.53	0.54	6.2e-12	0.00013	2.8e-07	0.22	2.1e-13	1.3e-11	Jun 9, 2011	February 2009 (Genome Reference Consortium GRCh37)
d	206141_at	MOCS3	molybdenum cofactor synthesis 3	chr20q13.13	27304	-0.28	-0.48	-0.37	-0.14	0.21	0.59	0.0029	2.6e-05	0.0012	0.35	0.016	2.1e-12	Jun 9, 2011	February 2009 (Genome Reference Consortium GRCh37)
d	219962_at	ACE2	angiotensin I converting enzyme (peptidyl-dipeptidase A) 2	chrXp22	59272	-1.69	-1.48	-0.82	0.68	0.72	1.67	3.8e-12	5.7e-06	0.016	0.084	0.0027	4.3e-12	Jun 9, 2011	February 2009 (Genome Reference Consortium GRCh37)
d	207412_x_at	CELP	carboxyl ester lipase pseudogene	chr9q34.3	1057	-1.52	-0.47	-1.35	0.1	1.04	1.25	3.1e-16	0.1	6.4e-09	0.8	2.2e-09	3.1e-11	Jun 9, 2011	February 2009 (Genome Reference Consortium GRCh37)
d	213405_at	RAB22A	RAB22A, member RAS oncogene family	chr20q13.32	57403	-0.51	-0.09	-0.49	0.02	0.57	0.16	2.8e-09	0.51	4.6e-06	0.9	8.2e-14	0.11	Jun 9, 2011	February 2009 (Genome Reference Consortium GRCh37)
d	225887_at	C13orf23	chromosome 13 open reading frame 23	chr13q13.3	80209	-0.62	-0.56	-0.5	-0.07	0.7	0.42	1.9e-09	6.6e-05	0.00022	0.73	4.3e-14	7.5e-05	Jun 9, 2011	February 2009 (Genome Reference Consortium GRCh37)
d	225364_at	STK4	serine/threonine kinase 4	chr20q11.2-q13.2	6789	-0.4	-0.09	-0.68	-0.09	0.44	0.4	5.7e-09	0.39	1.4e-17	0.49	9.9e-13	6.2e-09	Jun 9, 2011	February 2009 (Genome Reference Consortium GRCh37)
d	239588_s_at	---	---	---	---	-0.81	-0.5	-0.16	-0.18	0.61	0.5	3.1e-18	0.00012	0.28	0.26	1.3e-12	2.3e-07	Jun 9, 2011	February 2009 (Genome Reference Consortium GRCh37)
d	231938_at	SGOL1	Shugoshin-like 1 (S. pombe)	chr3p24.3	151648	-0.52	-0.62	0.17	-0.19	0.19	0.58	3.2e-10	5.5e-09	0.16	0.17	0.022	1.2e-12	Jun 9, 2011	February 2009 (Genome Reference Consortium GRCh37)
d	212203_x_at	IFITM3	interferon induced transmembrane protein 3 (1-8U)	chr11p15.5	10410	0.21	0.14	-0.68	-0.26	0.2	0.08	0.0045	0.17	4e-17	0.014	0.004	0.34	Jun 9, 2011	February 2009 (Genome Reference Consortium GRCh37)
d	1557394_at	DLGAP4	discs, large (Drosophila) homolog-associated protein 4	chr20q11.23	22839	-0.67	-0.1	-0.22	-0.04	0.53	0.22	1.2e-16	0.44	0.074	0.82	2.1e-12	0.021	Jun 9, 2011	February 2009 (Genome Reference Consortium GRCh37)
d	228754_at	SLC6A6	solute carrier family 6 (neurotransmitter transporter, taurine), member 6	chr3p25-p24	6533	-0.73	0.34	-0.84	-0.51	0.81	0.36	2.3e-09	0.057	1.6e-08	0.0049	8.7e-14	0.0074	Jun 9, 2011	February 2009 (Genome Reference Consortium GRCh37)
d	213140_s_at	SS18L1	synovial sarcoma translocation gene on chromosome 18-like 1	chr20q13.3	26039	-0.33	-0.43	-0.48	-0.22	0.66	0.2	0.00044	0.00034	1.7e-05	0.13	1.6e-17	0.047	Jun 9, 2011	February 2009 (Genome Reference Consortium GRCh37)
d	226907_at	PPP1R14C	protein phosphatase 1, regulatory (inhibitor) subunit 14C	chr6q24.3-q25.3	81706	-1.52	-0.69	-0.49	0.42	0.63	1.12	2.6e-20	0.0041	0.045	0.13	0.00014	3.3e-11	Jun 9, 2011	February 2009 (Genome Reference Consortium GRCh37)
d	212237_at	ASXL1	additional sex combs like 1 (Drosophila)	chr20q11.1	171023	-0.43	-0.14	-0.61	-0.13	0.51	0.35	1.3e-10	0.16	5.9e-15	0.23	8.6e-18	2e-07	Jun 9, 2011	February 2009 (Genome Reference Consortium GRCh37)
d	206755_at	CYP2B6	cytochrome P450, family 2, subfamily B, polypeptide 6	chr19q13.2	1555	-1.24	-0.6	-0.59	-0.2	0.71	1.12	1.1e-14	0.0098	0.0088	0.52	3.8e-06	3.6e-12	Jun 9, 2011	February 2009 (Genome Reference Consortium GRCh37)
d	212234_at	ASXL1	additional sex combs like 1 (Drosophila)	chr20q11.1	171023	-0.59	-0.12	-0.63	-0.14	0.59	0.39	5e-15	0.33	5.1e-12	0.31	2.2e-18	3.5e-07	Jun 9, 2011	February 2009 (Genome Reference Consortium GRCh37)
d	221780_s_at	DDX27	DEAD (Asp-Glu-Ala-Asp) box polypeptide 27	chr20q13.13	55661	-0.76	-0.23	-0.38	-0.12	0.49	0.55	3.1e-24	0.046	0.00023	0.41	6e-12	8.2e-13	Jun 9, 2011	February 2009 (Genome Reference Consortium GRCh37)
d	212194_s_at	TM9SF4	transmembrane 9 superfamily protein member 4	chr20q11.21	9777	-0.39	-0.43	-0.35	-0.05	0.29	0.52	7.4e-07	2.6e-05	0.00039	0.73	9.8e-05	5.6e-12	Jun 9, 2011	February 2009 (Genome Reference Consortium GRCh37)
d	221500_s_at	STX16	syntaxin 16	chr20q13.32	8675	-0.47	-0.16	-0.48	-0.14	0.57	0.23	8.9e-10	0.18	3.1e-07	0.29	1.4e-17	0.0048	Jun 9, 2011	February 2009 (Genome Reference Consortium GRCh37)
d	224571_at	IRF2BP2	interferon regulatory factor 2 binding protein 2	chr1q42.3	359948	-0.69	-0.32	0	-0.2	0.5	0.33	4e-23	0.0017	0.98	0.089	3.7e-14	1.1e-05	Jun 9, 2011	February 2009 (Genome Reference Consortium GRCh37)
d	225402_at	TP53RK	TP53 regulating kinase	chr20q13.2	112858	-0.62	-0.3	-0.71	-0.19	0.54	0.67	2.2e-09	0.045	2.5e-08	0.29	1.4e-08	5.8e-11	Jun 9, 2011	February 2009 (Genome Reference Consortium GRCh37)
d	229661_at	SALL4	sal-like 4 (Drosophila)	chr20q13.2	57167	-0.66	0.49	-0.55	-0.18	0.67	0.02	1.8e-11	0.00031	9.6e-06	0.28	4.6e-14	0.91	Jun 9, 2011	February 2009 (Genome Reference Consortium GRCh37)
d	240297_at	---	---	---	---	-0.94	-0.16	-0.19	-0.14	0.71	0.32	9.8e-21	0.31	0.23	0.45	4.7e-14	0.005	Jun 9, 2011	February 2009 (Genome Reference Consortium GRCh37)
d	203402_at	KCNAB2	potassium voltage-gated channel, shaker-related subfamily, beta member 2	chr1p36.3	8514	-0.04	0.2	-0.6	0.03	0.25	0.01	0.68	0.031	1e-15	0.85	4.6e-05	0.9	Jun 9, 2011	February 2009 (Genome Reference Consortium GRCh37)
d	243172_at	---	---	---	---	-0.54	-0.35	-0.34	-0.2	0.61	0.3	4.8e-11	0.0025	0.0021	0.12	6.5e-17	0.00046	Jun 9, 2011	February 2009 (Genome Reference Consortium GRCh37)
d	218412_s_at	GTF2IRD1	GTF2I repeat domain containing 1	chr7q11.23	9569	-0.63	-0.16	-0.31	-0.19	0.5	0.38	3e-16	0.18	0.0039	0.15	1.6e-12	2.7e-06	Jun 9, 2011	February 2009 (Genome Reference Consortium GRCh37)
d	211769_x_at	SERINC3	serine incorporator 3	chr20q13.12	10955	-0.84	-0.02	-0.35	0.08	0.5	0.36	6.4e-26	0.92	0.0018	0.6	4.3e-11	2.7e-05	Jun 9, 2011	February 2009 (Genome Reference Consortium GRCh37)
d	212898_at	TTI1	Tel2 interacting protein 1 homolog (S. pombe)	chr20q11.23	9675	-0.44	-0.42	-0.57	-0.35	0.58	0.52	3.3e-07	0.00027	4.3e-08	0.0068	1.8e-14	7.1e-10	Jun 9, 2011	February 2009 (Genome Reference Consortium GRCh37)
d	204554_at	PPP1R3D	protein phosphatase 1, regulatory (inhibitor) subunit 3D	chr20q13.3	5509	-0.63	-0.25	-0.84	0.13	0.61	0.49	1.1e-11	0.073	2.2e-14	0.45	6.1e-13	2.6e-07	Jun 9, 2011	February 2009 (Genome Reference Consortium GRCh37)
d	224791_at	ASAP1	ArfGAP with SH3 domain, ankyrin repeat and PH domain 1	chr8q24.1-q24.2	50807	0.04	0.47	-1.04	-0.11	0.44	-0.06	0.76	5.4e-05	2.3e-27	0.46	2.6e-08	0.6	Jun 9, 2011	February 2009 (Genome Reference Consortium GRCh37)
d	201042_at	TGM2	transglutaminase 2 (C polypeptide, protein-glutamine-gamma-glutamyltransferase)	chr20q12	7052	0.06	0.55	-0.97	-0.21	0.18	0.18	0.68	5.8e-05	4.5e-16	0.21	0.086	0.13	Jun 9, 2011	February 2009 (Genome Reference Consortium GRCh37)
d	225313_at	C20orf177	chromosome 20 open reading frame 177	chr20q13.2-q13.33	63939	-0.54	-0.09	-1.07	-0.12	0.72	0.47	6.9e-07	0.63	7.8e-18	0.54	5.9e-14	2.1e-05	Jun 9, 2011	February 2009 (Genome Reference Consortium GRCh37)
d	44790_s_at	C13orf18	chromosome 13 open reading frame 18	chr13q14.13	80183	-2.27	-1.01	-1.05	0.36	1.26	1.63	1.3e-22	0.003	0.0012	0.4	1.7e-08	1e-11	Jun 9, 2011	February 2009 (Genome Reference Consortium GRCh37)
d	229427_at	SEMA5A	sema domain, seven thrombospondin repeats (type 1 and type 1-like), transmembrane domain (TM) and short cytoplasmic domain, (semaphorin) 5A	chr5p15.2	9037	-1.19	-0.4	0.2	0.28	0.53	0.4	3.1e-27	0.016	0.26	0.15	1.3e-06	0.0012	Jun 9, 2011	February 2009 (Genome Reference Consortium GRCh37)
d	242414_at	QPRT	quinolinate phosphoribosyltransferase	chr16p11.2	23475	-1.78	-0.72	-1.11	0.66	1.07	1.13	3.8e-27	0.0036	3.6e-07	0.013	1.7e-11	6.1e-11	Jun 9, 2011	February 2009 (Genome Reference Consortium GRCh37)
d	229891_x_at	LOC100507773	hypothetical LOC100507773	---	100507773	-0.9	-0.02	-0.62	-0.1	0.82	0.33	2.2e-15	0.93	2.8e-05	0.66	2.1e-15	0.0098	Jun 9, 2011	February 2009 (Genome Reference Consortium GRCh37)
d	226797_at	MBTD1	mbt domain containing 1	chr17q21.33	54799	-0.32	-0.34	-0.13	-0.05	0.51	0	0.00019	0.0025	0.28	0.78	2.7e-12	0.99	Jun 9, 2011	February 2009 (Genome Reference Consortium GRCh37)
d	1558249_s_at	STX16	syntaxin 16	chr20q13.32	8675	-0.78	-0.33	-0.33	-0.15	0.62	0.47	2e-17	0.017	0.011	0.37	5.1e-13	1e-06	Jun 9, 2011	February 2009 (Genome Reference Consortium GRCh37)
d	55692_at	ELMO2	engulfment and cell motility 2	chr20q13	63916	-0.14	0.07	-0.61	-0.12	0.35	0.14	0.051	0.48	1.5e-16	0.25	1e-09	0.049	Jun 9, 2011	February 2009 (Genome Reference Consortium GRCh37)
d	225923_at	VAPB	VAMP (vesicle-associated membrane protein)-associated protein B and C	chr20q13.33	9217	-0.58	-0.13	-0.48	0.13	0.58	0.17	3.2e-10	0.36	3.8e-05	0.43	3.3e-12	0.11	Jun 9, 2011	February 2009 (Genome Reference Consortium GRCh37)
d	202974_at	MPP1	membrane protein, palmitoylated 1, 55kDa	chrXq28	4354	-0.55	0.34	-1.16	0.02	0.66	0.3	2.3e-06	0.043	9e-19	0.94	2.2e-10	0.017	Jun 9, 2011	February 2009 (Genome Reference Consortium GRCh37)
d	203884_s_at	RAB11FIP2	RAB11 family interacting protein 2 (class I)	chr10q26.11	22841	-0.28	0.34	-0.56	-0.2	0.58	-0.14	0.0058	0.009	7.9e-07	0.18	1.5e-12	0.22	Jun 9, 2011	February 2009 (Genome Reference Consortium GRCh37)
d	208743_s_at	YWHAB	tyrosine 3-monooxygenase/tryptophan 5-monooxygenase activation protein, beta polypeptide	chr20q13.1	7529	-0.62	-0.15	-0.48	-0.06	0.4	0.52	5.6e-19	0.17	3.8e-08	0.68	8.2e-10	1.4e-13	Jun 9, 2011	February 2009 (Genome Reference Consortium GRCh37)
d	244353_s_at	SLC2A12	solute carrier family 2 (facilitated glucose transporter), member 12	chr6q23.2	154091	-0.91	0.07	-0.67	-0.04	1.11	-0.04	1.3e-10	0.76	0.0003	0.89	8.9e-19	0.85	Jun 9, 2011	February 2009 (Genome Reference Consortium GRCh37)
d	207457_s_at	LY6G6D	lymphocyte antigen 6 complex, locus G6D	chr6p21.3	58530	-2.53	-1.39	-1.63	0.39	1.73	1.91	2.9e-24	8.6e-05	5.9e-07	0.4	2.4e-13	1.3e-13	Jun 9, 2011	February 2009 (Genome Reference Consortium GRCh37)
d	228656_at	PROX1	prospero homeobox 1	chr1q41	5629	-1.15	-0.45	-0.27	-0.8	1.04	0.69	1.5e-12	0.065	0.29	0.00086	2.1e-12	5.8e-05	Jun 9, 2011	February 2009 (Genome Reference Consortium GRCh37)
d	226360_at	ZNRF3	zinc and ring finger 3	chr22q12.1	84133	-0.72	-0.65	-0.09	-0.49	0.74	0.48	6e-10	2.6e-05	0.62	0.0051	1.3e-12	7.5e-05	Jun 9, 2011	February 2009 (Genome Reference Consortium GRCh37)
d	231734_at	RBP2	retinol binding protein 2, cellular	chr3q23	5948	-0.79	-0.63	-0.38	0.14	0.26	0.93	7.1e-09	0.0007	0.045	0.59	0.06	2.1e-12	Jun 9, 2011	February 2009 (Genome Reference Consortium GRCh37)
d	204433_s_at	SPATA2	spermatogenesis associated 2	chr20q13.1-q13.2	9825	-0.33	-0.61	-0.33	0.01	0.28	0.52	4.9e-05	9.4e-10	0.0017	0.97	0.00022	8.4e-12	Jun 9, 2011	February 2009 (Genome Reference Consortium GRCh37)
d	242736_at	---	---	---	---	-1.02	0.65	-0.63	0.17	0.83	-0.08	1.8e-16	0.00016	0.00015	0.45	5.8e-13	0.64	Jun 9, 2011	February 2009 (Genome Reference Consortium GRCh37)
d	220349_s_at	ENGASE	endo-beta-N-acetylglucosaminidase	chr17q25.3	64772	-0.88	-0.46	-0.07	-0.01	0.65	0.35	7.9e-22	0.00052	0.64	0.97	5.4e-14	0.00053	Jun 9, 2011	February 2009 (Genome Reference Consortium GRCh37)
d	226671_at	LAMP2	lysosomal-associated membrane protein 2	chrXq24	3920	-0.72	-0.07	-0.61	-0.06	0.86	0.13	1.1e-07	0.76	0.00043	0.83	7.7e-13	0.45	Jun 9, 2011	February 2009 (Genome Reference Consortium GRCh37)
d	209425_at	AMACR	alpha-methylacyl-CoA racemase	chr5p13	23600	-1.72	-0.84	-0.43	0.35	1.21	0.71	7e-29	0.00017	0.071	0.21	1.8e-16	2.8e-05	Jun 9, 2011	February 2009 (Genome Reference Consortium GRCh37)
d	1555882_at	SPIN3	spindlin family, member 3	chrXp11.21	169981	-1.12	-0.53	-0.39	-0.31	0.94	0.63	7.6e-16	0.0085	0.057	0.2	1.7e-13	1.4e-05	Jun 9, 2011	February 2009 (Genome Reference Consortium GRCh37)
d	220607_x_at	TH1L	TH1-like (Drosophila)	chr20q13	51497	-0.51	-0.42	-0.54	-0.2	0.52	0.55	2.4e-10	0.00011	5.8e-08	0.13	6.9e-13	4.1e-12	Jun 9, 2011	February 2009 (Genome Reference Consortium GRCh37)
d	215693_x_at	DDX27	DEAD (Asp-Glu-Ala-Asp) box polypeptide 27	chr20q13.13	55661	-0.67	-0.23	-0.31	-0.09	0.45	0.46	1e-22	0.028	0.00082	0.48	2.3e-12	6e-11	Jun 9, 2011	February 2009 (Genome Reference Consortium GRCh37)
d	228213_at	H2AFJ	H2A histone family, member J	chr12p12	55766	-0.71	-0.23	-0.2	0.13	0.44	0.32	1.2e-22	0.036	0.067	0.34	1.9e-10	4.9e-05	Jun 9, 2011	February 2009 (Genome Reference Consortium GRCh37)
d	218325_s_at	DIDO1	death inducer-obliterator 1	chr20q13.33	11083	-0.73	-0.12	-0.77	0.16	0.66	0.38	1.2e-14	0.41	3e-11	0.35	2.1e-14	0.00016	Jun 9, 2011	February 2009 (Genome Reference Consortium GRCh37)
d	209422_at	PHF20	PHD finger protein 20	chr20q11.22-q11.23	51230	-0.47	-0.15	-0.41	-0.28	0.53	0.31	2e-09	0.19	3.8e-05	0.019	1.9e-14	0.00013	Jun 9, 2011	February 2009 (Genome Reference Consortium GRCh37)
d	225031_at	CHD6	chromodomain helicase DNA binding protein 6	chr20q12	84181	-0.4	-0.07	-0.49	-0.21	0.55	0.19	1.9e-06	0.58	1.5e-06	0.11	2.4e-14	0.037	Jun 9, 2011	February 2009 (Genome Reference Consortium GRCh37)
d	227450_at	ERP27	endoplasmic reticulum protein 27	chr12p12.3	121506	-1.29	-0.81	-0.37	-0.17	0.46	1.42	8.5e-11	0.0037	0.21	0.65	0.023	4.5e-13	Jun 9, 2011	February 2009 (Genome Reference Consortium GRCh37)
d	200903_s_at	AHCY	adenosylhomocysteinase	chr20cen-q13.1	191	-0.37	-0.53	-0.14	-0.39	0.35	0.53	1.1e-05	4.2e-07	0.24	0.00079	3.7e-06	3.2e-11	Jun 9, 2011	February 2009 (Genome Reference Consortium GRCh37)
d	225903_at	PIGU	phosphatidylinositol glycan anchor biosynthesis, class U	chr20q11.22	128869	-0.44	-0.62	-0.45	-0.11	0.44	0.59	9.2e-08	3.5e-09	9.8e-06	0.46	4.1e-09	1.5e-13	Jun 9, 2011	February 2009 (Genome Reference Consortium GRCh37)
d	212501_at	CEBPB	CCAAT/enhancer binding protein (C/EBP), beta	chr20q13.1	1051	-0.12	0.31	-0.66	-0.15	0.27	0.14	0.12	0.00047	4.5e-18	0.17	1.9e-05	0.072	Jun 9, 2011	February 2009 (Genome Reference Consortium GRCh37)
d	235501_at	---	---	---	---	-1.19	-0.3	-0.78	0.01	0.96	0.65	2e-18	0.15	1.1e-05	0.99	3.4e-14	7.5e-06	Jun 9, 2011	February 2009 (Genome Reference Consortium GRCh37)
d	236978_at	---	---	---	---	-0.45	-0.16	-0.18	-0.16	0.59	0.01	3.3e-06	0.28	0.2	0.33	3.3e-12	0.93	Jun 9, 2011	February 2009 (Genome Reference Consortium GRCh37)
d	225498_at	CHMP4B	chromatin modifying protein 4B	chr20q11.22	128866	-0.62	-0.11	-0.47	0.32	0.36	0.33	3.1e-26	0.27	4.4e-10	0.00033	2e-10	9.3e-08	Jun 9, 2011	February 2009 (Genome Reference Consortium GRCh37)
d	209426_s_at	AMACR /// C1QTNF3	alpha-methylacyl-CoA racemase /// C1q and tumor necrosis factor related protein 3	chr5p13	114899 /// 23600	-1.29	-0.85	-0.3	0.29	0.93	0.6	4.5e-23	2.3e-06	0.13	0.2	4.2e-14	1.9e-05	Jun 9, 2011	February 2009 (Genome Reference Consortium GRCh37)
d	1568597_at	LOC646762	hypothetical LOC646762	chr7p14.3	646762	-0.63	-0.18	-0.49	-0.05	0.62	0.31	5e-12	0.19	3e-05	0.78	1.3e-13	0.0017	Jun 9, 2011	February 2009 (Genome Reference Consortium GRCh37)
d	210052_s_at	TPX2	TPX2, microtubule-associated, homolog (Xenopus laevis)	chr20q11.2	22974	-0.2	-0.85	-0.49	-0.45	0.44	0.7	0.1	2.3e-10	0.00035	0.0038	7.5e-06	1.1e-11	Jun 9, 2011	February 2009 (Genome Reference Consortium GRCh37)
d	223253_at	EPDR1	ependymin related protein 1 (zebrafish)	chr7p14.1	54749	-1.82	0.35	-0.89	-0.02	1.22	0.63	1.8e-27	0.19	0.0001	0.96	2.1e-14	0.00089	Jun 9, 2011	February 2009 (Genome Reference Consortium GRCh37)
d	225261_x_at	TH1L	TH1-like (Drosophila)	chr20q13	51497	-0.53	-0.45	-0.54	-0.15	0.54	0.54	8.1e-11	4.5e-05	1.2e-07	0.31	4.2e-13	2.4e-11	Jun 9, 2011	February 2009 (Genome Reference Consortium GRCh37)
d	227098_at	DUSP18	dual specificity phosphatase 18	chr22q12.2	150290	-0.82	-0.37	0.16	-0.05	0.43	0.37	1.9e-26	0.0011	0.2	0.76	9.8e-09	1e-05	Jun 9, 2011	February 2009 (Genome Reference Consortium GRCh37)
d	229725_at	ACSL6	acyl-CoA synthetase long-chain family member 6	chr5q31	23305	-1.44	-0.82	-0.84	-0.54	0.96	1.48	4.6e-11	0.0089	0.0046	0.13	2.9e-06	8e-12	Jun 9, 2011	February 2009 (Genome Reference Consortium GRCh37)
d	213116_at	NEK3	NIMA (never in mitosis gene a)-related kinase 3	chr13q14.13	4752	-0.8	-0.39	-0.33	0.09	0.63	0.38	2.2e-16	0.0065	0.017	0.64	3.5e-12	0.00036	Jun 9, 2011	February 2009 (Genome Reference Consortium GRCh37)
d	217853_at	TNS3	tensin 3	chr7p12.3	64759	-0.22	0.35	-0.75	0	0.57	-0.16	0.0044	0.00024	1.6e-20	0.98	7.4e-20	0.046	Jun 9, 2011	February 2009 (Genome Reference Consortium GRCh37)
d	205405_at	SEMA5A	sema domain, seven thrombospondin repeats (type 1 and type 1-like), transmembrane domain (TM) and short cytoplasmic domain, (semaphorin) 5A	chr5p15.2	9037	-1.1	-0.3	0.1	0.23	0.47	0.43	1e-28	0.054	0.55	0.2	2.7e-06	0.0001	Jun 9, 2011	February 2009 (Genome Reference Consortium GRCh37)
d	203789_s_at	SEMA3C	sema domain, immunoglobulin domain (Ig), short basic domain, secreted, (semaphorin) 3C	chr7q21-q31	10512	-1.42	0.33	0	0.51	0.55	0.17	5.4e-26	0.12	0.99	0.019	4.8e-05	0.32	Jun 9, 2011	February 2009 (Genome Reference Consortium GRCh37)
d	229078_s_at	KIAA1704 /// LOC100507773	KIAA1704 /// hypothetical LOC100507773	chr13q13-q14	100507773 /// 55425	-0.76	0.1	-0.5	-0.09	0.65	0.26	3.3e-15	0.55	9.1e-05	0.62	2.4e-13	0.019	Jun 9, 2011	February 2009 (Genome Reference Consortium GRCh37)
d	203689_s_at	FMR1	fragile X mental retardation 1	chrXq27.3	2332	-0.29	-0.15	-0.57	-0.23	0.58	0.16	0.0016	0.25	5.1e-08	0.092	1.8e-14	0.097	Jun 9, 2011	February 2009 (Genome Reference Consortium GRCh37)
d	202954_at	UBE2C	ubiquitin-conjugating enzyme E2C	chr20q13.12	11065	-0.27	-0.69	-0.51	-0.51	0.45	0.71	0.027	1.1e-06	0.00029	0.0011	8.4e-06	2.2e-11	Jun 9, 2011	February 2009 (Genome Reference Consortium GRCh37)
d	226670_s_at	PABPC1L	poly(A) binding protein, cytoplasmic 1-like	---	80336	-0.6	-0.37	-0.73	-0.38	0.9	0.39	1.3e-05	0.055	1.6e-05	0.07	4.1e-14	0.0074	Jun 9, 2011	February 2009 (Genome Reference Consortium GRCh37)
d	217851_s_at	SLMO2	slowmo homolog 2 (Drosophila)	chr20q13.32	51012	-0.51	-0.61	-0.42	0	0.58	0.4	3.4e-08	3.7e-07	0.00036	0.99	1.2e-12	2.1e-05	Jun 9, 2011	February 2009 (Genome Reference Consortium GRCh37)
d	209424_s_at	AMACR /// C1QTNF3	alpha-methylacyl-CoA racemase /// C1q and tumor necrosis factor related protein 3	chr5p13	114899 /// 23600	-1.19	-0.84	-0.34	0.24	0.89	0.6	3.7e-20	2.4e-06	0.079	0.32	1.7e-13	1.4e-05	Jun 9, 2011	February 2009 (Genome Reference Consortium GRCh37)
d	222484_s_at	CXCL14	chemokine (C-X-C motif) ligand 14	chr5q31	9547	-2.48	-0.57	0.11	1.32	0.59	1.09	1.9e-26	0.12	0.8	0.00022	0.019	1.9e-05	Jun 9, 2011	February 2009 (Genome Reference Consortium GRCh37)
d	219471_at	C13orf18	chromosome 13 open reading frame 18	chr13q14.13	80183	-2.07	-0.86	-0.87	0.27	1.13	1.47	3e-25	0.0037	0.0019	0.48	6.2e-09	1.9e-12	Jun 9, 2011	February 2009 (Genome Reference Consortium GRCh37)
d	34764_at	LARS2	leucyl-tRNA synthetase 2, mitochondrial	chr3p21.3	23395	-0.01	-0.73	-0.1	-0.29	0.09	0.53	0.95	1.8e-13	0.44	0.019	0.32	1.4e-11	Jun 9, 2011	February 2009 (Genome Reference Consortium GRCh37)
d	239033_at	---	---	---	---	-0.12	-0.45	-0.17	-0.44	0.59	0.02	0.23	3.1e-05	0.14	0.00015	2.9e-16	0.84	Jun 9, 2011	February 2009 (Genome Reference Consortium GRCh37)
d	204087_s_at	SLC5A6	solute carrier family 5 (sodium-dependent vitamin transporter), member 6	chr2p23	8884	-0.56	-0.64	-0.54	-0.2	0.59	0.64	2.5e-09	1.8e-07	4e-06	0.19	3.4e-12	2.8e-12	Jun 9, 2011	February 2009 (Genome Reference Consortium GRCh37)
d	244825_at	SHROOM4	shroom family member 4	chrXp11.22	57477	-0.72	-0.19	-0.23	-0.11	0.42	0.48	7.2e-23	0.091	0.031	0.45	2.5e-09	2.4e-10	Jun 9, 2011	February 2009 (Genome Reference Consortium GRCh37)
d	212062_at	ATP9A	ATPase, class II, type 9A	chr20q13.2	10079	-1.14	-0.14	-0.58	0.17	0.7	0.58	5.9e-30	0.41	2.5e-05	0.37	4.3e-13	7.4e-08	Jun 9, 2011	February 2009 (Genome Reference Consortium GRCh37)
d	226063_at	VAV2	vav 2 guanine nucleotide exchange factor	chr9q34.1	7410	0.03	0.2	-1.43	0.11	0.41	0.26	0.86	0.25	7.5e-30	0.61	0.00015	0.042	Jun 9, 2011	February 2009 (Genome Reference Consortium GRCh37)
d	212238_at	ASXL1	additional sex combs like 1 (Drosophila)	chr20q11.1	171023	-0.27	-0.04	-0.57	-0.21	0.39	0.29	2.4e-05	0.72	1.7e-15	0.027	6.2e-13	2.9e-06	Jun 9, 2011	February 2009 (Genome Reference Consortium GRCh37)
d	221736_at	RALGAPB	Ral GTPase activating protein, beta subunit (non-catalytic)	chr20q11.23	57148	-0.53	-0.22	-0.46	-0.07	0.52	0.33	2.6e-13	0.043	5.8e-07	0.62	2.8e-15	8.7e-06	Jun 9, 2011	February 2009 (Genome Reference Consortium GRCh37)
d	222451_s_at	ZDHHC9	zinc finger, DHHC-type containing 9	chrXq26.1	51114	-0.85	-0.31	-0.22	-0.2	0.59	0.51	1.6e-21	0.021	0.1	0.19	1.9e-12	6e-08	Jun 9, 2011	February 2009 (Genome Reference Consortium GRCh37)
d	203002_at	AMOTL2	angiomotin like 2	chr3q21-q22	51421	-0.16	0.35	-0.76	-0.27	0.43	0.1	0.071	0.0013	1.2e-16	0.03	3.1e-09	0.31	Jun 9, 2011	February 2009 (Genome Reference Consortium GRCh37)
d	212349_at	POFUT1	protein O-fucosyltransferase 1	chr20q11	23509	-0.78	-0.42	-0.57	-0.04	0.66	0.56	2.4e-21	0.00035	5.7e-08	0.83	3.1e-18	2.1e-11	Jun 9, 2011	February 2009 (Genome Reference Consortium GRCh37)
d	225865_x_at	TH1L	TH1-like (Drosophila)	chr20q13	51497	-0.52	-0.43	-0.53	-0.15	0.53	0.52	9.4e-11	9e-05	1.5e-07	0.27	2.1e-13	8.6e-11	Jun 9, 2011	February 2009 (Genome Reference Consortium GRCh37)
d	218963_s_at	KRT23	keratin 23 (histone deacetylase inducible)	chr17q21.2	25984	-2.46	-0.95	-1.94	0.29	2.1	1.42	5.4e-19	0.022	3.4e-08	0.59	1.6e-16	1e-06	Jun 9, 2011	February 2009 (Genome Reference Consortium GRCh37)
d	206976_s_at	HSPH1	heat shock 105kDa/110kDa protein 1	chr13q12.3	10808	-0.94	0.04	-0.29	-0.02	0.62	0.31	6.4e-23	0.81	0.041	0.92	8.6e-12	0.0042	Jun 9, 2011	February 2009 (Genome Reference Consortium GRCh37)
d	206918_s_at	CPNE1	copine I	chr20q11.22	8904	-0.67	-0.24	-0.59	-0.27	0.53	0.66	1.6e-11	0.12	2.9e-06	0.097	1.2e-08	2.7e-11	Jun 9, 2011	February 2009 (Genome Reference Consortium GRCh37)
d	225563_at	PAN3	PAN3 poly(A) specific ribonuclease subunit homolog (S. cerevisiae)	chr13q12.2	255967	-0.55	-0.03	-0.41	-0.13	0.57	0.19	7.2e-11	0.86	0.00016	0.41	5.7e-14	0.049	Jun 9, 2011	February 2009 (Genome Reference Consortium GRCh37)
d	211207_s_at	ACSL6	acyl-CoA synthetase long-chain family member 6	chr5q31	23305	-1.13	-0.7	-0.6	-0.45	0.72	1.21	7.8e-11	0.0041	0.013	0.11	1.3e-05	1.7e-12	Jun 9, 2011	February 2009 (Genome Reference Consortium GRCh37)
d	221499_s_at	STX16	syntaxin 16	chr20q13.32	8675	-0.94	-0.18	-0.41	-0.11	0.66	0.52	7.6e-23	0.24	0.0024	0.58	4.6e-13	3.7e-07	Jun 9, 2011	February 2009 (Genome Reference Consortium GRCh37)
d	201466_s_at	JUN	jun proto-oncogene	chr1p32-p31	3725	-0.92	-0.12	0.03	0.13	0.39	0.36	7.1e-24	0.44	0.87	0.48	2.4e-05	0.00036	Jun 9, 2011	February 2009 (Genome Reference Consortium GRCh37)
d	223606_x_at	KIAA1704	KIAA1704	chr13q13-q14	55425	-0.69	0.04	-0.57	-0.21	0.69	0.29	2.1e-11	0.82	1.6e-05	0.23	1.4e-13	0.011	Jun 9, 2011	February 2009 (Genome Reference Consortium GRCh37)
d	234985_at	LDLRAD3	low density lipoprotein receptor class A domain containing 3	chr11p13	143458	-0.38	0.11	-1.3	-0.43	0.78	0.46	0.0033	0.56	7.4e-22	0.019	3.1e-13	0.00022	Jun 9, 2011	February 2009 (Genome Reference Consortium GRCh37)
d	202925_s_at	PLAGL2	pleiomorphic adenoma gene-like 2	chr20q11.21	5326	-0.95	-0.78	-0.88	-0.07	0.92	0.84	6e-15	2.6e-06	7.7e-09	0.8	1.6e-16	8e-12	Jun 9, 2011	February 2009 (Genome Reference Consortium GRCh37)
d	218806_s_at	VAV3	vav 3 guanine nucleotide exchange factor	chr1p13.3	10451	-1.92	-1.24	-0.33	0.71	1.09	0.99	2.9e-25	1.4e-06	0.26	0.017	1.1e-09	5.6e-07	Jun 9, 2011	February 2009 (Genome Reference Consortium GRCh37)
d	205865_at	ARID3A	AT rich interactive domain 3A (BRIGHT-like)	chr19p13.3	1820	-0.73	-0.48	-0.64	-0.22	0.79	0.56	6.3e-11	0.0021	6.4e-06	0.25	5.2e-15	1.1e-06	Jun 9, 2011	February 2009 (Genome Reference Consortium GRCh37)
d	239246_at	FARP1	FERM, RhoGEF (ARHGEF) and pleckstrin domain protein 1 (chondrocyte-derived)	chr13q32.2	10160	-1.26	-0.37	-0.82	-0.04	1.02	0.71	3.8e-19	0.082	8.9e-06	0.89	3e-15	1.5e-06	Jun 9, 2011	February 2009 (Genome Reference Consortium GRCh37)
d	218807_at	VAV3	vav 3 guanine nucleotide exchange factor	chr1p13.3	10451	-2.16	-1.23	-0.26	0.82	1.13	1.04	4.2e-30	5.1e-06	0.41	0.007	1.1e-09	3.6e-07	Jun 9, 2011	February 2009 (Genome Reference Consortium GRCh37)
d	227247_at	PLEKHA8	pleckstrin homology domain containing, family A (phosphoinositide binding specific) member 8	chr7p21-p11.2	84725	-0.39	0.04	-0.25	-0.36	0.55	0.05	1.5e-05	0.8	0.04	0.0066	1.7e-12	0.68	Jun 9, 2011	February 2009 (Genome Reference Consortium GRCh37)
d	213169_at	SEMA5A	sema domain, seven thrombospondin repeats (type 1 and type 1-like), transmembrane domain (TM) and short cytoplasmic domain, (semaphorin) 5A	chr5p15.2	9037	-1.36	-0.43	0.2	0.38	0.58	0.45	2.1e-32	0.016	0.28	0.048	5.6e-07	0.00051	Jun 9, 2011	February 2009 (Genome Reference Consortium GRCh37)
d	206696_at	GPR143	G protein-coupled receptor 143	chrXp22.3	4935	-1.16	-0.51	-0.98	-0.08	1	0.86	3.1e-17	0.011	1.6e-08	0.78	2.7e-15	9.7e-10	Jun 9, 2011	February 2009 (Genome Reference Consortium GRCh37)
d	201986_at	MED13	mediator complex subunit 13	chr17q22-q23	9969	-0.74	-0.22	-0.18	0.05	0.56	0.23	2.5e-21	0.067	0.13	0.77	1.1e-14	0.011	Jun 9, 2011	February 2009 (Genome Reference Consortium GRCh37)
d	227996_at	FARP1	FERM, RhoGEF (ARHGEF) and pleckstrin domain protein 1 (chondrocyte-derived)	chr13q32.2	10160	-1.18	-0.54	-0.78	0.03	1.01	0.69	6.9e-19	0.0056	6.7e-06	0.93	2.2e-16	6.4e-07	Jun 9, 2011	February 2009 (Genome Reference Consortium GRCh37)
d	221473_x_at	SERINC3	serine incorporator 3	chr20q13.12	10955	-0.82	0	-0.31	0.08	0.48	0.35	2.3e-26	0.98	0.0049	0.61	1.4e-10	4.4e-05	Jun 9, 2011	February 2009 (Genome Reference Consortium GRCh37)
d	1555765_a_at	GNG4	guanine nucleotide binding protein (G protein), gamma 4	chr1q42.3	2786	-1.06	-0.4	-0.93	-0.25	0.95	0.82	7.3e-13	0.069	6.8e-07	0.34	1.6e-12	5.2e-08	Jun 9, 2011	February 2009 (Genome Reference Consortium GRCh37)
d	204849_at	TCFL5	transcription factor-like 5 (basic helix-loop-helix)	chr20q13.3-qter	10732	-0.63	-0.13	-0.92	-0.16	0.75	0.46	7.9e-08	0.48	2.5e-11	0.43	4.2e-13	0.00012	Jun 9, 2011	February 2009 (Genome Reference Consortium GRCh37)
d	218002_s_at	CXCL14	chemokine (C-X-C motif) ligand 14	chr5q31	9547	-2.47	-0.62	0.06	1.3	0.65	1.08	3.5e-26	0.093	0.89	0.00028	0.0089	2.4e-05	Jun 9, 2011	February 2009 (Genome Reference Consortium GRCh37)
d	204866_at	PHF16	PHD finger protein 16	chrXp11.23	9767	-0.56	-0.44	-0.33	-0.5	0.6	0.54	1e-09	0.00054	0.008	0.00013	2.4e-13	3.2e-09	Jun 9, 2011	February 2009 (Genome Reference Consortium GRCh37)
d	226429_at	KIAA1704 /// LOC100507773	KIAA1704 /// hypothetical LOC100507773	chr13q13-q14	100507773 /// 55425	-0.76	0.06	-0.41	-0.12	0.63	0.27	6.6e-16	0.72	0.0012	0.5	5.5e-13	0.013	Jun 9, 2011	February 2009 (Genome Reference Consortium GRCh37)
d	200868_s_at	RNF114	ring finger protein 114	chr20q13.13	55905	-0.34	-0.4	-0.36	-0.16	0.29	0.52	1.1e-05	9.5e-05	0.00025	0.22	6.6e-05	2.9e-12	Jun 9, 2011	February 2009 (Genome Reference Consortium GRCh37)
d	242967_at	---	---	---	---	-1.29	-1.19	-0.57	0.35	0.71	1.18	3.6e-13	4.9e-07	0.025	0.25	3.6e-05	3e-11	Jun 9, 2011	February 2009 (Genome Reference Consortium GRCh37)
d	210766_s_at	CSE1L	CSE1 chromosome segregation 1-like (yeast)	chr20q13	1434	-0.42	-0.43	-0.36	-0.45	0.46	0.56	2.9e-06	0.00026	0.0016	0.00031	5e-09	5.7e-11	Jun 9, 2011	February 2009 (Genome Reference Consortium GRCh37)
d	209108_at	TSPAN6	tetraspanin 6	chrXq22	7105	-1.22	-0.76	-0.29	0.24	0.72	0.75	2.8e-30	3.9e-07	0.085	0.22	2.7e-12	3.7e-11	Jun 9, 2011	February 2009 (Genome Reference Consortium GRCh37)
d	1559121_s_at	ARIH2	Ariadne homolog 2 (Drosophila)	chr3p21.2-p21.3	10425	-0.66	-0.45	0.07	0.05	0.38	0.32	5.7e-24	8.8e-07	0.51	0.74	9.7e-10	4.2e-06	Jun 9, 2011	February 2009 (Genome Reference Consortium GRCh37)
d	237131_at	C1orf230	chromosome 1 open reading frame 230	chr1q21.3	284485	-0.5	-0.36	-0.53	-0.1	0.21	0.81	4.7e-05	0.037	0.00055	0.68	0.088	3.2e-12	Jun 9, 2011	February 2009 (Genome Reference Consortium GRCh37)
d	225564_at	SPATA13	spermatogenesis associated 13	chr13q12.12	221178	-0.49	-0.31	-0.41	-0.16	0.61	0.27	6.5e-08	0.014	0.00038	0.3	2.4e-14	0.0061	Jun 9, 2011	February 2009 (Genome Reference Consortium GRCh37)
d	228008_at	---	---	---	---	-1	-0.32	-0.6	-0.08	0.74	0.65	4.1e-19	0.061	6.5e-05	0.73	1.3e-12	1.9e-08	Jun 9, 2011	February 2009 (Genome Reference Consortium GRCh37)
d	222257_s_at	ACE2	angiotensin I converting enzyme (peptidyl-dipeptidase A) 2	chrXp22	59272	-1.58	-1.55	-0.68	0.67	0.67	1.59	1.1e-12	1.3e-07	0.032	0.057	0.0026	7.2e-13	Jun 9, 2011	February 2009 (Genome Reference Consortium GRCh37)
d	209020_at	C20orf111	chromosome 20 open reading frame 111	chr20q13.11	51526	-0.48	-0.28	-0.65	-0.02	0.45	0.51	6e-10	0.011	1.8e-12	0.89	2.8e-10	2.1e-11	Jun 9, 2011	February 2009 (Genome Reference Consortium GRCh37)
d	219477_s_at	THSD1 /// THSD1P1	thrombospondin, type I, domain containing 1 /// thrombospondin, type I, domain containing 1 pseudogene 1	chr13q14.3	374500 /// 55901	-0.23	-0.05	-0.54	-0.25	0.7	-0.08	0.046	0.78	3.5e-05	0.13	4.1e-14	0.57	Jun 9, 2011	February 2009 (Genome Reference Consortium GRCh37)
d	225026_at	CHD6	chromodomain helicase DNA binding protein 6	chr20q12	84181	-0.46	-0.05	-0.39	-0.28	0.61	0.14	1.6e-08	0.7	0.00013	0.024	6.6e-18	0.12	Jun 9, 2011	February 2009 (Genome Reference Consortium GRCh37)
d	202924_s_at	PLAGL2	pleiomorphic adenoma gene-like 2	chr20q11.21	5326	-0.66	-0.83	-0.53	-0.12	0.63	0.75	3.8e-11	7.4e-11	3.6e-05	0.51	5.1e-12	4e-14	Jun 9, 2011	February 2009 (Genome Reference Consortium GRCh37)
d	213090_s_at	TAF4	TAF4 RNA polymerase II, TATA box binding protein (TBP)-associated factor, 135kDa	chr20q13.33	6874	-0.6	-0.56	-0.54	-0.08	0.66	0.49	6.8e-13	4.4e-07	2.4e-07	0.61	1.5e-18	6.2e-09	Jun 9, 2011	February 2009 (Genome Reference Consortium GRCh37)
d	211318_s_at	RAE1	RAE1 RNA export 1 homolog (S. pombe)	chr20q13.31	8480	-0.31	-0.35	-0.59	-0.28	0.5	0.43	0.00014	0.0011	1.8e-10	0.017	3.6e-13	2.7e-08	Jun 9, 2011	February 2009 (Genome Reference Consortium GRCh37)
d	206286_s_at	TDGF1 /// TDGF3	teratocarcinoma-derived growth factor 1 /// teratocarcinoma-derived growth factor 3, pseudogene	chr3p21.31 /// chrXq22.3	6997 /// 6998	-2.12	-1.01	0.24	0.01	0.89	1.28	1.4e-26	0.00048	0.48	0.99	7.2e-06	1.1e-09	Jun 9, 2011	February 2009 (Genome Reference Consortium GRCh37)
d	212406_s_at	PCMTD2	protein-L-isoaspartate (D-aspartate) O-methyltransferase domain containing 2	chr20q13.33	55251	-0.74	-0.22	-0.61	-0.29	0.88	0.33	4.3e-13	0.17	3.1e-06	0.085	2e-22	0.0037	Jun 9, 2011	February 2009 (Genome Reference Consortium GRCh37)
d	215245_x_at	FMR1	fragile X mental retardation 1	chrXq27.3	2332	-0.27	-0.15	-0.53	-0.32	0.58	0.18	0.0057	0.26	1.6e-06	0.02	4.8e-13	0.083	Jun 9, 2011	February 2009 (Genome Reference Consortium GRCh37)
d	223093_at	ANKH	ankylosis, progressive homolog (mouse)	chr5p15.1	56172	-0.82	0.08	0.09	-0.14	0.41	0.25	4e-23	0.56	0.53	0.35	6.2e-07	0.01	Jun 9, 2011	February 2009 (Genome Reference Consortium GRCh37)
d	201315_x_at	IFITM2	interferon induced transmembrane protein 2 (1-8D)	chr11p15.5	10581	0.26	0.24	-0.67	-0.23	0.12	0.06	0.00078	0.021	1.9e-15	0.04	0.13	0.5	Jun 9, 2011	February 2009 (Genome Reference Consortium GRCh37)
d	224376_s_at	C20orf24	chromosome 20 open reading frame 24	chr20q11.23	55969	-0.42	-0.38	-0.39	-0.02	0.29	0.52	1.1e-09	3.9e-05	6.1e-06	0.91	6.5e-06	1.6e-14	Jun 9, 2011	February 2009 (Genome Reference Consortium GRCh37)
d	242439_s_at	ASXL1	additional sex combs like 1 (Drosophila)	chr20q11.1	171023	-0.64	-0.07	-0.56	-0.15	0.66	0.3	1.4e-12	0.63	1e-06	0.36	5.1e-16	0.0024	Jun 9, 2011	February 2009 (Genome Reference Consortium GRCh37)
d	220936_s_at	H2AFJ	H2A histone family, member J	chr12p12	55766	-1.15	-0.38	-0.21	0.17	0.68	0.5	8.3e-29	0.017	0.21	0.39	8.6e-12	9e-06	Jun 9, 2011	February 2009 (Genome Reference Consortium GRCh37)
d	229215_at	ASCL2	achaete-scute complex homolog 2 (Drosophila)	chr11p15.5	430	-1.7	-0.94	-0.84	-0.2	1.2	1.32	1.7e-19	0.00048	0.0012	0.59	1.2e-11	6.5e-12	Jun 9, 2011	February 2009 (Genome Reference Consortium GRCh37)
d	221039_s_at	ASAP1	ArfGAP with SH3 domain, ankyrin repeat and PH domain 1	chr8q24.1-q24.2	50807	-0.1	0.39	-0.89	-0.16	0.48	-0.01	0.33	0.00077	5.1e-20	0.29	6.3e-10	0.93	Jun 9, 2011	February 2009 (Genome Reference Consortium GRCh37)
d	224796_at	ASAP1	ArfGAP with SH3 domain, ankyrin repeat and PH domain 1	chr8q24.1-q24.2	50807	-0.2	0.49	-0.87	-0.08	0.45	0	0.021	1.9e-06	1.1e-22	0.61	2.5e-10	0.99	Jun 9, 2011	February 2009 (Genome Reference Consortium GRCh37)
d	219108_x_at	DDX27 /// SS18	DEAD (Asp-Glu-Ala-Asp) box polypeptide 27 /// synovial sarcoma translocation, chromosome 18	chr18q11.2 /// chr20q13.13	55661 /// 6760	-0.74	-0.26	-0.36	-0.13	0.5	0.54	3.9e-23	0.02	0.00054	0.37	1.4e-12	4.7e-12	Jun 9, 2011	February 2009 (Genome Reference Consortium GRCh37)
d	225263_at	HS6ST1	heparan sulfate 6-O-sulfotransferase 1	chr2q21	9394	0.06	-0.17	-0.51	0.15	0.16	0.11	0.35	0.028	1.4e-15	0.091	0.0036	0.081	Jun 9, 2011	February 2009 (Genome Reference Consortium GRCh37)
d	206754_s_at	CYP2B6 /// CYP2B7P1	cytochrome P450, family 2, subfamily B, polypeptide 6 /// cytochrome P450, family 2, subfamily B, polypeptide 7 pseudogene 1	chr19q13.2	1555 /// 1556	-1.63	-0.59	-0.73	-0.12	0.89	1.31	1.5e-18	0.033	0.0046	0.77	6.1e-07	3.9e-12	Jun 9, 2011	February 2009 (Genome Reference Consortium GRCh37)
d	204044_at	QPRT	quinolinate phosphoribosyltransferase	chr16p11.2	23475	-1.7	-0.75	-1.01	0.42	0.97	1.27	2.3e-23	0.0028	8.6e-06	0.16	4.7e-09	8.1e-13	Jun 9, 2011	February 2009 (Genome Reference Consortium GRCh37)
d	239653_at	---	---	---	---	-0.64	-0.3	-0.18	-0.15	0.58	0.28	4.3e-13	0.02	0.18	0.34	9.6e-13	0.0046	Jun 9, 2011	February 2009 (Genome Reference Consortium GRCh37)
d	203883_s_at	RAB11FIP2	RAB11 family interacting protein 2 (class I)	chr10q26.11	22841	-0.42	0.36	-0.47	-0.15	0.55	-0.06	2.7e-07	0.0011	3.7e-06	0.27	3.3e-14	0.54	Jun 9, 2011	February 2009 (Genome Reference Consortium GRCh37)
d	1555867_at	GNG4	guanine nucleotide binding protein (G protein), gamma 4	chr1q42.3	2786	-1.59	-0.21	-1.12	-0.21	1.4	0.78	3.1e-16	0.51	9.9e-06	0.58	4.7e-15	0.00019	Jun 9, 2011	February 2009 (Genome Reference Consortium GRCh37)
d	237864_at	---	---	---	---	-0.85	-0.19	-0.45	-0.13	0.75	0.37	1.5e-13	0.3	0.005	0.54	1.6e-12	0.0033	Jun 9, 2011	February 2009 (Genome Reference Consortium GRCh37)
d	214323_s_at	UPF3A	UPF3 regulator of nonsense transcripts homolog A (yeast)	chr13q34	65110	-0.56	0.04	-0.33	-0.08	0.5	0.16	3.4e-13	0.76	0.0017	0.61	1.5e-12	0.074	Jun 9, 2011	February 2009 (Genome Reference Consortium GRCh37)
e	212954_at	DYRK4	dual-specificity tyrosine-(Y)-phosphorylation regulated kinase 4	chr12p13.32	8798	0.28	0.1	0.74	-0.25	-0.4	-0.2	0.00054	0.39	7e-17	0.034	1.6e-08	0.019	Jun 9, 2011	February 2009 (Genome Reference Consortium GRCh37)
e	1553132_a_at	TC2N	tandem C2 domains, nuclear	chr14q32.12	123036	0.81	-0.66	1.07	0.16	-0.82	-0.21	2.3e-10	0.00016	1.4e-12	0.49	9e-13	0.17	Jun 9, 2011	February 2009 (Genome Reference Consortium GRCh37)
e	219610_at	RGNEF	190 kDa guanine nucleotide exchange factor	chr5q13.2	64283	-0.12	-0.15	0.62	-0.11	-0.09	-0.05	0.061	0.077	6.2e-21	0.27	0.15	0.5	Jun 9, 2011	February 2009 (Genome Reference Consortium GRCh37)
e	201926_s_at	CD55	CD55 molecule, decay accelerating factor for complement (Cromer blood group)	chr1q32	1604	0.91	0.12	0.99	-0.14	-0.9	-0.42	1.9e-11	0.58	2.6e-09	0.6	2.1e-13	0.0045	Jun 9, 2011	February 2009 (Genome Reference Consortium GRCh37)
e	221336_at	ATOH1	atonal homolog 1 (Drosophila)	chr4q22	474	0.22	-0.78	1.22	0.64	-0.82	0.04	0.14	3.2e-06	1.3e-16	0.00058	8.3e-13	0.85	Jun 9, 2011	February 2009 (Genome Reference Consortium GRCh37)
e	213498_at	CREB3L1	cAMP responsive element binding protein 3-like 1	chr11p11.2	90993	0.55	-0.22	0.55	0.32	-0.58	-0.23	3e-10	0.078	2.8e-07	0.015	9e-14	0.016	Jun 9, 2011	February 2009 (Genome Reference Consortium GRCh37)
e	230615_at	DUOXA2	dual oxidase maturation factor 2	chr15q15.1	405753	-0.49	-1.08	1.62	0.34	-0.84	0.77	0.0041	1.6e-07	6.6e-19	0.2	6.9e-09	1.5e-06	Jun 9, 2011	February 2009 (Genome Reference Consortium GRCh37)
e	223970_at	RETNLB	resistin like beta	chr3q13.1	84666	-0.63	-0.9	2.76	1.11	-0.91	-0.29	0.0098	0.0038	3.7e-29	0.00057	1.4e-05	0.29	Jun 9, 2011	February 2009 (Genome Reference Consortium GRCh37)
e	208063_s_at	CAPN9	calpain 9	chr1q42.11-q42.3	10753	0.2	-0.57	1.53	0.94	-0.87	-0.37	0.24	0.0045	4.5e-21	2.1e-06	1.5e-11	0.018	Jun 9, 2011	February 2009 (Genome Reference Consortium GRCh37)
e	203837_at	MAP3K5	mitogen-activated protein kinase kinase kinase 5	chr6q22.33	4217	0.53	0.05	0.83	-0.24	-0.49	-0.35	4.9e-09	0.75	2.6e-15	0.089	2.8e-09	0.00019	Jun 9, 2011	February 2009 (Genome Reference Consortium GRCh37)
e	206631_at	PTGER2	prostaglandin E receptor 2 (subtype EP2), 53kDa	chr14q22	5732	0.64	0.1	1.26	0.27	-0.84	-0.64	2e-06	0.66	1.8e-16	0.22	1.6e-12	2e-06	Jun 9, 2011	February 2009 (Genome Reference Consortium GRCh37)
e	232176_at	SLITRK6	SLIT and NTRK-like family, member 6	chr13q31.1	84189	-0.06	-0.64	2.32	0.28	-0.85	-0.28	0.83	0.024	5.7e-26	0.43	3.6e-06	0.24	Jun 9, 2011	February 2009 (Genome Reference Consortium GRCh37)
e	222764_at	ASRGL1	asparaginase like 1	chr11q12.3	80150	0.78	-0.64	1.49	0.11	-0.85	-0.4	2e-08	0.0007	3.9e-21	0.7	1.2e-11	0.0078	Jun 9, 2011	February 2009 (Genome Reference Consortium GRCh37)
e	220339_s_at	TPSG1	tryptase gamma 1	chr16p13.3	25823	-0.05	-0.47	0.65	0.73	-0.4	-0.06	0.57	3.9e-07	3.7e-15	1.1e-15	1.1e-09	0.53	Jun 9, 2011	February 2009 (Genome Reference Consortium GRCh37)
e	211474_s_at	SERPINB6	serpin peptidase inhibitor, clade B (ovalbumin), member 6	chr6p25	5269	0.47	0.1	0.7	0.13	-0.61	-0.31	7.6e-07	0.5	6e-10	0.44	4.6e-13	0.0022	Jun 9, 2011	February 2009 (Genome Reference Consortium GRCh37)
e	219562_at	RAB26	RAB26, member RAS oncogene family	chr16p13.3	25837	0.66	-0.47	1.29	0.09	-0.78	-0.32	1.1e-07	0.0064	1.3e-20	0.72	9.8e-13	0.016	Jun 9, 2011	February 2009 (Genome Reference Consortium GRCh37)
e	223447_at	REG4	regenerating islet-derived family, member 4	chr1p13.1-p12	83998	2.39	-1.01	3.21	2.19	-3.8	-0.48	4.8e-10	0.072	1.5e-12	5.7e-05	2.7e-33	0.31	Jun 9, 2011	February 2009 (Genome Reference Consortium GRCh37)
e	205513_at	TCN1	transcobalamin I (vitamin B12 binding protein, R binder family)	chr11q11-q12	6947	0.79	0.29	3.02	-1.02	-1.55	-0.5	0.013	0.54	5.4e-20	0.021	4.4e-09	0.14	Jun 9, 2011	February 2009 (Genome Reference Consortium GRCh37)
e	202794_at	INPP1	inositol polyphosphate-1-phosphatase	chr2q32	3628	0.77	-0.02	0.34	-0.01	-0.53	-0.29	2.6e-23	0.87	0.0015	0.97	5.9e-13	0.00076	Jun 9, 2011	February 2009 (Genome Reference Consortium GRCh37)
e	225853_at	GNPNAT1	glucosamine-phosphate N-acetyltransferase 1	chr14q22.1	64841	0.35	-0.41	0.77	-0.41	-0.26	-0.07	2.1e-05	0.00013	8.2e-17	0.0003	0.00078	0.5	Jun 9, 2011	February 2009 (Genome Reference Consortium GRCh37)
e	228463_at	FOXA3	forkhead box A3	chr19q13.2-q13.4	3171	0.08	-1.04	1.14	0.28	-0.46	0.14	0.58	4.9e-13	1.3e-17	0.14	2.5e-05	0.33	Jun 9, 2011	February 2009 (Genome Reference Consortium GRCh37)
e	50965_at	RAB26	RAB26, member RAS oncogene family	chr16p13.3	25837	0.53	-0.33	1.11	0.05	-0.64	-0.31	5.3e-07	0.029	2.9e-21	0.81	4.3e-12	0.0061	Jun 9, 2011	February 2009 (Genome Reference Consortium GRCh37)
e	236835_at	LOC645431	hypothetical LOC645431	chr14q23.3	645431	0.24	-0.04	0.68	-0.32	-0.28	-0.14	0.0017	0.76	1.1e-16	0.0022	3e-05	0.081	Jun 9, 2011	February 2009 (Genome Reference Consortium GRCh37)
e	214106_s_at	GMDS	GDP-mannose 4,6-dehydratase	chr6p25	2762	0.55	-0.9	0.95	-0.15	-0.49	0.02	6.8e-09	2.1e-14	4.5e-18	0.39	2e-08	0.87	Jun 9, 2011	February 2009 (Genome Reference Consortium GRCh37)
e	208937_s_at	ID1	inhibitor of DNA binding 1, dominant negative helix-loop-helix protein	chr20q11	3397	-1.07	-1.28	0.42	0.32	-0.01	1.22	1.2e-09	1.6e-08	0.097	0.29	0.98	1e-12	Jun 9, 2011	February 2009 (Genome Reference Consortium GRCh37)
e	232370_at	LOC254057	hypothetical protein LOC254057	chr3q21.3	254057	-0.15	-0.4	0.81	-0.32	-0.19	0.22	0.13	0.00074	1e-15	0.017	0.032	0.024	Jun 9, 2011	February 2009 (Genome Reference Consortium GRCh37)
e	205141_at	ANG	angiogenin, ribonuclease, RNase A family, 5	chr14q11.1-q11.2	283	0.71	-0.48	1.09	0.5	-0.85	-0.37	2.7e-08	0.0068	2.5e-13	0.0082	3.5e-14	0.0074	Jun 9, 2011	February 2009 (Genome Reference Consortium GRCh37)
e	229150_at	---	---	---	---	-0.32	-0.01	1.41	0.5	-0.53	-0.29	0.03	0.97	1.4e-21	0.012	1.7e-05	0.05	Jun 9, 2011	February 2009 (Genome Reference Consortium GRCh37)
e	218086_at	NPDC1	neural proliferation, differentiation and control, 1	chr9q34.3	56654	0.2	-0.15	0.91	-0.01	-0.39	-0.24	0.056	0.29	2.7e-17	0.96	8.3e-06	0.023	Jun 9, 2011	February 2009 (Genome Reference Consortium GRCh37)
e	230357_at	---	---	---	---	0.82	-0.58	0.92	-0.26	-0.5	-0.3	4.1e-19	4.7e-06	9e-17	0.092	8.5e-09	0.0035	Jun 9, 2011	February 2009 (Genome Reference Consortium GRCh37)
e	207522_s_at	ATP2A3	ATPase, Ca++ transporting, ubiquitous	chr17p13.3	489	0.32	-0.43	0.79	1.11	-0.92	-0.11	0.023	0.02	6.7e-07	7.8e-11	5.1e-16	0.52	Jun 9, 2011	February 2009 (Genome Reference Consortium GRCh37)
e	207214_at	SPINK4	serine peptidase inhibitor, Kazal type 4	chr9p13.3	27290	0.75	-1.97	3.04	2.66	-2.73	0.15	0.045	7.8e-06	4.1e-15	3.3e-09	2.3e-21	0.75	Jun 9, 2011	February 2009 (Genome Reference Consortium GRCh37)
e	1553765_a_at	KLHL32	kelch-like 32 (Drosophila)	chr6q16.1	114792	0.02	-0.13	0.67	-0.07	-0.17	-0.15	0.86	0.24	2.1e-16	0.6	0.015	0.066	Jun 9, 2011	February 2009 (Genome Reference Consortium GRCh37)
e	204673_at	MUC2	mucin 2, oligomeric mucus/gel-forming	chr11p15.5	4583	1.06	-1.97	2.76	2.76	-2.46	-0.31	0.00081	3.6e-07	1.3e-15	1.1e-12	7.1e-22	0.4	Jun 9, 2011	February 2009 (Genome Reference Consortium GRCh37)
e	213572_s_at	SERPINB1	serpin peptidase inhibitor, clade B (ovalbumin), member 1	chr6p25	1992	0.54	-0.08	0.87	-0.14	-0.52	-0.34	2.4e-09	0.61	1.6e-16	0.39	2.1e-10	0.00044	Jun 9, 2011	February 2009 (Genome Reference Consortium GRCh37)
e	1554004_a_at	RGNEF	190 kDa guanine nucleotide exchange factor	chr5q13.2	64283	0.07	-0.07	0.57	-0.18	-0.11	-0.17	0.36	0.47	1.4e-15	0.063	0.083	0.011	Jun 9, 2011	February 2009 (Genome Reference Consortium GRCh37)
e	234970_at	TC2N	tandem C2 domains, nuclear	chr14q32.12	123036	0.45	-0.59	1.12	0.09	-0.66	-0.1	0.00012	8.1e-05	1.9e-18	0.67	5.9e-11	0.48	Jun 9, 2011	February 2009 (Genome Reference Consortium GRCh37)
e	234316_x_at	KLK12	kallikrein-related peptidase 12	chr19q13.33	43849	0.09	-0.26	0.99	-0.16	-0.38	-0.05	0.46	0.071	2.1e-18	0.34	4.3e-05	0.69	Jun 9, 2011	February 2009 (Genome Reference Consortium GRCh37)
e	205489_at	CRYM	crystallin, mu	chr16p	1428	-0.05	-0.57	0.97	0.25	-0.37	0.03	0.67	2.2e-06	1.8e-20	0.094	1.6e-05	0.83	Jun 9, 2011	February 2009 (Genome Reference Consortium GRCh37)
e	228004_at	NCRNA00261	non-protein coding RNA 261	chr20p11.21	140828	0.42	-1.08	2.16	0.99	-1.02	-0.56	0.072	0.00012	6.5e-20	0.001	9.3e-08	0.015	Jun 9, 2011	February 2009 (Genome Reference Consortium GRCh37)
e	228726_at	SERPINB1	serpin peptidase inhibitor, clade B (ovalbumin), member 1	chr6p25	1992	0.4	-0.1	0.83	-0.05	-0.46	-0.3	1.8e-05	0.49	2.6e-15	0.78	4.2e-08	0.0022	Jun 9, 2011	February 2009 (Genome Reference Consortium GRCh37)
e	204179_at	MB	myoglobin	chr22q13.1	4151	-0.12	-0.27	1.41	0.63	-0.66	-0.24	0.45	0.15	1.4e-23	0.00048	6.9e-09	0.096	Jun 9, 2011	February 2009 (Genome Reference Consortium GRCh37)
e	227226_at	MRAP2	melanocortin 2 receptor accessory protein 2	chr6q14.2	112609	0.58	-0.9	1.53	0.58	-1.02	-0.16	0.00046	1.6e-05	2.9e-17	0.015	2.8e-13	0.42	Jun 9, 2011	February 2009 (Genome Reference Consortium GRCh37)
e	219955_at	L1TD1	LINE-1 type transposase domain containing 1	chr1p31.3	54596	-0.04	-0.87	2.9	-0.38	-0.8	-0.25	0.91	0.02	1.2e-22	0.42	0.0019	0.44	Jun 9, 2011	February 2009 (Genome Reference Consortium GRCh37)
e	1554436_a_at	REG4	regenerating islet-derived family, member 4	chr1p13.1-p12	83998	2.48	-1.05	3.34	2.16	-3.88	-0.53	4e-10	0.071	1.1e-12	0.00014	3e-32	0.28	Jun 9, 2011	February 2009 (Genome Reference Consortium GRCh37)
e	218211_s_at	MLPH	melanophilin	chr2q37.3	79083	0.88	-0.06	1.52	0.51	-1.07	-0.8	7.7e-08	0.83	7.2e-16	0.043	2e-13	1e-06	Jun 9, 2011	February 2009 (Genome Reference Consortium GRCh37)
e	213036_x_at	ATP2A3	ATPase, Ca++ transporting, ubiquitous	chr17p13.3	489	0.28	-0.42	0.68	0.98	-0.78	-0.09	0.022	0.0057	3.3e-07	4.1e-12	3.5e-16	0.51	Jun 9, 2011	February 2009 (Genome Reference Consortium GRCh37)
e	238984_at	REG4	regenerating islet-derived family, member 4	chr1p13.1-p12	83998	1.79	-0.5	1.89	-0.02	-1.48	-0.86	2.2e-18	0.12	3.5e-14	0.96	6.1e-15	0.0001	Jun 9, 2011	February 2009 (Genome Reference Consortium GRCh37)
e	227782_at	ZBTB7C	zinc finger and BTB domain containing 7C	chr18q21.1	201501	0.14	-0.28	1.27	0.96	-0.84	-0.35	0.38	0.12	2.7e-19	8.6e-09	2.4e-14	0.011	Jun 9, 2011	February 2009 (Genome Reference Consortium GRCh37)
e	238017_at	SDR16C5	short chain dehydrogenase/reductase family 16C, member 5	chr8q12.1	195814	1.61	-0.05	2.01	0.18	-1.6	-0.98	6e-11	0.9	7.2e-12	0.72	4.6e-13	0.00014	Jun 9, 2011	February 2009 (Genome Reference Consortium GRCh37)
e	212268_at	SERPINB1	serpin peptidase inhibitor, clade B (ovalbumin), member 1	chr6p25	1992	0.64	0	0.87	-0.14	-0.63	-0.34	2e-11	0.99	8.9e-15	0.43	2.1e-13	0.00069	Jun 9, 2011	February 2009 (Genome Reference Consortium GRCh37)
e	232481_s_at	SLITRK6	SLIT and NTRK-like family, member 6	chr13q31.1	84189	-0.2	-0.61	2.43	0.53	-0.94	-0.28	0.46	0.048	9e-25	0.12	1.9e-06	0.28	Jun 9, 2011	February 2009 (Genome Reference Consortium GRCh37)
e	203759_at	ST3GAL4	ST3 beta-galactoside alpha-2,3-sialyltransferase 4	chr11q24.2	6484	-0.05	-0.28	0.87	0.91	-0.68	-0.08	0.75	0.077	5.8e-12	1.3e-10	9.2e-13	0.57	Jun 9, 2011	February 2009 (Genome Reference Consortium GRCh37)
e	241918_at	ANO7	anoctamin 7	chr2q37.3	50636	0.03	-0.31	0.62	0.32	-0.27	-0.11	0.74	4.1e-05	3.1e-21	7.4e-05	3.6e-07	0.084	Jun 9, 2011	February 2009 (Genome Reference Consortium GRCh37)
e	235976_at	SLITRK6	SLIT and NTRK-like family, member 6	chr13q31.1	84189	-0.21	-0.55	2.24	0.06	-0.63	-0.28	0.38	0.048	5.4e-26	0.89	0.00061	0.22	Jun 9, 2011	February 2009 (Genome Reference Consortium GRCh37)
e	1555950_a_at	CD55	CD55 molecule, decay accelerating factor for complement (Cromer blood group)	chr1q32	1604	0.86	0.21	0.95	-0.06	-0.89	-0.45	2.4e-10	0.31	8.2e-09	0.83	2e-13	0.0022	Jun 9, 2011	February 2009 (Genome Reference Consortium GRCh37)
e	210641_at	CAPN9	calpain 9	chr1q42.11-q42.3	10753	0.29	-0.55	1.28	0.8	-0.75	-0.36	0.049	0.0027	4.9e-17	1.6e-05	4.1e-10	0.012	Jun 9, 2011	February 2009 (Genome Reference Consortium GRCh37)
e	203240_at	FCGBP	Fc fragment of IgG binding protein	chr19q13.1	8857	0.5	-2.1	3.35	2.92	-2.63	-0.02	0.17	1.9e-07	1.5e-21	5e-13	8.5e-23	0.97	Jun 9, 2011	February 2009 (Genome Reference Consortium GRCh37)
e	243729_at	---	---	---	---	0.38	-0.53	0.97	-0.03	-0.37	-0.24	0.00044	0.00011	2.7e-16	0.89	0.00014	0.04	Jun 9, 2011	February 2009 (Genome Reference Consortium GRCh37)
e	220929_at	GALNT8	UDP-N-acetyl-alpha-D-galactosamine:polypeptide N-acetylgalactosaminyltransferase 8 (GalNAc-T8)	chr12p13.3	26290	-0.05	-0.32	1.04	0.22	-0.41	-0.1	0.62	0.0032	3.6e-35	0.07	5.1e-09	0.28	Jun 9, 2011	February 2009 (Genome Reference Consortium GRCh37)
e	204920_at	CPS1	carbamoyl-phosphate synthase 1, mitochondrial	chr2q35	1373	0.42	-0.06	1.96	-0.59	-0.62	-0.6	0.074	0.88	4.4e-16	0.075	0.0024	0.0082	Jun 9, 2011	February 2009 (Genome Reference Consortium GRCh37)
e	213059_at	CREB3L1	cAMP responsive element binding protein 3-like 1	chr11p11.2	90993	0.92	-0.13	1.1	0.77	-1.11	-0.61	8.7e-10	0.58	1.2e-09	0.00036	5.6e-17	9.5e-05	Jun 9, 2011	February 2009 (Genome Reference Consortium GRCh37)
e	209173_at	AGR2	anterior gradient homolog 2 (Xenopus laevis)	chr7p21.3	10551	1.08	-0.85	1.1	0.42	-0.98	-0.32	1e-13	1.4e-05	5.8e-10	0.075	1.4e-13	0.059	Jun 9, 2011	February 2009 (Genome Reference Consortium GRCh37)
e	205009_at	TFF1	trefoil factor 1	chr21q22.3	7031	0.83	-0.63	2.09	0.52	-1.64	-0.15	0.0031	0.11	1.9e-11	0.24	2.3e-12	0.68	Jun 9, 2011	February 2009 (Genome Reference Consortium GRCh37)
e	204811_s_at	CACNA2D2	calcium channel, voltage-dependent, alpha 2/delta subunit 2	chr3p21.3	9254	-0.3	-0.31	0.76	0.15	-0.21	0.11	0.00046	0.0074	1.1e-15	0.3	0.0095	0.27	Jun 9, 2011	February 2009 (Genome Reference Consortium GRCh37)
e	233586_s_at	KLK12	kallikrein-related peptidase 12	chr19q13.33	43849	0.08	-0.25	1.07	-0.2	-0.48	0.03	0.6	0.13	2.1e-16	0.32	5.6e-06	0.85	Jun 9, 2011	February 2009 (Genome Reference Consortium GRCh37)
e	231856_at	KIAA1244	KIAA1244	chr6q23.3	57221	-0.21	-0.59	1.05	0.02	-0.19	0.04	0.1	8.5e-05	4.9e-16	0.93	0.099	0.81	Jun 9, 2011	February 2009 (Genome Reference Consortium GRCh37)
e	1568639_a_at	LOC100506995	hypothetical LOC100506995	---	100506995	-0.05	-0.18	0.52	-0.14	-0.17	0.07	0.48	0.013	1.7e-18	0.091	0.00068	0.24	Jun 9, 2011	February 2009 (Genome Reference Consortium GRCh37)
e	223910_at	ERN2	endoplasmic reticulum to nucleus signaling 2	chr16p12.2	10595	0.09	-0.24	0.55	0.37	-0.45	0	0.18	0.0039	7.6e-16	7.2e-06	8.6e-18	0.98	Jun 9, 2011	February 2009 (Genome Reference Consortium GRCh37)
e	227725_at	ST6GALNAC1	ST6 (alpha-N-acetyl-neuraminyl-2,3-beta-galactosyl-1,3)-N-acetylgalactosaminide alpha-2,6-sialyltransferase 1	chr17q25.1	55808	0.49	-1.81	2	1.72	-1.48	0.03	0.059	7e-10	2e-13	5.1e-08	8.6e-13	0.93	Jun 9, 2011	February 2009 (Genome Reference Consortium GRCh37)
e	203836_s_at	MAP3K5	mitogen-activated protein kinase kinase kinase 5	chr6q22.33	4217	0.14	0.08	0.93	-0.17	-0.39	-0.23	0.16	0.56	1e-23	0.22	2.8e-07	0.011	Jun 9, 2011	February 2009 (Genome Reference Consortium GRCh37)
e	236894_at	L1TD1	LINE-1 type transposase domain containing 1	chr1p31.3	54596	-0.13	-0.61	2.24	-0.33	-0.53	-0.22	0.63	0.035	1.7e-23	0.33	0.007	0.38	Jun 9, 2011	February 2009 (Genome Reference Consortium GRCh37)
e	223969_s_at	RETNLB	resistin like beta	chr3q13.1	84666	-0.74	-1.13	2.64	1.4	-0.84	-0.22	0.0056	0.00092	5.4e-21	6.7e-05	0.00042	0.49	Jun 9, 2011	February 2009 (Genome Reference Consortium GRCh37)
e	1559538_at	---	---	---	---	-0.38	-0.73	1.57	0.44	-0.48	0.03	0.013	0.00012	2e-23	0.043	0.00036	0.87	Jun 9, 2011	February 2009 (Genome Reference Consortium GRCh37)
e	204730_at	RIMS3	regulating synaptic membrane exocytosis 3	chr1pter-p22.2	9783	0.17	0.26	0.99	0.08	-0.6	-0.3	0.18	0.095	2e-15	0.69	6.2e-10	0.012	Jun 9, 2011	February 2009 (Genome Reference Consortium GRCh37)
e	230822_at	TMEM61	transmembrane protein 61	chr1p32.3	199964	0.35	-0.28	0.8	0.58	-0.63	-0.28	0.00018	0.031	2.3e-14	3.2e-06	3.3e-15	0.0043	Jun 9, 2011	February 2009 (Genome Reference Consortium GRCh37)
e	220192_x_at	SPDEF	SAM pointed domain containing ets transcription factor	chr6p21.3	25803	0.48	-0.48	1.2	0.64	-0.83	-0.34	4.5e-05	0.0023	1.1e-20	7.6e-05	1.7e-16	0.0053	Jun 9, 2011	February 2009 (Genome Reference Consortium GRCh37)
e	228969_at	AGR2	anterior gradient homolog 2 (Xenopus laevis)	chr7p21.3	10551	1.58	-1.06	1.67	0.57	-1.42	-0.59	1.1e-18	1.7e-05	1.6e-14	0.051	3.8e-18	0.0031	Jun 9, 2011	February 2009 (Genome Reference Consortium GRCh37)
e	205927_s_at	CTSE	cathepsin E	chr1q31	1510	1.33	0.14	1.71	0.69	-1.89	-0.58	3.4e-08	0.73	3.1e-09	0.065	1.3e-19	0.029	Jun 9, 2011	February 2009 (Genome Reference Consortium GRCh37)
e	220782_x_at	KLK12	kallikrein-related peptidase 12	chr19q13.33	43849	0.09	-0.22	1.06	-0.24	-0.42	-0.04	0.54	0.17	4.3e-17	0.19	6.4e-05	0.81	Jun 9, 2011	February 2009 (Genome Reference Consortium GRCh37)
e	214404_x_at	SPDEF	SAM pointed domain containing ets transcription factor	chr6p21.3	25803	0.39	-0.39	0.89	0.48	-0.64	-0.24	1e-05	0.00094	5.2e-20	7.4e-05	3e-17	0.009	Jun 9, 2011	February 2009 (Genome Reference Consortium GRCh37)
e	223467_at	RASD1	RAS, dexamethasone-induced 1	chr17p11.2	51655	-0.19	-0.08	1.23	0.49	-0.54	-0.22	0.17	0.69	1.8e-18	0.0068	1.8e-06	0.12	Jun 9, 2011	February 2009 (Genome Reference Consortium GRCh37)
e	228241_at	AGR3	anterior gradient homolog 3 (Xenopus laevis)	chr7p21.1	155465	1.39	-1.25	2.45	1.33	-1.85	-0.76	2.1e-06	0.0016	3.6e-13	0.0015	6.2e-13	0.017	Jun 9, 2011	February 2009 (Genome Reference Consortium GRCh37)
e	1552833_at	B3GNT6	UDP-GlcNAc:betaGal beta-1,3-N-acetylglucosaminyltransferase 6 (core 3 synthase)	chr11q13.4	192134	-0.03	-0.45	0.88	0.69	-0.52	-0.07	0.82	8.4e-05	5.3e-19	2.7e-09	2e-11	0.53	Jun 9, 2011	February 2009 (Genome Reference Consortium GRCh37)
e	218857_s_at	ASRGL1	asparaginase like 1	chr11q12.3	80150	0.71	-0.61	1.4	0.13	-0.83	-0.33	6.2e-08	0.00064	1.3e-21	0.59	6.2e-13	0.023	Jun 9, 2011	February 2009 (Genome Reference Consortium GRCh37)
e	1552834_at	B3GNT6	UDP-GlcNAc:betaGal beta-1,3-N-acetylglucosaminyltransferase 6 (core 3 synthase)	chr11q13.4	192134	-0.1	-0.64	1.45	1.05	-0.81	-0.13	0.52	0.00013	1.2e-25	2e-10	2.1e-13	0.4	Jun 9, 2011	February 2009 (Genome Reference Consortium GRCh37)
e	210619_s_at	HYAL1	hyaluronoglucosaminidase 1	chr3p21.3-p21.2	3373	0.83	-0.42	1.87	-0.26	-0.93	-0.53	2.2e-06	0.095	5.3e-22	0.39	3.3e-09	0.0044	Jun 9, 2011	February 2009 (Genome Reference Consortium GRCh37)
e	235171_at	LOC100505501	hypothetical LOC100505501	---	100505501	0.09	-0.06	1.02	0.26	-0.44	-0.35	0.48	0.73	6.3e-18	0.13	6.1e-06	0.0013	Jun 9, 2011	February 2009 (Genome Reference Consortium GRCh37)
e	242601_at	HEPACAM2	HEPACAM family member 2	chr7q21.3	253012	0.01	-1.75	2.76	2.83	-1.85	-0.24	0.97	3.3e-06	5.9e-17	1.5e-14	4.3e-13	0.51	Jun 9, 2011	February 2009 (Genome Reference Consortium GRCh37)
e	213441_x_at	SPDEF	SAM pointed domain containing ets transcription factor	chr6p21.3	25803	0.17	-0.27	0.65	0.4	-0.43	-0.15	0.013	0.0026	8.8e-19	6.1e-06	2.1e-14	0.038	Jun 9, 2011	February 2009 (Genome Reference Consortium GRCh37)
f	209357_at	CITED2	Cbp/p300-interacting transactivator, with Glu/Asp-rich carboxy-terminal domain, 2	chr6q23.3	10370	0.59	0.66	-0.22	0.45	-0.3	-0.66	7.6e-10	1.3e-07	0.13	0.0016	0.0016	3.9e-12	Jun 9, 2011	February 2009 (Genome Reference Consortium GRCh37)
f	216336_x_at	LOC100505584 /// MT1E	hypothetical protein LOC100505584 /// metallothionein 1E	chr16q13	100505584 /// 4493	0.98	0.32	0.07	0.89	-0.84	-0.61	4.2e-16	0.078	0.75	1.5e-07	2.2e-14	9.4e-07	Jun 9, 2011	February 2009 (Genome Reference Consortium GRCh37)
f	1554539_a_at	RHOF	ras homolog gene family, member F (in filopodia)	chr12q24.31	54509	1.09	0.07	-0.2	0.03	-0.57	-0.25	4.9e-27	0.7	0.22	0.9	9.9e-09	0.04	Jun 9, 2011	February 2009 (Genome Reference Consortium GRCh37)
f	206284_x_at	CLTB	clathrin, light chain B	chr4q2-q3|5q35	1212	0.23	0.33	0.16	0.46	-0.53	-0.13	0.0062	0.0027	0.18	3.3e-05	4.1e-14	0.16	Jun 9, 2011	February 2009 (Genome Reference Consortium GRCh37)
f	222457_s_at	LIMA1	LIM domain and actin binding 1	chr12q13	51474	0.2	-0.19	0.87	0.68	-0.7	-0.19	0.11	0.25	2.7e-11	1e-05	6e-13	0.13	Jun 9, 2011	February 2009 (Genome Reference Consortium GRCh37)
f	209037_s_at	EHD1	EH-domain containing 1	chr11q13	10938	0.76	0.28	-0.2	-0.09	-0.38	-0.22	1e-22	0.017	0.098	0.54	6.1e-07	0.014	Jun 9, 2011	February 2009 (Genome Reference Consortium GRCh37)
f	204398_s_at	EML2	echinoderm microtubule associated protein like 2	chr19q13.32	24139	0.17	-0.17	0.54	0	-0.31	-0.05	0.0088	0.048	4.2e-16	0.98	2.6e-09	0.51	Jun 9, 2011	February 2009 (Genome Reference Consortium GRCh37)
f	212185_x_at	MT2A	metallothionein 2A	chr16q13	4502	1.03	0.64	-0.23	0.77	-0.65	-0.79	1.5e-18	9.3e-05	0.21	6.4e-06	4.9e-09	2.6e-11	Jun 9, 2011	February 2009 (Genome Reference Consortium GRCh37)
f	215672_s_at	AHCYL2	adenosylhomocysteinase-like 2	chr7q32.1	23382	0.41	-0.82	0.73	1.01	-0.77	-0.06	0.00093	8.2e-08	5e-07	9.9e-11	2.5e-13	0.72	Jun 9, 2011	February 2009 (Genome Reference Consortium GRCh37)
f	1555962_at	B3GNT7	UDP-GlcNAc:betaGal beta-1,3-N-acetylglucosaminyltransferase 7	chr2q37.1	93010	0.38	-0.64	-0.09	2.09	-0.86	-0.07	0.038	0.0048	0.75	3.6e-26	7.9e-09	0.76	Jun 9, 2011	February 2009 (Genome Reference Consortium GRCh37)
f	223952_x_at	DHRS9	dehydrogenase/reductase (SDR family) member 9	chr2q31.1	10170	0.13	-0.28	0.39	2.23	-1.46	0.26	0.62	0.39	0.2	3e-18	4.8e-16	0.29	Jun 9, 2011	February 2009 (Genome Reference Consortium GRCh37)
f	221164_x_at	CHST5	carbohydrate (N-acetylglucosamine 6-O) sulfotransferase 5	chr16q22.3	23563	0.11	-0.47	0.97	0.99	-0.67	-0.24	0.4	0.0009	6e-16	1.8e-13	7.5e-13	0.04	Jun 9, 2011	February 2009 (Genome Reference Consortium GRCh37)
f	219014_at	PLAC8	placenta-specific 8	chr4q21.22	51316	1.02	-1.07	0.59	2.18	-1.72	0.1	3.7e-05	0.0011	0.09	3.3e-12	3.1e-16	0.76	Jun 9, 2011	February 2009 (Genome Reference Consortium GRCh37)
f	218677_at	S100A14	S100 calcium binding protein A14	chr1q21.3	57402	0.81	-0.29	0.58	0.26	-0.86	-0.1	1.7e-10	0.13	0.00047	0.23	3.8e-14	0.55	Jun 9, 2011	February 2009 (Genome Reference Consortium GRCh37)
f	227850_x_at	CDC42EP5	CDC42 effector protein (Rho GTPase binding) 5	chr19q13.42	148170	0.36	-0.64	1.06	0.64	-0.88	0	0.0055	7.6e-05	4.5e-14	0.00019	1.7e-16	1	Jun 9, 2011	February 2009 (Genome Reference Consortium GRCh37)
f	204034_at	ETHE1	ethylmalonic encephalopathy 1	chr19q13.31	23474	0.26	-0.48	0.52	0.7	-0.65	0.06	0.0056	4.6e-05	2e-06	4.6e-09	6.5e-17	0.6	Jun 9, 2011	February 2009 (Genome Reference Consortium GRCh37)
f	213716_s_at	SECTM1	secreted and transmembrane 1	chr17q25	6398	1.27	0.2	-0.34	0.5	-0.63	-0.58	2.4e-28	0.29	0.051	0.0066	2.5e-08	4.8e-06	Jun 9, 2011	February 2009 (Genome Reference Consortium GRCh37)
f	205403_at	IL1R2	interleukin 1 receptor, type II	chr2q12	7850	0.87	0.13	1.41	0.79	-1.12	-0.92	2.1e-06	0.65	4.3e-11	0.0027	3.5e-12	3.6e-07	Jun 9, 2011	February 2009 (Genome Reference Consortium GRCh37)
f	209499_x_at	TNFSF12-TNFSF13 /// TNFSF13	TNFSF12-TNFSF13 readthrough /// tumor necrosis factor (ligand) superfamily, member 13	chr17p13.1	407977 /// 8741	0.64	0.09	0.21	0.25	-0.69	-0.09	2.6e-11	0.58	0.15	0.12	7.5e-16	0.44	Jun 9, 2011	February 2009 (Genome Reference Consortium GRCh37)
f	219799_s_at	DHRS9	dehydrogenase/reductase (SDR family) member 9	chr2q31.1	10170	0.08	-0.26	0.31	1.82	-1.11	0.17	0.7	0.3	0.21	6.3e-19	2.1e-14	0.42	Jun 9, 2011	February 2009 (Genome Reference Consortium GRCh37)
f	221841_s_at	KLF4	Kruppel-like factor 4 (gut)	chr9q31	9314	0.49	-0.81	0.92	1.19	-0.93	-0.17	0.00046	3.9e-06	1.1e-08	1.5e-11	5e-15	0.29	Jun 9, 2011	February 2009 (Genome Reference Consortium GRCh37)
f	222812_s_at	RHOF	ras homolog gene family, member F (in filopodia)	chr12q24.31	54509	0.9	0.09	-0.1	-0.02	-0.47	-0.24	6.1e-26	0.56	0.47	0.94	2.1e-08	0.016	Jun 9, 2011	February 2009 (Genome Reference Consortium GRCh37)
f	207847_s_at	MUC1	mucin 1, cell surface associated	chr1q21	4582	1.32	-0.62	1.03	0.68	-1.35	-0.33	7.3e-14	0.015	5.7e-06	0.014	2.9e-17	0.12	Jun 9, 2011	February 2009 (Genome Reference Consortium GRCh37)
f	210314_x_at	TNFSF13	tumor necrosis factor (ligand) superfamily, member 13	chr17p13.1	8741	0.56	0.14	0.17	0.36	-0.68	-0.1	4.7e-09	0.34	0.23	0.012	4.8e-16	0.4	Jun 9, 2011	February 2009 (Genome Reference Consortium GRCh37)
f	208581_x_at	MT1X	metallothionein 1X	chr16q13	4501	1.11	0.57	0	0.86	-0.86	-0.8	5e-17	0.0028	1	6.6e-06	3.8e-12	4.7e-09	Jun 9, 2011	February 2009 (Genome Reference Consortium GRCh37)
f	226430_at	RELL1	RELT-like 1	chr4p14	768211	0.68	0.48	-0.2	0.32	-0.3	-0.57	1e-15	3.9e-05	0.12	0.015	0.00029	2.1e-11	Jun 9, 2011	February 2009 (Genome Reference Consortium GRCh37)
f	212814_at	AHCYL2	adenosylhomocysteinase-like 2	chr7q32.1	23382	0.26	-0.89	0.84	1.28	-0.69	-0.18	0.078	6.7e-08	6.8e-08	5.6e-15	2.1e-09	0.24	Jun 9, 2011	February 2009 (Genome Reference Consortium GRCh37)
f	211495_x_at	TNFSF12-TNFSF13 /// TNFSF13	TNFSF12-TNFSF13 readthrough /// tumor necrosis factor (ligand) superfamily, member 13	chr17p13.1	407977 /// 8741	0.53	0.09	0.19	0.21	-0.62	-0.05	2e-09	0.55	0.15	0.14	4.3e-15	0.66	Jun 9, 2011	February 2009 (Genome Reference Consortium GRCh37)
f	218392_x_at	SFXN1	sideroflexin 1	---	94081	0.72	-0.32	-0.06	-0.24	-0.16	-0.11	9.7e-24	0.0019	0.65	0.045	0.034	0.2	Jun 9, 2011	February 2009 (Genome Reference Consortium GRCh37)
f	217892_s_at	LIMA1	LIM domain and actin binding 1	chr12q13	51474	0.24	-0.21	0.75	0.58	-0.61	-0.19	0.012	0.09	6.8e-14	1.4e-06	1.1e-15	0.047	Jun 9, 2011	February 2009 (Genome Reference Consortium GRCh37)
f	33304_at	ISG20	interferon stimulated exonuclease gene 20kDa	chr15q26	3669	0.94	0.18	-0.17	0.17	-0.48	-0.37	8.2e-23	0.23	0.25	0.34	3.5e-07	0.0004	Jun 9, 2011	February 2009 (Genome Reference Consortium GRCh37)
f	219403_s_at	HPSE	heparanase	chr4q21.3	10855	1.6	0.08	0.03	0.19	-0.79	-0.7	3.6e-42	0.73	0.89	0.41	3e-11	9.6e-08	Jun 9, 2011	February 2009 (Genome Reference Consortium GRCh37)
f	203649_s_at	PLA2G2A	phospholipase A2, group IIA (platelets, synovial fluid)	chr1p35	5320	1.66	-0.39	0.64	2.3	-2.19	-0.41	1.2e-08	0.39	0.13	4.3e-09	8.6e-18	0.25	Jun 9, 2011	February 2009 (Genome Reference Consortium GRCh37)
f	209514_s_at	RAB27A	RAB27A, member RAS oncogene family	chr15q15-q21.1	5873	0.51	-0.06	0.29	0.61	-0.62	-0.23	2.1e-08	0.72	0.023	1.5e-06	2.1e-14	0.022	Jun 9, 2011	February 2009 (Genome Reference Consortium GRCh37)
f	223942_x_at	CHST5	carbohydrate (N-acetylglucosamine 6-O) sulfotransferase 5	chr16q22.3	23563	0.16	-0.47	1.03	1.06	-0.74	-0.28	0.21	0.0023	8.3e-16	1.9e-13	3.9e-14	0.026	Jun 9, 2011	February 2009 (Genome Reference Consortium GRCh37)
f	220266_s_at	KLF4	Kruppel-like factor 4 (gut)	chr9q31	9314	0.49	-0.88	0.96	1.37	-0.96	-0.21	0.00092	1e-06	8.1e-09	1.4e-14	4.9e-15	0.19	Jun 9, 2011	February 2009 (Genome Reference Consortium GRCh37)
f	202201_at	BLVRB	biliverdin reductase B (flavin reductase (NADPH))	chr19q13.1-q13.2	645	0.39	0	0.41	0.14	-0.52	-0.1	6.8e-08	0.99	4.6e-06	0.26	2.6e-16	0.27	Jun 9, 2011	February 2009 (Genome Reference Consortium GRCh37)
f	227998_at	S100A16	S100 calcium binding protein A16	chr1q21	140576	0.78	0.39	0.41	0.04	-0.64	-0.47	3.3e-18	0.0025	0.00065	0.84	8e-15	5.6e-07	Jun 9, 2011	February 2009 (Genome Reference Consortium GRCh37)
f	204895_x_at	MUC4	mucin 4, cell surface associated	chr3q29	4585	0.54	-0.88	1.62	1.52	-1.36	-0.31	0.01	0.00069	4.6e-13	2.9e-09	8.4e-16	0.17	Jun 9, 2011	February 2009 (Genome Reference Consortium GRCh37)
f	211695_x_at	MUC1	mucin 1, cell surface associated	chr1q21	4582	0.92	-0.48	0.69	0.39	-0.85	-0.24	5.8e-14	0.0067	1.4e-05	0.046	2.1e-14	0.098	Jun 9, 2011	February 2009 (Genome Reference Consortium GRCh37)
f	212859_x_at	MT1E	metallothionein 1E	chr16q13	4493	1.1	0.46	0.32	1.3	-1.15	-0.82	1.5e-10	0.069	0.21	3.1e-08	5.9e-14	2.5e-06	Jun 9, 2011	February 2009 (Genome Reference Consortium GRCh37)
f	222847_s_at	EGLN3	egl nine homolog 3 (C. elegans)	chr14q13.1	112399	0.97	-0.15	0.96	-0.05	-0.88	-0.37	3.2e-13	0.5	5.6e-09	0.87	2.4e-13	0.014	Jun 9, 2011	February 2009 (Genome Reference Consortium GRCh37)
f	217546_at	MT1M	metallothionein 1M	chr16q13	4499	0.78	0.13	-0.37	2.56	-1.08	-0.67	0.00038	0.7	0.23	2.8e-23	1.6e-08	0.0029	Jun 9, 2011	February 2009 (Genome Reference Consortium GRCh37)
f	217165_x_at	MT1F	metallothionein 1F	chr16q13	4494	0.88	0.3	0	1.06	-0.82	-0.59	4.9e-12	0.12	1	8.6e-10	1.9e-12	6.8e-06	Jun 9, 2011	February 2009 (Genome Reference Consortium GRCh37)
f	209301_at	CA2	carbonic anhydrase II	chr8q22	760	1.25	-1.09	0.54	3.1	-1.87	-0.4	1.3e-06	0.0017	0.15	2e-23	6.5e-17	0.19	Jun 9, 2011	February 2009 (Genome Reference Consortium GRCh37)
f	217109_at	MUC4	mucin 4, cell surface associated	chr3q29	4585	0.62	-1.22	2.16	2.02	-1.88	-0.21	0.031	0.00057	2.1e-12	8.5e-09	2.4e-16	0.52	Jun 9, 2011	February 2009 (Genome Reference Consortium GRCh37)
f	40472_at	LPCAT4	lysophosphatidylcholine acyltransferase 4	chr15q14	254531	0.53	-0.21	0.37	0.51	-0.57	-0.22	6.1e-11	0.075	0.00047	7e-06	3e-15	0.015	Jun 9, 2011	February 2009 (Genome Reference Consortium GRCh37)
f	36564_at	RNF19B	ring finger protein 19B	chr1p35.1	127544	0.97	0.27	0.01	-0.06	-0.51	-0.42	9e-28	0.049	0.97	0.75	6.7e-09	2.3e-05	Jun 9, 2011	February 2009 (Genome Reference Consortium GRCh37)
f	207980_s_at	CITED2	Cbp/p300-interacting transactivator, with Glu/Asp-rich carboxy-terminal domain, 2	chr6q23.3	10370	0.62	0.65	-0.23	0.41	-0.29	-0.65	4.8e-10	6.3e-07	0.11	0.006	0.0031	2.9e-11	Jun 9, 2011	February 2009 (Genome Reference Consortium GRCh37)
f	217503_at	STK17B	serine/threonine kinase 17b	chr2q32.3	9262	0.7	0.18	0	-0.23	-0.26	-0.31	3.4e-24	0.1	1	0.039	0.00027	4.5e-05	Jun 9, 2011	February 2009 (Genome Reference Consortium GRCh37)
f	209950_s_at	VILL	villin-like	chr3p21.3	50853	0.45	-0.35	0.42	0.71	-0.78	0.03	0.00011	0.03	0.0055	6e-06	4.5e-15	0.85	Jun 9, 2011	February 2009 (Genome Reference Consortium GRCh37)
f	217110_s_at	MUC4	mucin 4, cell surface associated	chr3q29	4585	0.67	-1.08	1.92	1.72	-1.57	-0.38	0.0048	0.00034	1.2e-13	8.9e-09	7.6e-16	0.14	Jun 9, 2011	February 2009 (Genome Reference Consortium GRCh37)
f	203543_s_at	KLF9	Kruppel-like factor 9	chr9q13	687	0.39	1.22	0.15	0.64	-0.39	-1.01	0.01	2e-12	0.49	0.0016	0.0039	5.9e-14	Jun 9, 2011	February 2009 (Genome Reference Consortium GRCh37)
f	213693_s_at	MUC1	mucin 1, cell surface associated	chr1q21	4582	1.12	-0.52	0.87	0.49	-1.12	-0.26	1.5e-13	0.019	9.1e-06	0.041	3.6e-16	0.15	Jun 9, 2011	February 2009 (Genome Reference Consortium GRCh37)
f	204698_at	ISG20	interferon stimulated exonuclease gene 20kDa	chr15q26	3669	1.1	0.19	-0.22	0.25	-0.59	-0.41	3.4e-23	0.28	0.2	0.2	4.8e-08	0.001	Jun 9, 2011	February 2009 (Genome Reference Consortium GRCh37)
f	234725_s_at	SEMA4B	sema domain, immunoglobulin domain (Ig), transmembrane domain (TM) and short cytoplasmic domain, (semaphorin) 4B	chr15q25	10509	0.59	0.1	0.19	0.2	-0.51	-0.23	9.8e-14	0.46	0.11	0.13	1.9e-12	0.011	Jun 9, 2011	February 2009 (Genome Reference Consortium GRCh37)
f	235199_at	RNF125	ring finger protein 125	chr18q12.1	54941	1.04	0.17	0.73	0.64	-0.95	-0.75	2e-13	0.47	7.6e-05	0.0028	1.3e-13	2.4e-07	Jun 9, 2011	February 2009 (Genome Reference Consortium GRCh37)
f	233565_s_at	SDCBP2	syndecan binding protein (syntenin) 2	chr20p13	27111	0.41	-0.3	0.09	1.12	-0.68	-0.08	0.00077	0.073	0.66	6.7e-14	6.2e-11	0.61	Jun 9, 2011	February 2009 (Genome Reference Consortium GRCh37)
f	201482_at	QSOX1	quiescin Q6 sulfhydryl oxidase 1	chr1q24	5768	0.62	0.27	0.37	0.09	-0.54	-0.37	9.5e-14	0.023	0.00098	0.58	7.7e-13	2.2e-05	Jun 9, 2011	February 2009 (Genome Reference Consortium GRCh37)
f	213038_at	RNF19B	ring finger protein 19B	chr1p35.1	127544	0.9	0.34	0.04	-0.06	-0.49	-0.43	4.4e-28	0.0057	0.78	0.74	7e-10	1.6e-06	Jun 9, 2011	February 2009 (Genome Reference Consortium GRCh37)
f	209500_x_at	TNFSF12-TNFSF13 /// TNFSF13	TNFSF12-TNFSF13 readthrough /// tumor necrosis factor (ligand) superfamily, member 13	chr17p13.1	407977 /// 8741	0.51	0.09	0.18	0.29	-0.6	-0.09	1.5e-09	0.5	0.13	0.025	6.3e-16	0.4	Jun 9, 2011	February 2009 (Genome Reference Consortium GRCh37)
f	224009_x_at	DHRS9	dehydrogenase/reductase (SDR family) member 9	chr2q31.1	10170	0.09	-0.31	0.4	2.33	-1.52	0.32	0.75	0.34	0.21	3e-18	6.7e-16	0.2	Jun 9, 2011	February 2009 (Genome Reference Consortium GRCh37)
f	219508_at	GCNT3	glucosaminyl (N-acetyl) transferase 3, mucin type	chr15q21.3	9245	1.16	-0.61	0.99	1.44	-1.58	-0.31	7.1e-09	0.034	0.00011	1.3e-07	1.2e-19	0.2	Jun 9, 2011	February 2009 (Genome Reference Consortium GRCh37)
f	221696_s_at	STYK1	serine/threonine/tyrosine kinase 1	chr12p13.2	55359	0.4	-0.4	0.53	0.67	-0.55	-0.21	1.3e-05	0.0011	1.6e-06	2.3e-08	3e-12	0.036	Jun 9, 2011	February 2009 (Genome Reference Consortium GRCh37)
f	1555963_x_at	B3GNT7	UDP-GlcNAc:betaGal beta-1,3-N-acetylglucosaminyltransferase 7	chr2q37.1	93010	0.41	-0.72	-0.1	2.32	-0.94	-0.07	0.042	0.0041	0.74	1e-26	8.4e-09	0.77	Jun 9, 2011	February 2009 (Genome Reference Consortium GRCh37)
f	210524_x_at	---	---	---	---	0.44	0.09	-0.1	1.01	-0.5	-0.35	3.1e-05	0.59	0.55	1.4e-14	9e-08	0.0013	Jun 9, 2011	February 2009 (Genome Reference Consortium GRCh37)
f	219921_s_at	DOCK5	dedicator of cytokinesis 5	chr8p21.2	80005	0.79	-0.08	0.05	-0.09	-0.36	-0.23	4.4e-32	0.47	0.69	0.52	4.5e-08	0.0031	Jun 9, 2011	February 2009 (Genome Reference Consortium GRCh37)
f	222881_at	HPSE	heparanase	chr4q21.3	10855	1.09	-0.07	-0.12	0.11	-0.41	-0.45	3.7e-40	0.65	0.39	0.51	1.1e-06	1.2e-06	Jun 9, 2011	February 2009 (Genome Reference Consortium GRCh37)
f	213629_x_at	MT1F	metallothionein 1F	chr16q13	4494	0.66	0.2	-0.12	1.31	-0.74	-0.48	1.2e-06	0.33	0.59	3.1e-14	7.6e-10	0.00068	Jun 9, 2011	February 2009 (Genome Reference Consortium GRCh37)
f	216218_s_at	PLCL2	phospholipase C-like 2	chr3p24.3	23228	0.46	0.14	0.39	0.54	-0.53	-0.43	4.4e-08	0.27	0.00032	3.6e-06	1.6e-12	3.1e-07	Jun 9, 2011	February 2009 (Genome Reference Consortium GRCh37)
f	240856_at	GPR120	G protein-coupled receptor 120	chr10q23.33	338557	0.88	-0.82	1.22	1.06	-1.1	-0.45	1.1e-08	6.6e-05	2.9e-11	5.5e-07	7.5e-16	0.0079	Jun 9, 2011	February 2009 (Genome Reference Consortium GRCh37)
f	218208_at	PQLC1	PQ loop repeat containing 1	chr18q23	80148	0.6	0.07	0.04	0.23	-0.31	-0.36	3.2e-23	0.49	0.75	0.018	8.8e-08	9.9e-09	Jun 9, 2011	February 2009 (Genome Reference Consortium GRCh37)
f	210951_x_at	RAB27A	RAB27A, member RAS oncogene family	chr15q15-q21.1	5873	0.53	-0.05	0.29	0.67	-0.63	-0.27	3.4e-08	0.75	0.03	2.7e-07	1.2e-13	0.0085	Jun 9, 2011	February 2009 (Genome Reference Consortium GRCh37)
f	209114_at	TSPAN1	tetraspanin 1	chr1p34.1	10103	0.53	-0.58	0.89	1.39	-1.27	-0.02	0.001	0.0063	1.9e-06	1.6e-12	1.1e-22	0.94	Jun 9, 2011	February 2009 (Genome Reference Consortium GRCh37)
f	221269_s_at	SH3BGRL3	SH3 domain binding glutamic acid-rich protein like 3	chr1p36.11	83442	0.31	0.15	0.56	0.33	-0.56	-0.26	0.00022	0.24	1.1e-08	0.0056	7.2e-15	0.0023	Jun 9, 2011	February 2009 (Genome Reference Consortium GRCh37)
g	229838_at	NUCB2	nucleobindin 2	chr11p15.1	4925	0.79	0.01	0.19	-0.19	-0.3	-0.4	1.5e-25	0.96	0.12	0.15	0.00011	1.3e-06	Jun 9, 2011	February 2009 (Genome Reference Consortium GRCh37)
g	213098_at	RQCD1	RCD1 required for cell differentiation1 homolog (S. pombe)	chr2q35	9125	0.61	-0.24	-0.03	-0.24	-0.21	-0.02	8.4e-25	0.0057	0.81	0.01	0.00048	0.81	Jun 9, 2011	February 2009 (Genome Reference Consortium GRCh37)
g	204858_s_at	TYMP	thymidine phosphorylase	chr22q13|22q13.33	1890	0.99	0.65	-0.39	-0.29	-0.23	-0.58	2.2e-26	4.5e-07	0.0035	0.064	0.021	4.8e-09	Jun 9, 2011	February 2009 (Genome Reference Consortium GRCh37)
g	218358_at	CRELD2	cysteine-rich with EGF-like domains 2	chr22q13.33	79174	0.7	-0.05	0.23	-0.07	-0.39	-0.27	1.4e-25	0.64	0.021	0.6	3.3e-09	0.00035	Jun 9, 2011	February 2009 (Genome Reference Consortium GRCh37)
g	223674_s_at	CDC42SE1	CDC42 small effector 1	chr1q21.3	56882	1.04	-0.05	-0.14	-0.31	-0.36	-0.24	6.3e-40	0.72	0.31	0.02	1.7e-05	0.012	Jun 9, 2011	February 2009 (Genome Reference Consortium GRCh37)
g	227862_at	TRNP1	TMF1-regulated nuclear protein 1	chr1p36.11	388610	1.5	0.64	0.35	-0.72	-0.71	-0.74	6.6e-24	0.0034	0.13	0.002	1.5e-06	4.6e-06	Jun 9, 2011	February 2009 (Genome Reference Consortium GRCh37)
g	218802_at	CCDC109B	coiled-coil domain containing 109B	chr4q25	55013	1.03	0.5	0.04	-0.44	-0.38	-0.55	1.6e-25	0.00041	0.83	0.0046	0.00013	1.5e-07	Jun 9, 2011	February 2009 (Genome Reference Consortium GRCh37)
g	204070_at	RARRES3	retinoic acid receptor responder (tazarotene induced) 3	chr11q23	5920	1.56	0.78	-0.36	0.01	-0.55	-0.98	1.4e-24	0.00043	0.13	0.99	0.00046	1e-09	Jun 9, 2011	February 2009 (Genome Reference Consortium GRCh37)
g	208966_x_at	IFI16	interferon, gamma-inducible protein 16	chr1q22	3428	0.67	1.08	0.21	-0.16	-0.31	-0.88	4.6e-07	3.6e-11	0.3	0.5	0.016	3.4e-12	Jun 9, 2011	February 2009 (Genome Reference Consortium GRCh37)
g	203444_s_at	MTA2	metastasis associated 1 family, member 2	chr11q12-q13.1	9219	1	-0.27	0.04	-0.37	-0.33	-0.2	3.5e-38	0.027	0.8	0.004	3.9e-05	0.044	Jun 9, 2011	February 2009 (Genome Reference Consortium GRCh37)
g	221653_x_at	APOL2	apolipoprotein L, 2	chr22q12	23780	0.69	0.39	-0.16	-0.16	-0.22	-0.39	2.7e-23	6.6e-05	0.15	0.18	0.0017	1.1e-07	Jun 9, 2011	February 2009 (Genome Reference Consortium GRCh37)
g	227015_at	ASPHD2	aspartate beta-hydroxylase domain containing 2	chr22q12.1	57168	0.96	-0.19	0.43	-0.13	-0.52	-0.38	5.2e-30	0.17	0.0002	0.4	3.4e-10	5.8e-05	Jun 9, 2011	February 2009 (Genome Reference Consortium GRCh37)
g	213293_s_at	TRIM22	tripartite motif-containing 22	chr11p15	10346	0.76	1.12	-0.35	0.22	-0.21	-0.96	3.2e-07	3.2e-09	0.099	0.39	0.19	3.1e-11	Jun 9, 2011	February 2009 (Genome Reference Consortium GRCh37)
g	213738_s_at	ATP5A1	ATP synthase, H+ transporting, mitochondrial F1 complex, alpha subunit 1, cardiac muscle	chr18q21	498	0.54	-0.13	0.17	0.04	-0.32	-0.18	5.6e-24	0.14	0.029	0.69	3.4e-10	0.0029	Jun 9, 2011	February 2009 (Genome Reference Consortium GRCh37)
g	200629_at	WARS	tryptophanyl-tRNA synthetase	chr14q32.31	7453	1.17	0.26	-0.02	-0.36	-0.42	-0.51	1.1e-31	0.1	0.94	0.029	4e-05	3.7e-06	Jun 9, 2011	February 2009 (Genome Reference Consortium GRCh37)
g	217847_s_at	THRAP3	thyroid hormone receptor associated protein 3	chr1p34.3	9967	0.63	-0.11	-0.04	-0.19	-0.25	-0.08	4.2e-23	0.29	0.72	0.067	8.2e-05	0.3	Jun 9, 2011	February 2009 (Genome Reference Consortium GRCh37)
g	239694_at	TRIM7	tripartite motif-containing 7	chr5q35.3	81786	1.1	0.01	0.46	-0.33	-0.59	-0.44	2.5e-29	0.97	0.00071	0.044	6.5e-10	4.8e-05	Jun 9, 2011	February 2009 (Genome Reference Consortium GRCh37)
g	200628_s_at	WARS	tryptophanyl-tRNA synthetase	chr14q32.31	7453	1.18	0.16	-0.07	-0.31	-0.42	-0.45	1.5e-30	0.34	0.7	0.073	6.3e-05	8.3e-05	Jun 9, 2011	February 2009 (Genome Reference Consortium GRCh37)
g	1554508_at	PIK3AP1	phosphoinositide-3-kinase adaptor protein 1	chr10q24.1	118788	1	0.25	-0.15	-0.27	-0.2	-0.57	7.2e-26	0.094	0.34	0.098	0.059	1.5e-08	Jun 9, 2011	February 2009 (Genome Reference Consortium GRCh37)
g	205495_s_at	GNLY	granulysin	chr2p11.2	10578	1.38	0.15	-0.44	-0.33	-0.33	-0.48	1.9e-29	0.47	0.015	0.12	0.011	0.00063	Jun 9, 2011	February 2009 (Genome Reference Consortium GRCh37)
g	37433_at	PIAS2	protein inhibitor of activated STAT, 2	chr18q21.1	9063	0.77	-0.08	0.14	-0.28	-0.24	-0.31	1.4e-24	0.56	0.23	0.023	0.0017	0.00015	Jun 9, 2011	February 2009 (Genome Reference Consortium GRCh37)
g	201762_s_at	PSME2	proteasome (prosome, macropain) activator subunit 2 (PA28 beta)	chr14q11.2	5721	0.68	-0.13	0.09	-0.32	-0.25	-0.14	2e-26	0.22	0.41	0.0014	0.00013	0.073	Jun 9, 2011	February 2009 (Genome Reference Consortium GRCh37)
g	202863_at	SP100	SP100 nuclear antigen	chr2q37.1	6672	0.47	0.6	-0.43	0.05	0.02	-0.53	5.2e-09	5.7e-09	2.2e-05	0.74	0.82	1.8e-11	Jun 9, 2011	February 2009 (Genome Reference Consortium GRCh37)
g	231769_at	FBXO6	F-box protein 6	chr1p36.22	26270	1.17	0.03	-0.1	-0.45	-0.43	-0.27	1.4e-24	0.88	0.61	0.014	0.00025	0.051	Jun 9, 2011	February 2009 (Genome Reference Consortium GRCh37)
g	235059_at	RAB12	RAB12, member RAS oncogene family	chr18p11.22	201475	0.99	0.1	-0.13	-0.36	-0.39	-0.22	8.7e-25	0.54	0.41	0.021	7.2e-05	0.059	Jun 9, 2011	February 2009 (Genome Reference Consortium GRCh37)
g	219716_at	APOL6	apolipoprotein L, 6	chr22q12.3	80830	0.85	-0.3	0.07	-0.05	-0.31	-0.25	2.5e-28	0.0098	0.61	0.74	6.4e-05	0.0046	Jun 9, 2011	February 2009 (Genome Reference Consortium GRCh37)
g	236706_at	LYG1	lysozyme G-like 1	chr2q11.2	129530	0.6	0.01	0.03	-0.2	-0.19	-0.23	1.1e-31	0.89	0.75	0.018	0.00022	4.1e-05	Jun 9, 2011	February 2009 (Genome Reference Consortium GRCh37)
g	206108_s_at	SRSF6	serine/arginine-rich splicing factor 6	chr20q12-q13.1	6431	2.1	-0.12	-0.3	-1.11	-0.56	-0.38	1.7e-26	0.73	0.36	0.00023	0.0076	0.12	Jun 9, 2011	February 2009 (Genome Reference Consortium GRCh37)
g	209207_s_at	SEC22B	SEC22 vesicle trafficking protein homolog B (S. cerevisiae) (gene/pseudogene)	chr1q21.1	9554	0.7	-0.08	0.21	-0.26	-0.25	-0.3	2.4e-23	0.48	0.046	0.023	0.00056	0.00012	Jun 9, 2011	February 2009 (Genome Reference Consortium GRCh37)
g	1552711_a_at	CYB5D1	cytochrome b5 domain containing 1	chr17p13.1	124637	0.71	-0.11	0.19	-0.22	-0.3	-0.25	2.8e-27	0.33	0.057	0.046	6.8e-06	0.00095	Jun 9, 2011	February 2009 (Genome Reference Consortium GRCh37)
g	214617_at	PRF1	perforin 1 (pore forming protein)	chr10q22	5551	1.08	0.36	-0.52	-0.16	-0.27	-0.43	2.6e-23	0.028	0.00049	0.44	0.017	0.00037	Jun 9, 2011	February 2009 (Genome Reference Consortium GRCh37)
g	214442_s_at	PIAS2	protein inhibitor of activated STAT, 2	chr18q21.1	9063	0.71	-0.13	0.27	-0.14	-0.37	-0.24	3.3e-23	0.27	0.0095	0.27	1.3e-07	0.0028	Jun 9, 2011	February 2009 (Genome Reference Consortium GRCh37)
g	208103_s_at	ANP32E	acidic (leucine-rich) nuclear phosphoprotein 32 family, member E	chr1q21.2	81611	1.18	0.02	0.09	-0.76	-0.3	-0.38	4.5e-25	0.94	0.65	6.9e-06	0.014	0.0041	Jun 9, 2011	February 2009 (Genome Reference Consortium GRCh37)
g	238725_at	IRF1	interferon regulatory factor 1	chr5q31.1	3659	1.04	-0.04	-0.15	-0.21	-0.26	-0.4	2.4e-26	0.83	0.34	0.24	0.011	0.00027	Jun 9, 2011	February 2009 (Genome Reference Consortium GRCh37)
g	227134_at	SYTL1	synaptotagmin-like 1	chr1p36.11	84958	1.07	0.02	0.99	-0.25	-0.91	-0.43	1.5e-18	0.95	4.3e-11	0.23	3.6e-16	0.0014	Jun 9, 2011	February 2009 (Genome Reference Consortium GRCh37)
g	230033_at	C19orf51	chromosome 19 open reading frame 51	chr19q13.4	352909	0.59	-0.04	0.13	-0.22	-0.24	-0.19	1.3e-23	0.68	0.17	0.023	4.6e-05	0.0038	Jun 9, 2011	February 2009 (Genome Reference Consortium GRCh37)
g	226459_at	PIK3AP1	phosphoinositide-3-kinase adaptor protein 1	chr10q24.1	118788	1.29	0.67	-0.19	-0.26	-0.24	-0.99	3.9e-28	7.3e-05	0.33	0.22	0.063	4.1e-16	Jun 9, 2011	February 2009 (Genome Reference Consortium GRCh37)
g	1552678_a_at	USP28	ubiquitin specific peptidase 28	chr11q23	57646	0.65	-0.2	-0.07	-0.35	-0.16	-0.06	1.5e-24	0.039	0.51	0.00031	0.023	0.49	Jun 9, 2011	February 2009 (Genome Reference Consortium GRCh37)
g	203116_s_at	FECH	ferrochelatase	chr18q21.3	2235	0.83	0.14	0.15	-0.08	-0.38	-0.45	3.1e-27	0.25	0.22	0.61	6e-07	6e-08	Jun 9, 2011	February 2009 (Genome Reference Consortium GRCh37)
g	210606_x_at	KLRD1	killer cell lectin-like receptor subfamily D, member 1	chr12p13	3824	0.75	0.47	-0.35	-0.09	-0.16	-0.47	9.9e-23	1.2e-05	0.0011	0.53	0.052	3.2e-09	Jun 9, 2011	February 2009 (Genome Reference Consortium GRCh37)
g	231837_at	USP28	ubiquitin specific peptidase 28	chr11q23	57646	0.72	-0.3	-0.1	-0.4	-0.15	-0.02	1.9e-26	0.0024	0.36	0.00011	0.038	0.82	Jun 9, 2011	February 2009 (Genome Reference Consortium GRCh37)
g	218058_at	CXXC1	CXXC finger protein 1	chr18q12	30827	0.54	-0.02	0.08	-0.1	-0.25	-0.19	2e-25	0.86	0.38	0.3	1.2e-06	0.0017	Jun 9, 2011	February 2009 (Genome Reference Consortium GRCh37)
g	1562921_at	---	---	---	---	1.18	-0.58	0.62	-0.5	-0.4	-0.41	1.1e-24	0.00043	7.8e-05	0.0057	0.00065	0.0018	Jun 9, 2011	February 2009 (Genome Reference Consortium GRCh37)
g	243259_at	ATXN7	ataxin 7	chr3p21.1-p12	6314	0.68	-0.08	-0.02	-0.27	-0.18	-0.22	8.7e-25	0.49	0.89	0.013	0.013	0.0049	Jun 9, 2011	February 2009 (Genome Reference Consortium GRCh37)
g	223694_at	TRIM7	tripartite motif-containing 7	chr5q35.3	81786	1.51	-0.06	0.86	-0.36	-0.83	-0.74	1.2e-32	0.82	3.7e-07	0.1	2e-11	7e-08	Jun 9, 2011	February 2009 (Genome Reference Consortium GRCh37)
g	221190_s_at	C18orf8	chromosome 18 open reading frame 8	chr18q11.2	29919	0.63	0.01	-0.02	-0.04	-0.24	-0.27	8.9e-26	0.92	0.86	0.75	0.00012	4.7e-05	Jun 9, 2011	February 2009 (Genome Reference Consortium GRCh37)
g	35201_at	HNRNPL	heterogeneous nuclear ribonucleoprotein L	chr19q13.2	3191	1.26	-0.22	-0.1	-0.61	-0.34	-0.23	6.7e-30	0.22	0.63	0.00038	0.0043	0.096	Jun 9, 2011	February 2009 (Genome Reference Consortium GRCh37)
g	227014_at	ASPHD2	aspartate beta-hydroxylase domain containing 2	chr22q12.1	57168	1.28	-0.07	0.4	-0.14	-0.62	-0.59	8e-33	0.73	0.014	0.52	5.1e-09	6.2e-07	Jun 9, 2011	February 2009 (Genome Reference Consortium GRCh37)
g	222110_at	SENP5	SUMO1/sentrin specific peptidase 5	chr3q29	205564	0.67	-0.03	-0.05	-0.26	-0.22	-0.16	3.5e-31	0.78	0.61	0.006	0.0002	0.022	Jun 9, 2011	February 2009 (Genome Reference Consortium GRCh37)
g	225187_at	KIAA1967	KIAA1967	chr8p22	57805	0.95	-0.15	-0.01	-0.43	-0.39	-0.08	1.8e-24	0.31	0.95	0.0032	3.2e-05	0.52	Jun 9, 2011	February 2009 (Genome Reference Consortium GRCh37)
g	1560503_a_at	LOC100130275	hypothetical LOC100130275	chr6p24.3	100130275	0.85	-0.16	0.24	-0.36	-0.33	-0.27	4.4e-32	0.19	0.027	0.0016	7.1e-06	0.0015	Jun 9, 2011	February 2009 (Genome Reference Consortium GRCh37)
g	31874_at	GAS2L1	growth arrest-specific 2 like 1	chr22q12.2	10634	0.94	0.41	-0.04	-0.15	-0.37	-0.55	1.7e-27	0.0014	0.81	0.37	2.9e-05	2.5e-09	Jun 9, 2011	February 2009 (Genome Reference Consortium GRCh37)
g	212272_at	LPIN1	lipin 1	chr2p25.1	23175	0.78	-0.2	0.07	-0.33	-0.32	-0.1	6.7e-24	0.11	0.58	0.0073	4.5e-05	0.32	Jun 9, 2011	February 2009 (Genome Reference Consortium GRCh37)
g	202419_at	KDSR	3-ketodihydrosphingosine reductase	chr18q21.3	2531	0.66	0.07	-0.16	-0.3	-0.08	-0.28	8.3e-26	0.54	0.11	0.0021	0.29	6e-05	Jun 9, 2011	February 2009 (Genome Reference Consortium GRCh37)
g	202072_at	HNRNPL	heterogeneous nuclear ribonucleoprotein L	chr19q13.2	3191	1.35	-0.16	-0.11	-0.65	-0.4	-0.25	2.6e-29	0.43	0.61	0.00051	0.0015	0.1	Jun 9, 2011	February 2009 (Genome Reference Consortium GRCh37)
g	219062_s_at	ZCCHC2	zinc finger, CCHC domain containing 2	chr18q21.33	54877	0.79	0.06	0.15	-0.14	-0.27	-0.46	1.6e-23	0.65	0.25	0.32	0.001	4e-08	Jun 9, 2011	February 2009 (Genome Reference Consortium GRCh37)
g	222841_s_at	TIMM22	translocase of inner mitochondrial membrane 22 homolog (yeast)	chr17p13	29928	0.75	-0.09	-0.02	-0.21	-0.33	-0.11	2.4e-25	0.44	0.9	0.078	4.1e-06	0.21	Jun 9, 2011	February 2009 (Genome Reference Consortium GRCh37)
g	241813_at	MBD1	methyl-CpG binding domain protein 1	chr18q21	4152	0.88	-0.16	0.06	-0.27	-0.27	-0.29	7e-29	0.23	0.68	0.042	0.0012	0.0011	Jun 9, 2011	February 2009 (Genome Reference Consortium GRCh37)
g	212173_at	AK2	adenylate kinase 2	chr1p34	204	0.66	-0.18	0.18	-0.21	-0.24	-0.22	3.9e-29	0.051	0.05	0.032	8e-05	0.00088	Jun 9, 2011	February 2009 (Genome Reference Consortium GRCh37)
g	1554047_at	TXNDC9	thioredoxin domain containing 9	chr2q11.2	10190	0.83	-0.05	-0.05	-0.37	-0.17	-0.29	4.4e-40	0.66	0.7	0.00017	0.013	5.5e-05	Jun 9, 2011	February 2009 (Genome Reference Consortium GRCh37)
g	202748_at	GBP2	guanylate binding protein 2, interferon-inducible	chr1p22.2	2634	0.7	0.83	-0.23	0.02	-0.21	-0.7	1.9e-11	4.6e-10	0.14	0.93	0.048	7.9e-12	Jun 9, 2011	February 2009 (Genome Reference Consortium GRCh37)
g	64474_g_at	DGCR8	DiGeorge syndrome critical region gene 8	chr22q11.2	54487	0.63	-0.1	-0.02	-0.25	-0.13	-0.21	4.1e-24	0.33	0.86	0.011	0.051	0.0029	Jun 9, 2011	February 2009 (Genome Reference Consortium GRCh37)
g	242037_at	---	---	---	---	0.97	-0.22	0.48	-0.26	-0.46	-0.4	2.3e-24	0.14	0.00023	0.11	1.2e-06	0.00016	Jun 9, 2011	February 2009 (Genome Reference Consortium GRCh37)
g	207795_s_at	KLRD1	killer cell lectin-like receptor subfamily D, member 1	chr12p13	3824	0.67	0.38	-0.31	-0.09	-0.15	-0.38	1.2e-22	0.0001	0.0011	0.48	0.041	9.5e-08	Jun 9, 2011	February 2009 (Genome Reference Consortium GRCh37)
g	209969_s_at	STAT1	signal transducer and activator of transcription 1, 91kDa	chr2q32.2	6772	1.25	0.22	-0.45	-0.52	-0.04	-0.63	2.1e-23	0.27	0.013	0.0093	0.8	3.1e-06	Jun 9, 2011	February 2009 (Genome Reference Consortium GRCh37)
g	204653_at	TFAP2A	transcription factor AP-2 alpha (activating enhancer binding protein 2 alpha)	chr6p24	7020	1.69	0.39	1.06	-0.75	-0.84	-1.07	6.6e-26	0.13	4.8e-07	0.0031	1.1e-07	2.5e-10	Jun 9, 2011	February 2009 (Genome Reference Consortium GRCh37)
g	207018_s_at	RAB27B	RAB27B, member RAS oncogene family	chr18q21.2	5874	0.68	-0.08	0.45	-0.12	-0.43	-0.3	1.2e-23	0.51	5.1e-07	0.36	2.6e-11	4.5e-05	Jun 9, 2011	February 2009 (Genome Reference Consortium GRCh37)
g	202531_at	IRF1	interferon regulatory factor 1	chr5q31.1	3659	0.88	0	-0.24	-0.19	-0.21	-0.29	2.1e-25	0.98	0.063	0.19	0.021	0.003	Jun 9, 2011	February 2009 (Genome Reference Consortium GRCh37)
g	37145_at	GNLY	granulysin	chr2p11.2	10578	1.51	0.15	-0.48	-0.35	-0.37	-0.52	1e-31	0.49	0.013	0.12	0.0074	0.00042	Jun 9, 2011	February 2009 (Genome Reference Consortium GRCh37)
g	219624_at	BAG4	BCL2-associated athanogene 4	chr8p11.23	9530	0.88	0.05	-0.05	-0.36	-0.3	-0.25	3.2e-27	0.74	0.73	0.0053	0.00041	0.0087	Jun 9, 2011	February 2009 (Genome Reference Consortium GRCh37)
g	200967_at	PPIB	peptidylprolyl isomerase B (cyclophilin B)	chr15q21-q22	5479	0.73	0.09	-0.06	-0.43	-0.21	-0.18	2.1e-23	0.46	0.62	8.9e-05	0.005	0.034	Jun 9, 2011	February 2009 (Genome Reference Consortium GRCh37)
g	238353_at	RASL11A	RAS-like, family 11, member A	chr13q12.2	387496	0.95	-0.23	0.09	-0.36	-0.34	-0.2	1.5e-23	0.12	0.6	0.02	0.00048	0.082	Jun 9, 2011	February 2009 (Genome Reference Consortium GRCh37)
g	242335_at	SLC25A37	solute carrier family 25, member 37	chr8p21.2	51312	0.71	0.05	0.21	-0.35	-0.34	-0.23	4.2e-24	0.71	0.047	0.0013	1.3e-06	0.0046	Jun 9, 2011	February 2009 (Genome Reference Consortium GRCh37)
g	206858_s_at	HOXC6	homeobox C6	chr12q13.3	3223	2.21	1.53	-0.25	-1.1	-0.84	-1.12	3.9e-23	6.6e-07	0.51	0.0015	0.00021	3e-06	Jun 9, 2011	February 2009 (Genome Reference Consortium GRCh37)
g	204415_at	IFI6	interferon, alpha-inducible protein 6	chr1p35	2537	1.88	0.4	-0.24	-0.79	-0.45	-0.81	3.3e-28	0.15	0.39	0.0036	0.015	1.5e-05	Jun 9, 2011	February 2009 (Genome Reference Consortium GRCh37)
g	228708_at	RAB27B	RAB27B, member RAS oncogene family	chr18q21.2	5874	1.64	-0.27	1.59	0.34	-1.28	-1.07	5.3e-18	0.39	9.7e-12	0.32	2.8e-13	5e-08	Jun 9, 2011	February 2009 (Genome Reference Consortium GRCh37)
g	1555247_a_at	FNIP1 /// RAPGEF6	folliculin interacting protein 1 /// Rap guanine nucleotide exchange factor (GEF) 6	chr5q23.3 /// chr5q31.1	51735 /// 96459	1.07	-0.34	-0.12	-0.46	-0.19	-0.23	6.6e-35	0.01	0.43	0.00082	0.055	0.028	Jun 9, 2011	February 2009 (Genome Reference Consortium GRCh37)
g	202625_at	LYN	v-yes-1 Yamaguchi sarcoma viral related oncogene homolog	chr8q13	4067	0.81	0.08	0.11	-0.39	-0.2	-0.4	6.1e-25	0.53	0.38	0.0015	0.014	1.5e-06	Jun 9, 2011	February 2009 (Genome Reference Consortium GRCh37)
g	219112_at	FNIP1 /// RAPGEF6	folliculin interacting protein 1 /// Rap guanine nucleotide exchange factor (GEF) 6	chr5q23.3 /// chr5q31.1	51735 /// 96459	0.84	-0.22	-0.05	-0.42	-0.17	-0.17	1.2e-31	0.053	0.68	0.00012	0.029	0.051	Jun 9, 2011	February 2009 (Genome Reference Consortium GRCh37)
g	1554696_s_at	TYMS	thymidylate synthetase	chr18p11.32	7298	1.13	-0.33	0.28	-0.66	-0.39	-0.21	1.3e-25	0.049	0.091	4.7e-05	0.00041	0.12	Jun 9, 2011	February 2009 (Genome Reference Consortium GRCh37)
g	201649_at	UBE2L6	ubiquitin-conjugating enzyme E2L 6	chr11q12	9246	0.97	0.31	-0.29	-0.28	-0.22	-0.45	3.1e-24	0.033	0.045	0.086	0.029	1.4e-05	Jun 9, 2011	February 2009 (Genome Reference Consortium GRCh37)
g	230093_at	RSPH1	radial spoke head 1 homolog (Chlamydomonas)	chr21q22.3	89765	1.05	-0.63	0.62	-0.11	-0.58	-0.28	8.4e-25	1e-05	5.4e-06	0.6	5.8e-09	0.022	Jun 9, 2011	February 2009 (Genome Reference Consortium GRCh37)
g	235175_at	GBP4	guanylate binding protein 4	chr1p22.2	115361	1.07	0.26	-0.42	-0.24	-0.16	-0.52	1.6e-24	0.12	0.0052	0.19	0.19	3.5e-06	Jun 9, 2011	February 2009 (Genome Reference Consortium GRCh37)
g	242594_at	BOD1L	biorientation of chromosomes in cell division 1-like	chr4p16.1	259282	0.9	-0.12	-0.25	-0.34	-0.23	-0.13	3.8e-23	0.43	0.068	0.02	0.016	0.28	Jun 9, 2011	February 2009 (Genome Reference Consortium GRCh37)
g	235024_at	PHF17	PHD finger protein 17	chr4q26-q27	79960	0.5	0.04	0.09	-0.17	-0.27	-0.14	1.6e-23	0.61	0.24	0.041	3.9e-08	0.02	Jun 9, 2011	February 2009 (Genome Reference Consortium GRCh37)
g	215505_s_at	STRN3	striatin, calmodulin binding protein 3	chr14q13-q21	29966	1.52	0.09	-0.05	-0.52	-0.51	-0.51	5.2e-43	0.66	0.8	0.0042	9.7e-06	7.3e-05	Jun 9, 2011	February 2009 (Genome Reference Consortium GRCh37)
g	205875_s_at	TREX1	three prime repair exonuclease 1	chr3p21.31	11277	0.58	-0.09	0.14	-0.14	-0.29	-0.16	8.8e-24	0.33	0.11	0.15	3.5e-07	0.022	Jun 9, 2011	February 2009 (Genome Reference Consortium GRCh37)
g	205841_at	JAK2	Janus kinase 2	chr9p24	3717	0.94	0.16	0.04	-0.16	-0.31	-0.52	6.1e-26	0.29	0.8	0.32	0.00074	6.1e-08	Jun 9, 2011	February 2009 (Genome Reference Consortium GRCh37)
g	213094_at	GPR126	G protein-coupled receptor 126	chr6q24.1	57211	1.85	-0.06	0.71	-0.01	-1.03	-0.9	3.1e-24	0.86	0.0071	0.98	5.6e-09	4.3e-06	Jun 9, 2011	February 2009 (Genome Reference Consortium GRCh37)
g	223545_at	FANCD2	Fanconi anemia, complementation group D2	chr3p26	2177	0.8	-0.34	0.09	-0.46	-0.24	-0.07	1.1e-28	0.0015	0.44	2.4e-05	0.0012	0.51	Jun 9, 2011	February 2009 (Genome Reference Consortium GRCh37)
g	225636_at	STAT2	signal transducer and activator of transcription 2, 113kDa	chr12q13.3	6773	0.59	0.67	-0.37	-0.09	-0.01	-0.6	4e-15	2.9e-12	0.00022	0.52	0.92	7.8e-16	Jun 9, 2011	February 2009 (Genome Reference Consortium GRCh37)
g	204519_s_at	PLLP	plasmolipin	chr16q13	51090	1.3	-0.03	0.33	0.64	-1.03	-0.52	2.5e-19	0.91	0.13	0.0045	1.5e-14	0.0011	Jun 9, 2011	February 2009 (Genome Reference Consortium GRCh37)
g	219211_at	USP18	ubiquitin specific peptidase 18	chr22q11.21	11274	1.25	0.12	-0.03	-0.48	-0.26	-0.61	7.1e-30	0.53	0.89	0.0062	0.027	3.7e-07	Jun 9, 2011	February 2009 (Genome Reference Consortium GRCh37)
g	217388_s_at	KYNU	kynureninase (L-kynurenine hydrolase)	chr2q22.2	8942	1.41	1.1	-0.16	-0.47	-0.38	-1.09	4.5e-19	3.1e-07	0.56	0.069	0.024	1.6e-11	Jun 9, 2011	February 2009 (Genome Reference Consortium GRCh37)
g	205966_at	TAF13	TAF13 RNA polymerase II, TATA box binding protein (TBP)-associated factor, 18kDa	chr1p13.3	6884	0.65	-0.09	-0.01	-0.2	-0.22	-0.16	4.2e-23	0.38	0.93	0.064	0.0012	0.035	Jun 9, 2011	February 2009 (Genome Reference Consortium GRCh37)
g	202589_at	TYMS	thymidylate synthetase	chr18p11.32	7298	1.05	-0.27	0.32	-0.65	-0.36	-0.24	6.4e-26	0.087	0.034	1.4e-05	0.00039	0.05	Jun 9, 2011	February 2009 (Genome Reference Consortium GRCh37)
g	227458_at	CD274	CD274 molecule	chr9p24	29126	1.16	0.7	-0.38	-0.47	-0.31	-0.58	9.2e-23	2.5e-05	0.032	0.013	0.012	6.2e-06	Jun 9, 2011	February 2009 (Genome Reference Consortium GRCh37)
g	209208_at	MPDU1	mannose-P-dolichol utilization defect 1	chr17p13.1-p12	9526	0.59	-0.31	0.28	0.14	-0.53	-0.02	4.3e-15	0.004	0.0067	0.27	1.8e-14	0.89	Jun 9, 2011	February 2009 (Genome Reference Consortium GRCh37)
g	200968_s_at	PPIB	peptidylprolyl isomerase B (cyclophilin B)	chr15q21-q22	5479	0.81	0.1	-0.11	-0.48	-0.24	-0.17	7.9e-23	0.46	0.4	9.1e-05	0.0051	0.085	Jun 9, 2011	February 2009 (Genome Reference Consortium GRCh37)
g	206332_s_at	IFI16	interferon, gamma-inducible protein 16	chr1q22	3428	0.69	1.14	0.23	-0.25	-0.3	-0.92	1.5e-07	3.6e-12	0.25	0.25	0.022	6.2e-13	Jun 9, 2011	February 2009 (Genome Reference Consortium GRCh37)
g	200814_at	PSME1	proteasome (prosome, macropain) activator subunit 1 (PA28 alpha)	chr14q11.2	5720	0.54	0.03	0.02	-0.12	-0.24	-0.18	2.3e-23	0.79	0.82	0.2	1.3e-05	0.0038	Jun 9, 2011	February 2009 (Genome Reference Consortium GRCh37)
g	226833_at	CYB5D1	cytochrome b5 domain containing 1	chr17p13.1	124637	0.82	-0.16	0.22	-0.27	-0.36	-0.23	2.5e-25	0.21	0.069	0.04	3.7e-06	0.013	Jun 9, 2011	February 2009 (Genome Reference Consortium GRCh37)
h	221091_at	INSL5	insulin-like 5	chr1p31.3	10022	-0.27	-0.31	-0.34	1.58	-0.38	0.23	0.038	0.075	0.042	1e-28	0.00078	0.098	Jun 9, 2011	February 2009 (Genome Reference Consortium GRCh37)
h	1553828_at	FAM55A	family with sequence similarity 55, member A	chr11q23.2	120400	-0.65	-1.69	1.03	2.03	-0.49	0.31	0.003	6.3e-11	8e-05	1.2e-14	0.017	0.2	Jun 9, 2011	February 2009 (Genome Reference Consortium GRCh37)
h	207504_at	CA7	carbonic anhydrase VII	chr16q22.1	766	-0.06	-0.16	0.09	0.61	-0.22	0	0.41	0.038	0.25	4.9e-19	2.4e-05	1	Jun 9, 2011	February 2009 (Genome Reference Consortium GRCh37)
h	1552583_s_at	ABCC13	ATP-binding cassette, sub-family C (CFTR/MRP), member 13, pseudogene	chr21q11.2	150000	-0.1	-0.37	0.11	0.92	-0.22	-0.02	0.22	0.00013	0.32	5.3e-26	0.0018	0.85	Jun 9, 2011	February 2009 (Genome Reference Consortium GRCh37)
h	205593_s_at	PDE9A	phosphodiesterase 9A	chr21q22.3	5152	-0.37	-0.22	0.4	1.27	-0.49	0.07	0.0089	0.28	0.028	3.1e-14	7.9e-05	0.7	Jun 9, 2011	February 2009 (Genome Reference Consortium GRCh37)
h	231698_at	FLJ36848	hypothetical LOC647115	chr2p15	647115	-0.13	-0.15	0.03	0.69	-0.15	-0.02	0.075	0.11	0.79	3.6e-18	0.017	0.82	Jun 9, 2011	February 2009 (Genome Reference Consortium GRCh37)
h	238862_at	MFSD4	major facilitator superfamily domain containing 4	chr1q32.1	148808	0.01	-0.54	0.06	1.15	-0.34	0.02	0.95	3.3e-05	0.7	1.6e-21	0.00031	0.92	Jun 9, 2011	February 2009 (Genome Reference Consortium GRCh37)
h	205185_at	SPINK5	serine peptidase inhibitor, Kazal type 5	chr5q32	11005	0.07	-0.84	0.01	2.22	-0.81	0.13	0.76	0.00022	0.98	3.7e-28	1.5e-07	0.56	Jun 9, 2011	February 2009 (Genome Reference Consortium GRCh37)
h	221259_s_at	TEX11	testis expressed 11	chrXq13.1	56159	-0.12	-0.18	0.08	0.59	-0.17	0.03	0.098	0.045	0.43	1.4e-13	0.0053	0.72	Jun 9, 2011	February 2009 (Genome Reference Consortium GRCh37)
h	204697_s_at	CHGA	chromogranin A (parathyroid secretory protein 1)	chr14q32	1113	-0.22	-0.4	-0.01	1.56	-0.45	0.12	0.079	0.011	0.94	4.9e-31	1.7e-05	0.39	Jun 9, 2011	February 2009 (Genome Reference Consortium GRCh37)
h	239273_s_at	MMP28	matrix metallopeptidase 28	chr17q21.1	79148	0.3	0.23	0.4	1.29	-0.78	-0.45	0.017	0.18	0.011	1.2e-19	1.2e-14	0.00012	Jun 9, 2011	February 2009 (Genome Reference Consortium GRCh37)
h	226492_at	SEMA6D	sema domain, transmembrane domain (TM), and cytoplasmic domain, (semaphorin) 6D	chr15q21.1	80031	-0.34	-0.41	-0.81	1.76	-0.09	0.21	0.066	0.088	8.7e-05	6.7e-18	0.62	0.27	Jun 9, 2011	February 2009 (Genome Reference Consortium GRCh37)
h	231021_at	SLC6A19	solute carrier family 6 (neutral amino acid transporter), member 19	chr5p15.33	340024	0.03	-0.17	-0.03	0.63	-0.2	-0.02	0.7	0.024	0.71	2.2e-21	8.8e-05	0.81	Jun 9, 2011	February 2009 (Genome Reference Consortium GRCh37)
h	215039_at	HS2ST1 /// LOC339524	heparan sulfate 2-O-sulfotransferase 1 /// hypothetical LOC339524	chr1p22.3	339524 /// 9653	0.04	0.63	-0.18	0.63	-0.32	-0.25	0.61	4e-15	0.053	4.4e-14	1.3e-07	0.00027	Jun 9, 2011	February 2009 (Genome Reference Consortium GRCh37)
h	201427_s_at	SEPP1	selenoprotein P, plasma, 1	chr5q31	6414	-0.89	0.23	-0.28	1.53	0.01	0.02	1.2e-08	0.34	0.23	2.1e-14	0.96	0.95	Jun 9, 2011	February 2009 (Genome Reference Consortium GRCh37)
h	205694_at	TYRP1	tyrosinase-related protein 1	chr9p23	7306	-0.16	0.23	-0.41	0.98	-0.04	-0.19	0.15	0.11	0.0011	1.6e-15	0.7	0.09	Jun 9, 2011	February 2009 (Genome Reference Consortium GRCh37)
h	206134_at	ADAMDEC1	ADAM-like, decysin 1	chr8p21.2	27299	-0.26	-0.7	-0.35	2.14	-0.34	0.09	0.3	0.018	0.26	5.5e-16	0.12	0.76	Jun 9, 2011	February 2009 (Genome Reference Consortium GRCh37)
h	1558324_a_at	TMEM72	transmembrane protein 72	chr10q11.21	643236	-0.12	-0.25	-0.1	0.74	-0.14	0.08	0.05	0.0011	0.24	3.3e-28	0.01	0.25	Jun 9, 2011	February 2009 (Genome Reference Consortium GRCh37)
h	229839_at	SCARA5	scavenger receptor class A, member 5 (putative)	chr8p21.1	286133	-0.1	-0.13	0	1.71	-0.68	0.03	0.5	0.5	1	4.1e-32	9.3e-10	0.89	Jun 9, 2011	February 2009 (Genome Reference Consortium GRCh37)
h	235849_at	SCARA5	scavenger receptor class A, member 5 (putative)	chr8p21.1	286133	-0.28	-0.13	0.04	1.53	-0.5	0.05	0.017	0.43	0.82	3.6e-35	2.1e-07	0.74	Jun 9, 2011	February 2009 (Genome Reference Consortium GRCh37)
h	224027_at	CCL28	chemokine (C-C motif) ligand 28	chr5p12	56477	0.07	-1.15	0.49	1.6	-0.71	0.21	0.74	1.6e-09	0.018	4e-17	3.1e-07	0.24	Jun 9, 2011	February 2009 (Genome Reference Consortium GRCh37)
h	207222_at	PLA2G10	phospholipase A2, group X	chr16p13.1-p12	8399	0.11	-0.71	0.57	1.68	-0.81	-0.05	0.52	9.8e-05	0.0014	5.7e-24	3.1e-11	0.78	Jun 9, 2011	February 2009 (Genome Reference Consortium GRCh37)
h	205523_at	HAPLN1	hyaluronan and proteoglycan link protein 1	chr5q14.3	1404	-0.23	-0.52	-0.06	1.04	-0.12	0.1	0.016	8.5e-06	0.7	5.8e-22	0.21	0.33	Jun 9, 2011	February 2009 (Genome Reference Consortium GRCh37)
h	207080_s_at	PYY	peptide YY	chr17q21.1	5697	0	-0.52	-0.32	2.18	-0.55	-0.04	0.98	0.0038	0.092	4.6e-51	6.1e-06	0.81	Jun 9, 2011	February 2009 (Genome Reference Consortium GRCh37)
h	204130_at	HSD11B2	hydroxysteroid (11-beta) dehydrogenase 2	chr16q22	3291	-0.46	-1.7	0.52	1.6	-0.31	0.51	0.0046	2.5e-21	0.011	2e-17	0.038	0.0014	Jun 9, 2011	February 2009 (Genome Reference Consortium GRCh37)
h	227190_at	TMEM37	transmembrane protein 37	chr2q14.2	140738	-0.45	-0.39	-0.12	0.99	-0.12	0.31	2.1e-05	0.006	0.48	6.3e-14	0.26	0.0057	Jun 9, 2011	February 2009 (Genome Reference Consortium GRCh37)
h	205480_s_at	UGP2	UDP-glucose pyrophosphorylase 2	chr2p14-p13	7360	-0.19	0.06	0.03	0.67	-0.11	-0.11	0.0071	0.56	0.77	2.8e-15	0.094	0.16	Jun 9, 2011	February 2009 (Genome Reference Consortium GRCh37)
h	1559977_a_at	SLC25A34	solute carrier family 25, member 34	chr1p36.21	284723	-0.02	-0.13	-0.07	0.56	-0.12	-0.02	0.69	0.048	0.29	4.2e-23	0.0075	0.77	Jun 9, 2011	February 2009 (Genome Reference Consortium GRCh37)
h	1566115_at	---	---	---	---	-0.16	-0.34	0.24	0.71	-0.12	-0.07	0.028	0.00015	0.0097	2.7e-17	0.088	0.41	Jun 9, 2011	February 2009 (Genome Reference Consortium GRCh37)
h	231669_at	SEPP1	Selenoprotein P, plasma, 1	chr5q31	6414	-0.32	-0.33	-0.08	0.89	0	0.04	0.0014	0.013	0.61	1.8e-13	1	0.77	Jun 9, 2011	February 2009 (Genome Reference Consortium GRCh37)
h	236264_at	LPHN3	latrophilin 3	chr4q13.1	23284	-0.22	-0.2	0.17	0.56	-0.14	0.06	7.2e-05	0.01	0.027	5.4e-16	0.0092	0.37	Jun 9, 2011	February 2009 (Genome Reference Consortium GRCh37)
h	242372_s_at	MFSD4	major facilitator superfamily domain containing 4	chr1q32.1	148808	-0.08	-0.65	0.1	1.35	-0.36	0.04	0.58	2.3e-06	0.54	1.2e-26	0.00032	0.78	Jun 9, 2011	February 2009 (Genome Reference Consortium GRCh37)
h	219796_s_at	CDHR5	cadherin-related family member 5	chr11p15.5	53841	-0.1	-0.67	-0.16	1.2	-0.21	0.16	0.43	2.3e-07	0.3	5e-22	0.045	0.19	Jun 9, 2011	February 2009 (Genome Reference Consortium GRCh37)
h	223597_at	ITLN1	intelectin 1 (galactofuranose binding)	chr1q21.3	55600	-0.4	-1.78	2.81	3.75	-2.13	-0.06	0.33	8.4e-05	1.5e-12	7.3e-19	1.5e-12	0.91	Jun 9, 2011	February 2009 (Genome Reference Consortium GRCh37)
h	226177_at	GLTP	glycolipid transfer protein	chr12q24.11	51228	0.26	0.05	-0.04	0.55	-0.29	-0.2	1.1e-05	0.55	0.64	8.2e-14	3.1e-08	0.0011	Jun 9, 2011	February 2009 (Genome Reference Consortium GRCh37)
h	240157_at	---	---	---	---	-0.16	-0.24	-0.02	0.7	-0.12	0.05	0.042	0.014	0.85	1.4e-15	0.08	0.56	Jun 9, 2011	February 2009 (Genome Reference Consortium GRCh37)
h	220075_s_at	CDHR5	cadherin-related family member 5	chr11p15.5	53841	-0.2	-1.05	-0.23	1.81	-0.28	0.26	0.26	7.7e-08	0.33	4.7e-22	0.074	0.14	Jun 9, 2011	February 2009 (Genome Reference Consortium GRCh37)
h	206422_at	GCG	glucagon	chr2q36-q37	2641	0.08	-0.81	-0.15	2.55	-0.73	-0.06	0.75	0.0015	0.64	4.6e-30	3e-05	0.83	Jun 9, 2011	February 2009 (Genome Reference Consortium GRCh37)
h	209867_s_at	LPHN3	latrophilin 3	chr4q13.1	23284	-0.22	-0.18	0.09	0.7	-0.19	0.08	0.00015	0.025	0.28	6.1e-24	0.00044	0.21	Jun 9, 2011	February 2009 (Genome Reference Consortium GRCh37)
h	221004_s_at	ITM2C	integral membrane protein 2C	chr2q37	81618	-0.03	-0.48	0.42	1.41	-0.73	0.1	0.86	0.0039	0.011	3.3e-21	1.7e-11	0.52	Jun 9, 2011	February 2009 (Genome Reference Consortium GRCh37)
h	214601_at	TPH1	tryptophan hydroxylase 1	chr11p15.3-p14	7166	-0.02	-0.25	0.22	0.81	-0.23	-0.17	0.87	0.023	0.044	2.7e-17	0.0021	0.056	Jun 9, 2011	February 2009 (Genome Reference Consortium GRCh37)
h	208037_s_at	MADCAM1	mucosal vascular addressin cell adhesion molecule 1	chr19p13.3	8174	-0.06	-0.27	0	0.61	-0.17	0.08	0.36	0.00052	1	8.9e-17	0.0021	0.26	Jun 9, 2011	February 2009 (Genome Reference Consortium GRCh37)
h	205200_at	CLEC3B	C-type lectin domain family 3, member B	chr3p22-p21.3	7123	-0.17	0.46	-0.29	1.04	-0.22	-0.22	0.15	0.00057	0.033	7.3e-17	0.028	0.045	Jun 9, 2011	February 2009 (Genome Reference Consortium GRCh37)
h	227969_at	LOC400960	hypothetical LOC400960	chr2p14	400960	0.17	0.01	-0.11	0.55	-0.17	-0.19	0.0052	0.89	0.17	4.9e-14	0.0029	0.0012	Jun 9, 2011	February 2009 (Genome Reference Consortium GRCh37)
h	241436_at	SCNN1G	sodium channel, nonvoltage-gated 1, gamma	chr16p12	6340	-0.12	-0.16	-0.17	0.91	-0.18	0.03	0.17	0.15	0.13	2.1e-22	0.014	0.76	Jun 9, 2011	February 2009 (Genome Reference Consortium GRCh37)
h	223587_s_at	AMN	amnionless homolog (mouse)	chr14q32.3	81693	0.06	-0.56	-0.01	1.23	-0.37	0.02	0.69	0.00014	0.97	9.2e-20	0.00037	0.9	Jun 9, 2011	February 2009 (Genome Reference Consortium GRCh37)
h	206784_at	AQP8	aquaporin 8	chr16p12	343	-0.39	-0.63	-0.32	2.41	-0.38	0.04	0.042	0.0094	0.21	2.4e-32	0.029	0.87	Jun 9, 2011	February 2009 (Genome Reference Consortium GRCh37)
h	223754_at	C2orf88	chromosome 2 open reading frame 88	chr2q32.2	84281	0.26	-0.53	0.45	1.54	-0.8	-0.15	0.041	0.00068	0.0033	1.3e-28	6.9e-15	0.28	Jun 9, 2011	February 2009 (Genome Reference Consortium GRCh37)
h	228195_at	C2orf88	chromosome 2 open reading frame 88	chr2q32.2	84281	0.16	-0.36	0.52	1.96	-0.86	-0.36	0.38	0.098	0.0084	7.7e-29	7.5e-11	0.028	Jun 9, 2011	February 2009 (Genome Reference Consortium GRCh37)
h	231580_at	LOC100506542	hypothetical LOC100506542	---	100506542	-0.33	-0.11	-0.19	0.84	-0.05	0.08	1.5e-05	0.31	0.069	1.1e-20	0.55	0.36	Jun 9, 2011	February 2009 (Genome Reference Consortium GRCh37)
h	209791_at	PADI2	peptidyl arginine deiminase, type II	chr1p36.13	11240	-0.35	-0.34	0.39	1.78	-0.63	0.01	0.033	0.12	0.067	2.2e-22	6.2e-06	0.95	Jun 9, 2011	February 2009 (Genome Reference Consortium GRCh37)
h	206209_s_at	CA4	carbonic anhydrase IV	chr17q23	762	-0.52	-1.53	-0.63	3.78	-1.08	0.93	0.052	8.5e-07	0.064	4.4e-44	9.9e-07	0.00016	Jun 9, 2011	February 2009 (Genome Reference Consortium GRCh37)
h	206637_at	P2RY14	purinergic receptor P2Y, G-protein coupled, 14	chr3q24-q25.1	9934	0.11	0.67	-0.59	1.33	-0.41	-0.33	0.5	0.00013	0.00046	1.2e-15	0.0013	0.022	Jun 9, 2011	February 2009 (Genome Reference Consortium GRCh37)
h	210738_s_at	SLC4A4	solute carrier family 4, sodium bicarbonate cotransporter, member 4	chr4q21	8671	0.34	-0.44	0.07	1.86	-0.71	-0.28	0.018	0.016	0.76	1e-33	1.4e-09	0.055	Jun 9, 2011	February 2009 (Genome Reference Consortium GRCh37)
h	207432_at	BEST2	bestrophin 2	chr19p13.2	54831	-0.29	-0.6	0.48	2.07	-0.65	-0.09	0.047	0.00062	0.0058	5.3e-45	4e-08	0.6	Jun 9, 2011	February 2009 (Genome Reference Consortium GRCh37)
h	220645_at	FAM55D	family with sequence similarity 55, member D	chr11q23.2	54827	-1.02	-1.59	0.63	2.62	-0.18	0.18	6.1e-06	2.2e-08	0.044	9.4e-22	0.47	0.52	Jun 9, 2011	February 2009 (Genome Reference Consortium GRCh37)
h	241765_at	CPM	carboxypeptidase M	chr12q14.3	1368	0.03	0.12	-0.06	0.61	-0.21	-0.14	0.71	0.2	0.54	1.2e-14	0.00038	0.042	Jun 9, 2011	February 2009 (Genome Reference Consortium GRCh37)
h	211494_s_at	SLC4A4	solute carrier family 4, sodium bicarbonate cotransporter, member 4	chr4q21	8671	0.38	-0.58	0.24	1.45	-0.59	-0.28	0.0022	0.00021	0.16	2.4e-24	3.3e-08	0.029	Jun 9, 2011	February 2009 (Genome Reference Consortium GRCh37)
h	226950_at	ACVRL1	activin A receptor type II-like 1	chr12q11-q14	94	-0.34	-0.36	0.23	1.03	-0.3	0.14	0.00058	0.0061	0.089	8.2e-19	0.00072	0.19	Jun 9, 2011	February 2009 (Genome Reference Consortium GRCh37)
h	238750_at	CCL28	chemokine (C-C motif) ligand 28	chr5p12	56477	0.02	-1.5	0.81	1.88	-0.93	0.34	0.95	4e-12	0.00026	4.9e-18	3.5e-09	0.092	Jun 9, 2011	February 2009 (Genome Reference Consortium GRCh37)
h	1563692_at	---	---	---	---	-0.42	-0.71	-0.49	1.47	0.13	0.16	0.0066	0.00026	0.012	1.2e-15	0.43	0.38	Jun 9, 2011	February 2009 (Genome Reference Consortium GRCh37)
h	206208_at	CA4	carbonic anhydrase IV	chr17q23	762	-0.43	-0.91	-0.33	2.57	-0.73	0.57	0.015	2.1e-05	0.16	2.1e-44	9.3e-07	0.00085	Jun 9, 2011	February 2009 (Genome Reference Consortium GRCh37)
h	230135_at	HHIP	hedgehog interacting protein	chr4q28-q32	64399	-0.7	0.18	-0.18	1.29	0.15	-0.22	3.3e-09	0.33	0.32	5.7e-18	0.25	0.12	Jun 9, 2011	February 2009 (Genome Reference Consortium GRCh37)
h	242317_at	HIGD1A	HIG1 hypoxia inducible domain family, member 1A	chr3p22.1	25994	-0.07	-0.58	0.19	0.98	-0.16	-0.08	0.62	1.4e-05	0.22	6.8e-14	0.12	0.53	Jun 9, 2011	February 2009 (Genome Reference Consortium GRCh37)
h	228706_s_at	CLDN23	claudin 23	chr8p23.1	137075	-0.05	-0.36	-0.36	1.07	-0.17	0.11	0.69	0.0048	0.0031	6.8e-21	0.063	0.35	Jun 9, 2011	February 2009 (Genome Reference Consortium GRCh37)
h	239994_at	---	---	---	---	0.12	-0.17	0.42	1.8	-0.91	-0.21	0.51	0.44	0.031	3.6e-26	3.1e-13	0.21	Jun 9, 2011	February 2009 (Genome Reference Consortium GRCh37)
h	218756_s_at	DHRS11	dehydrogenase/reductase (SDR family) member 11	chr17q12	79154	-0.13	-1.43	-0.29	1.44	0	0.31	0.43	3.2e-18	0.14	2.8e-17	0.98	0.04	Jun 9, 2011	February 2009 (Genome Reference Consortium GRCh37)
h	210107_at	CLCA1	chloride channel accessory 1	chr1p22.3	1179	-0.49	-2.5	2.97	4.11	-2.36	0.39	0.29	5.5e-07	7.8e-11	2.3e-17	5.6e-12	0.41	Jun 9, 2011	February 2009 (Genome Reference Consortium GRCh37)
h	224240_s_at	CCL28	chemokine (C-C motif) ligand 28	chr5p12	56477	-0.03	-0.87	0.41	1.11	-0.51	0.23	0.85	7.7e-12	0.0023	5.3e-18	3.8e-08	0.044	Jun 9, 2011	February 2009 (Genome Reference Consortium GRCh37)
h	238143_at	LOC646627	phospholipase inhibitor	chr1q44	646627	-0.7	-1.25	0.48	2.55	-0.6	0.33	0.0022	1.1e-05	0.13	7.5e-22	0.0042	0.2	Jun 9, 2011	February 2009 (Genome Reference Consortium GRCh37)
h	210174_at	NR5A2	nuclear receptor subfamily 5, group A, member 2	chr1q32.1	2494	-0.01	-0.66	-0.31	1.27	-0.16	0.08	0.94	8.3e-05	0.084	1.1e-15	0.21	0.63	Jun 9, 2011	February 2009 (Genome Reference Consortium GRCh37)
h	220026_at	CLCA4	chloride channel accessory 4	chr1p31-p22	22802	-0.2	-1.73	0.18	4.09	-1.63	0.69	0.63	2.3e-05	0.73	3e-28	6.3e-09	0.049	Jun 9, 2011	February 2009 (Genome Reference Consortium GRCh37)
h	231626_at	---	---	---	---	-0.1	-0.24	0.1	0.8	-0.14	-0.12	0.22	0.011	0.31	3.6e-22	0.041	0.12	Jun 9, 2011	February 2009 (Genome Reference Consortium GRCh37)
h	207140_at	ALPI	alkaline phosphatase, intestinal	chr2q37.1	248	-0.04	-0.15	-0.03	0.56	-0.2	0.06	0.6	0.066	0.79	7.3e-15	0.00029	0.42	Jun 9, 2011	February 2009 (Genome Reference Consortium GRCh37)
h	204719_at	ABCA8	ATP-binding cassette, sub-family A (ABC1), member 8	chr17q24	10351	-0.39	1.61	-0.68	1.64	-0.4	-0.52	0.023	1e-17	0.00077	3.5e-17	0.0086	0.0015	Jun 9, 2011	February 2009 (Genome Reference Consortium GRCh37)
h	230924_at	TTLL6	tubulin tyrosine ligase-like family, member 6	chr17q21.32	284076	0.21	-0.38	0.09	0.68	-0.26	-0.12	0.0035	2.2e-05	0.36	2.3e-15	5.7e-05	0.14	Jun 9, 2011	February 2009 (Genome Reference Consortium GRCh37)
h	1553808_a_at	NKX2-3	NK2 transcription factor related, locus 3 (Drosophila)	chr10q24.2	159296	-0.56	0.38	-0.37	1.45	-0.22	0	1.9e-05	0.04	0.039	3.3e-20	0.1	1	Jun 9, 2011	February 2009 (Genome Reference Consortium GRCh37)
h	214598_at	CLDN8	claudin 8	chr21q22.11	9073	-0.47	-0.81	-0.52	3.51	-0.68	0.1	0.027	0.0021	0.057	1.7e-65	0.00019	0.71	Jun 9, 2011	February 2009 (Genome Reference Consortium GRCh37)
h	243292_at	FAM132A	family with sequence similarity 132, member A	chr1p36.33	388581	0	-0.32	-0.01	0.85	-0.27	0.04	1	0.0053	0.97	2.4e-16	0.00044	0.73	Jun 9, 2011	February 2009 (Genome Reference Consortium GRCh37)
h	207003_at	GUCA2A	guanylate cyclase activator 2A (guanylin)	chr1p35-p34	2980	-0.68	-0.99	-0.58	3.11	-0.54	0.48	0.00089	0.00013	0.031	5.3e-46	0.0045	0.026	Jun 9, 2011	February 2009 (Genome Reference Consortium GRCh37)
h	209612_s_at	ADH1B	alcohol dehydrogenase 1B (class I), beta polypeptide	chr4q23	125	-0.28	1.59	-0.84	2.42	-0.68	-0.59	0.28	7.5e-09	0.0034	2.3e-19	0.001	0.012	Jun 9, 2011	February 2009 (Genome Reference Consortium GRCh37)
h	215657_at	SLC26A3	Solute carrier family 26, member 3	chr7q31	1811	-0.67	-1.05	-0.73	2.1	0.14	0.37	0.00052	1.3e-05	0.0025	1.8e-20	0.51	0.08	Jun 9, 2011	February 2009 (Genome Reference Consortium GRCh37)
h	1561387_a_at	FAM55A	family with sequence similarity 55, member A	chr11q23.2	120400	-0.37	-0.91	0.59	1.23	-0.34	0.18	0.0075	2.1e-08	0.00035	3.9e-14	0.0059	0.23	Jun 9, 2011	February 2009 (Genome Reference Consortium GRCh37)
h	206664_at	SI	sucrase-isomaltase (alpha-glucosidase)	chr3q25.2-q26.2	6476	0.03	-1.38	0.7	3.6	-1.6	0.19	0.94	0.00063	0.11	7.7e-23	2.7e-09	0.63	Jun 9, 2011	February 2009 (Genome Reference Consortium GRCh37)
h	204931_at	TCF21	transcription factor 21	chr6pter-qter	6943	-0.3	0.58	-0.64	1.2	-0.07	-0.2	0.011	5.4e-05	2.1e-06	6.7e-19	0.56	0.1	Jun 9, 2011	February 2009 (Genome Reference Consortium GRCh37)
h	202838_at	FUCA1	fucosidase, alpha-L- 1, tissue	chr1p34	2517	0.1	-0.28	0.13	0.81	-0.42	0.03	0.28	0.0076	0.23	1.7e-17	7.1e-10	0.8	Jun 9, 2011	February 2009 (Genome Reference Consortium GRCh37)
h	205757_at	ENTPD5	ectonucleoside triphosphate diphosphohydrolase 5	chr14q24	957	-0.59	-0.76	0.22	1.19	-0.15	0.33	1.1e-07	7.7e-08	0.17	3.3e-18	0.18	0.0046	Jun 9, 2011	February 2009 (Genome Reference Consortium GRCh37)
h	229070_at	C6orf105	chromosome 6 open reading frame 105	chr6p24.1	84830	-0.48	-0.69	1.25	2.52	-1.49	0.37	0.079	0.049	4.4e-05	2.6e-16	4.6e-12	0.2	Jun 9, 2011	February 2009 (Genome Reference Consortium GRCh37)
h	222937_s_at	MMP28	matrix metallopeptidase 28	chr17q21.1	79148	0.03	0.11	0.1	0.65	-0.32	-0.14	0.67	0.2	0.2	3.9e-21	2e-10	0.025	Jun 9, 2011	February 2009 (Genome Reference Consortium GRCh37)
h	224412_s_at	TRPM6	transient receptor potential cation channel, subfamily M, member 6	chr9q21.13	140803	-1.14	-0.88	-0.37	2.31	0.4	0.04	1.6e-10	0.00029	0.16	2.4e-26	0.026	0.89	Jun 9, 2011	February 2009 (Genome Reference Consortium GRCh37)
h	221102_s_at	TRPM6	transient receptor potential cation channel, subfamily M, member 6	chr9q21.13	140803	-0.22	-0.25	-0.06	0.76	0	-0.03	0.00021	0.0016	0.5	1.7e-27	0.99	0.71	Jun 9, 2011	February 2009 (Genome Reference Consortium GRCh37)
h	220435_at	SLC30A10	solute carrier family 30, member 10	chr1q41	55532	0.02	-0.16	-0.09	0.67	-0.14	-0.06	0.86	0.11	0.39	1.9e-13	0.049	0.49	Jun 9, 2011	February 2009 (Genome Reference Consortium GRCh37)
h	207491_at	MOGAT2	monoacylglycerol O-acyltransferase 2	chr11q13.5	80168	-0.13	-0.26	0.16	0.6	-0.16	0.01	0.039	0.00087	0.051	3.5e-17	0.0046	0.87	Jun 9, 2011	February 2009 (Genome Reference Consortium GRCh37)
h	205789_at	CD1D	CD1d molecule	chr1q22-q23	912	-0.08	0.41	-0.07	0.77	-0.35	-0.12	0.44	0.0001	0.6	2.4e-14	1.3e-06	0.19	Jun 9, 2011	February 2009 (Genome Reference Consortium GRCh37)
h	213921_at	SST	somatostatin	chr3q28	6750	0.07	0.16	-0.29	1.11	-0.35	-0.16	0.64	0.37	0.085	2.5e-13	0.0022	0.25	Jun 9, 2011	February 2009 (Genome Reference Consortium GRCh37)
h	230204_at	HAPLN1	hyaluronan and proteoglycan link protein 1	chr5q14.3	1404	-0.18	-0.38	-0.06	0.82	-0.11	0.09	0.027	7e-05	0.64	3.3e-20	0.14	0.31	Jun 9, 2011	February 2009 (Genome Reference Consortium GRCh37)
h	220074_at	CDHR5	cadherin-related family member 5	chr11p15.5	53841	-0.16	-0.71	-0.14	1.12	-0.15	0.19	0.14	2.3e-09	0.33	1.4e-22	0.13	0.074	Jun 9, 2011	February 2009 (Genome Reference Consortium GRCh37)
h	210838_s_at	ACVRL1	activin A receptor type II-like 1	chr12q11-q14	94	-0.24	-0.1	0.11	0.6	-0.2	0.11	6.5e-05	0.26	0.22	1.9e-15	0.00042	0.096	Jun 9, 2011	February 2009 (Genome Reference Consortium GRCh37)
h	207051_at	SLC17A4	solute carrier family 17 (sodium phosphate), member 4	chr6p22-p21.3	10050	-0.25	-0.49	0.25	1.1	-0.29	0.08	0.025	0.00048	0.099	2.9e-17	0.004	0.55	Jun 9, 2011	February 2009 (Genome Reference Consortium GRCh37)
h	212593_s_at	PDCD4	programmed cell death 4 (neoplastic transformation inhibitor)	chr10q24	27250	-0.24	-0.35	0.16	0.87	-0.1	-0.05	0.0061	0.0017	0.18	1.2e-17	0.26	0.62	Jun 9, 2011	February 2009 (Genome Reference Consortium GRCh37)
h	203908_at	SLC4A4	solute carrier family 4, sodium bicarbonate cotransporter, member 4	chr4q21	8671	0.94	-0.99	0.65	3.24	-1.7	-0.51	0.00042	0.0054	0.076	1e-25	4.1e-14	0.082	Jun 9, 2011	February 2009 (Genome Reference Consortium GRCh37)
h	229254_at	MFSD4	major facilitator superfamily domain containing 4	chr1q32.1	148808	-0.33	-1.17	0.26	2.29	-0.46	0.06	0.13	1.5e-06	0.36	8.1e-24	0.014	0.83	Jun 9, 2011	February 2009 (Genome Reference Consortium GRCh37)
h	205979_at	SCGB2A1	secretoglobin, family 2A, member 1	chr11q13	4246	-0.06	-0.61	1	1.81	-0.79	-0.33	0.8	0.0062	3e-07	6.5e-20	6.4e-08	0.065	Jun 9, 2011	February 2009 (Genome Reference Consortium GRCh37)
h	205019_s_at	VIPR1	vasoactive intestinal peptide receptor 1	chr3p22	7433	-0.3	-0.69	0.14	1	-0.13	0.17	0.0042	2.5e-08	0.36	4.6e-16	0.2	0.13	Jun 9, 2011	February 2009 (Genome Reference Consortium GRCh37)
h	1564323_at	---	---	---	---	-0.07	-0.22	0	0.81	-0.21	-0.01	0.42	0.021	0.99	3.4e-22	0.0017	0.89	Jun 9, 2011	February 2009 (Genome Reference Consortium GRCh37)
h	222377_at	TBX10	T-box 10	chr11q13.2	347853	-0.25	-0.3	-0.07	0.71	-0.14	0.21	0.0015	0.0034	0.58	5.7e-14	0.065	0.0093	Jun 9, 2011	February 2009 (Genome Reference Consortium GRCh37)
h	210571_s_at	CMAH	cytidine monophosphate-N-acetylneuraminic acid hydroxylase (CMP-N-acetylneuraminate monooxygenase) pseudogene	chr6p21.32	8418	-0.07	0.56	-0.42	0.92	-0.16	-0.29	0.51	1.4e-06	0.00027	6.6e-16	0.091	0.0029	Jun 9, 2011	February 2009 (Genome Reference Consortium GRCh37)
h	204378_at	BCAS1	breast carcinoma amplified sequence 1	chr20q13.2	8537	-0.15	-0.66	0.98	1.28	-0.65	-0.09	0.34	8.1e-05	3.1e-11	6.6e-16	9.3e-09	0.59	Jun 9, 2011	February 2009 (Genome Reference Consortium GRCh37)
h	228232_s_at	VSIG2	V-set and immunoglobulin domain containing 2	chr11q24	23584	-0.23	-0.55	1.19	2.31	-1.27	-0.04	0.27	0.028	2.7e-08	2.1e-27	3.4e-16	0.87	Jun 9, 2011	February 2009 (Genome Reference Consortium GRCh37)
h	231120_x_at	PKIB	protein kinase (cAMP-dependent, catalytic) inhibitor beta	chr6q22.31	5570	0.15	-0.33	0.05	1.32	-0.36	-0.28	0.37	0.11	0.83	2.4e-13	0.0079	0.076	Jun 9, 2011	February 2009 (Genome Reference Consortium GRCh37)
h	207761_s_at	METTL7A	methyltransferase like 7A	chr12q13.12	25840	-0.5	0.41	0.36	1.3	-0.52	-0.11	0.00042	0.037	0.063	1.3e-13	5.2e-05	0.54	Jun 9, 2011	February 2009 (Genome Reference Consortium GRCh37)
h	219909_at	MMP28	matrix metallopeptidase 28	chr17q21.1	79148	0.19	0.33	0.09	1.18	-0.61	-0.35	0.11	0.024	0.59	5.9e-20	6.9e-11	0.0014	Jun 9, 2011	February 2009 (Genome Reference Consortium GRCh37)
h	230830_at	OSTBETA	organic solute transporter beta	chr15q22.31	123264	-0.45	-0.9	-0.19	1.46	-0.24	0.51	0.00079	2.9e-08	0.32	1e-20	0.068	9.1e-05	Jun 9, 2011	February 2009 (Genome Reference Consortium GRCh37)
h	204368_at	SLCO2A1	solute carrier organic anion transporter family, member 2A1	chr3q21	6578	-0.22	0.32	-0.22	1.02	-0.27	-0.07	0.053	0.025	0.13	1.4e-15	0.0059	0.58	Jun 9, 2011	February 2009 (Genome Reference Consortium GRCh37)
h	226594_at	---	---	---	---	-0.6	-0.94	0.38	1.39	-0.12	0.2	5.4e-06	1.1e-08	0.034	1.2e-17	0.38	0.18	Jun 9, 2011	February 2009 (Genome Reference Consortium GRCh37)
h	211253_x_at	PYY	peptide YY	chr17q21.1	5697	-0.03	-0.17	0.01	0.63	-0.17	-0.03	0.68	0.021	0.94	7.9e-23	0.00089	0.65	Jun 9, 2011	February 2009 (Genome Reference Consortium GRCh37)
h	217154_s_at	EDN3	endothelin 3	chr20q13.2-q13.3	1908	-0.05	-0.21	-0.16	0.73	-0.15	0.04	0.48	0.0055	0.037	2e-29	0.0056	0.59	Jun 9, 2011	February 2009 (Genome Reference Consortium GRCh37)
h	205950_s_at	CA1	carbonic anhydrase I	chr8q21.2	759	-0.32	-1.09	-0.53	4.4	-1.13	0.16	0.29	0.0014	0.15	4.8e-59	9.7e-07	0.64	Jun 9, 2011	February 2009 (Genome Reference Consortium GRCh37)
h	232428_at	MOGAT2	monoacylglycerol O-acyltransferase 2	chr11q13.5	80168	-0.26	-0.88	0.55	1.53	-0.48	0.08	0.096	1.3e-06	0.0028	1.3e-18	0.00033	0.65	Jun 9, 2011	February 2009 (Genome Reference Consortium GRCh37)
h	224207_x_at	MMP28	matrix metallopeptidase 28	chr17q21.1	79148	0.08	-0.02	0.04	0.5	-0.25	-0.06	0.14	0.8	0.58	7.9e-19	6.3e-10	0.23	Jun 9, 2011	February 2009 (Genome Reference Consortium GRCh37)
h	206143_at	SLC26A3	solute carrier family 26, member 3	chr7q31	1811	-2.27	-3.18	-1.75	3.98	0.86	1.8	5.3e-09	8.6e-11	0.00051	9.4e-16	0.028	4.8e-06	Jun 9, 2011	February 2009 (Genome Reference Consortium GRCh37)
h	204213_at	PIGR	polymeric immunoglobulin receptor	chr1q31-q41	5284	0.63	-1.57	1.25	1.47	-1.46	0.37	0.012	1.2e-07	1.4e-05	4.2e-06	1.1e-12	0.17	Jun 9, 2011	February 2009 (Genome Reference Consortium GRCh37)
h	239272_at	MMP28	matrix metallopeptidase 28	chr17q21.1	79148	0.5	0.12	0.66	1.34	-0.93	-0.59	0.00054	0.61	0.00016	1.7e-14	1.1e-14	2.3e-05	Jun 9, 2011	February 2009 (Genome Reference Consortium GRCh37)
h	219669_at	CD177	CD177 molecule	chr19q13.2	57126	-0.13	-0.69	-0.13	2.81	-0.74	-0.09	0.55	0.0024	0.63	3e-54	1.2e-06	0.69	Jun 9, 2011	February 2009 (Genome Reference Consortium GRCh37)
h	205097_at	SLC26A2	solute carrier family 26 (sulfate transporter), member 2	chr5q31-q34	1836	-1.44	-1.31	-1.38	2.35	0.67	0.89	4.4e-09	7.1e-05	6.8e-06	1.5e-13	0.0061	0.0006	Jun 9, 2011	February 2009 (Genome Reference Consortium GRCh37)
h	205111_s_at	PLCE1	phospholipase C, epsilon 1	chr10q23	51196	-0.16	-0.53	0.11	1.09	-0.25	0.07	0.23	0.00047	0.54	3.1e-14	0.024	0.64	Jun 9, 2011	February 2009 (Genome Reference Consortium GRCh37)
h	227048_at	LAMA1	laminin, alpha 1	chr18p11.3	284217	0.26	-0.28	0.62	1.37	-0.72	-0.39	0.11	0.18	0.00059	1.8e-14	1.2e-08	0.01	Jun 9, 2011	February 2009 (Genome Reference Consortium GRCh37)
h	228256_s_at	EPB41L4A	erythrocyte membrane protein band 4.1 like 4A	chr5q21.3	64097	0.24	0.11	-0.03	1.3	-0.52	-0.36	0.098	0.6	0.89	1.7e-15	1.7e-05	0.0094	Jun 9, 2011	February 2009 (Genome Reference Consortium GRCh37)
h	209668_x_at	CES2	carboxylesterase 2	chr16q22.1	8824	-0.3	-0.9	-0.18	1.43	-0.14	0.28	0.073	2.7e-06	0.43	3.8e-14	0.38	0.1	Jun 9, 2011	February 2009 (Genome Reference Consortium GRCh37)
h	209866_s_at	LPHN3	latrophilin 3	chr4q13.1	23284	-0.47	-0.34	0.33	0.97	-0.24	0.15	3.6e-07	0.0075	0.0068	6.9e-17	0.0094	0.18	Jun 9, 2011	February 2009 (Genome Reference Consortium GRCh37)
h	206198_s_at	CEACAM7	carcinoembryonic antigen-related cell adhesion molecule 7	chr19q13.2	1087	-0.71	-2.47	-0.11	3.9	-1.03	1.17	0.046	1.1e-09	0.85	2.8e-23	0.00081	0.00048	Jun 9, 2011	February 2009 (Genome Reference Consortium GRCh37)
h	209074_s_at	FAM107A	family with sequence similarity 107, member A	chr3p21.1	11170	0.01	0.68	-0.32	0.91	-0.27	-0.35	0.96	8.7e-10	0.0059	2.5e-16	0.0012	0.00013	Jun 9, 2011	February 2009 (Genome Reference Consortium GRCh37)
h	1555231_a_at	C21orf88	chromosome 21 open reading frame 88	chr21q22.2	114041	-0.04	-0.15	0	0.51	-0.16	0.03	0.48	0.014	0.97	1.5e-20	0.00013	0.64	Jun 9, 2011	February 2009 (Genome Reference Consortium GRCh37)
h	223551_at	PKIB	protein kinase (cAMP-dependent, catalytic) inhibitor beta	chr6q22.31	5570	0.02	-0.31	-0.16	2.18	-0.6	-0.23	0.96	0.32	0.64	1.2e-17	0.0024	0.36	Jun 9, 2011	February 2009 (Genome Reference Consortium GRCh37)
h	210739_x_at	SLC4A4	solute carrier family 4, sodium bicarbonate cotransporter, member 4	chr4q21	8671	0.19	-0.51	0.17	1.31	-0.46	-0.19	0.089	0.00016	0.25	7.1e-28	5.7e-07	0.11	Jun 9, 2011	February 2009 (Genome Reference Consortium GRCh37)
h	233882_s_at	SEMA6D	sema domain, transmembrane domain (TM), and cytoplasmic domain, (semaphorin) 6D	chr15q21.1	80031	0.01	-0.29	-0.29	0.87	-0.12	0.01	0.92	0.022	0.017	2.6e-14	0.18	0.92	Jun 9, 2011	February 2009 (Genome Reference Consortium GRCh37)
h	206100_at	CPM	carboxypeptidase M	chr12q14.3	1368	0.05	0.58	-0.07	1.63	-0.52	-0.61	0.8	0.005	0.78	3.1e-18	0.00028	7.9e-05	Jun 9, 2011	February 2009 (Genome Reference Consortium GRCh37)
h	230360_at	GLDN	gliomedin	chr15q21.2	342035	-0.11	0.37	-0.11	1.1	-0.3	-0.28	0.4	0.018	0.55	6.7e-15	0.0052	0.024	Jun 9, 2011	February 2009 (Genome Reference Consortium GRCh37)
h	205112_at	PLCE1	phospholipase C, epsilon 1	chr10q23	51196	-0.04	-0.54	0.09	1.13	-0.27	-0.02	0.81	0.00026	0.61	5.1e-16	0.012	0.89	Jun 9, 2011	February 2009 (Genome Reference Consortium GRCh37)
h	215118_s_at	IGHA1	Immunoglobulin heavy constant alpha 1	chr14q32.33	3493	-0.17	-0.17	0.21	1.28	-0.63	0.15	0.2	0.33	0.23	2.8e-19	1.2e-09	0.28	Jun 9, 2011	February 2009 (Genome Reference Consortium GRCh37)
h	240242_at	---	---	---	---	-0.06	-0.25	0.07	0.6	-0.13	-0.03	0.38	0.00044	0.4	3.7e-21	0.012	0.61	Jun 9, 2011	February 2009 (Genome Reference Consortium GRCh37)
h	210472_at	MT1G	Metallothionein 1G	chr16q13	4495	0.02	-0.16	0	0.57	-0.19	-0.02	0.74	0.04	1	7.9e-17	0.00026	0.75	Jun 9, 2011	February 2009 (Genome Reference Consortium GRCh37)
h	240389_at	TRPM6	Transient receptor potential cation channel, subfamily M, member 6	chr9q21.13	140803	-0.7	-0.59	-0.27	1.65	0.17	0.04	2.3e-08	0.00048	0.13	2.9e-28	0.19	0.82	Jun 9, 2011	February 2009 (Genome Reference Consortium GRCh37)
h	230269_at	---	---	---	---	0.16	-0.05	0.44	1.81	-1.01	-0.22	0.35	0.85	0.03	4.9e-25	2.6e-15	0.2	Jun 9, 2011	February 2009 (Genome Reference Consortium GRCh37)
h	214142_at	ZG16	zymogen granule protein 16 homolog (rat)	chr16p11.2	653808	-0.49	-1.97	0.25	4.87	-1.64	0.62	0.17	8.2e-07	0.61	2.5e-44	4e-09	0.077	Jun 9, 2011	February 2009 (Genome Reference Consortium GRCh37)
h	233371_at	ABCC13	ATP-binding cassette, sub-family C (CFTR/MRP), member 13, pseudogene	chr21q11.2	150000	-0.23	-0.64	0.26	1.32	-0.35	0.09	0.042	1.9e-06	0.069	2.3e-26	0.00029	0.52	Jun 9, 2011	February 2009 (Genome Reference Consortium GRCh37)
h	206199_at	CEACAM7	carcinoembryonic antigen-related cell adhesion molecule 7	chr19q13.2	1087	-0.79	-2.7	0.15	3.45	-0.89	1.27	0.028	4.3e-11	0.79	5.8e-17	0.0057	0.00017	Jun 9, 2011	February 2009 (Genome Reference Consortium GRCh37)
h	211848_s_at	CEACAM7	carcinoembryonic antigen-related cell adhesion molecule 7	chr19q13.2	1087	-0.59	-2.11	-0.13	3.42	-0.89	0.96	0.051	7.7e-10	0.78	2.5e-25	0.00064	0.00068	Jun 9, 2011	February 2009 (Genome Reference Consortium GRCh37)
h	229529_at	TCF21	transcription factor 21	chr6pter-qter	6943	-0.13	0.04	-0.17	0.63	-0.04	-0.09	0.051	0.66	0.039	2.3e-16	0.59	0.23	Jun 9, 2011	February 2009 (Genome Reference Consortium GRCh37)
h	234008_s_at	CES3	carboxylesterase 3	chr16q22.1	23491	0.22	-0.66	0.5	0.77	-0.58	0.1	0.02	9.7e-10	2.7e-06	5.6e-12	8.8e-15	0.32	Jun 9, 2011	February 2009 (Genome Reference Consortium GRCh37)
h	233269_at	---	---	---	---	-0.05	-0.39	-0.01	0.65	-0.13	0.06	0.57	3.9e-06	0.92	1.4e-15	0.048	0.45	Jun 9, 2011	February 2009 (Genome Reference Consortium GRCh37)
h	228993_s_at	NCRNA00081	non-protein coding RNA 81	chr10q25.2	92482	-0.92	-0.29	0.17	1.04	0.13	0.16	4e-19	0.067	0.29	5.5e-14	0.26	0.22	Jun 9, 2011	February 2009 (Genome Reference Consortium GRCh37)
h	235706_at	CPM	carboxypeptidase M	chr12q14.3	1368	-0.03	0.44	-0.09	1.25	-0.37	-0.4	0.83	0.0039	0.62	1.3e-19	0.00048	0.0005	Jun 9, 2011	February 2009 (Genome Reference Consortium GRCh37)
h	220303_at	PDZD3	PDZ domain containing 3	chr11q23.3	79849	-0.12	-0.34	-0.02	0.64	-0.1	0.09	0.082	4e-05	0.83	8.9e-16	0.12	0.24	Jun 9, 2011	February 2009 (Genome Reference Consortium GRCh37)
h	222571_at	ST6GALNAC6	ST6 (alpha-N-acetyl-neuraminyl-2,3-beta-galactosyl-1,3)-N-acetylgalactosaminide alpha-2,6-sialyltransferase 6	chr9q34.11	30815	-0.03	0.09	0.31	1.29	-0.6	-0.23	0.84	0.54	0.015	4.1e-32	1.4e-13	0.028	Jun 9, 2011	February 2009 (Genome Reference Consortium GRCh37)
h	229369_at	VSIG2	V-set and immunoglobulin domain containing 2	chr11q24	23584	-0.2	-0.38	0.74	1.26	-0.66	-0.01	0.074	0.0046	1.4e-10	7.7e-27	1.2e-14	0.94	Jun 9, 2011	February 2009 (Genome Reference Consortium GRCh37)
h	206121_at	AMPD1	adenosine monophosphate deaminase 1	chr1p13	270	0.04	-0.06	0.06	0.75	-0.36	-0.03	0.59	0.53	0.52	5.7e-24	1.8e-11	0.75	Jun 9, 2011	February 2009 (Genome Reference Consortium GRCh37)
h	209613_s_at	ADH1B	alcohol dehydrogenase 1B (class I), beta polypeptide	chr4q23	125	-0.34	1.71	-0.85	2.37	-0.59	-0.68	0.18	4.1e-10	0.0031	3.6e-18	0.0059	0.0033	Jun 9, 2011	February 2009 (Genome Reference Consortium GRCh37)
h	207502_at	GUCA2B	guanylate cyclase activator 2B (uroguanylin)	chr1p34-p33	2981	-0.12	-0.35	-0.23	1.98	-0.53	-0.02	0.42	0.034	0.18	5.2e-55	7.2e-07	0.92	Jun 9, 2011	February 2009 (Genome Reference Consortium GRCh37)
h	224963_at	SLC26A2	solute carrier family 26 (sulfate transporter), member 2	chr5q31-q34	1836	-0.9	-1.1	-1.02	1.93	0.38	0.6	3.5e-06	1e-05	1.6e-05	1.1e-15	0.046	0.0032	Jun 9, 2011	February 2009 (Genome Reference Consortium GRCh37)
h	213155_at	WSCD1	WSC domain containing 1	chr17p13.2	23302	-0.15	-0.18	-0.06	0.73	-0.12	0.02	0.066	0.099	0.65	3.5e-14	0.12	0.83	Jun 9, 2011	February 2009 (Genome Reference Consortium GRCh37)
h	213624_at	SMPDL3A	sphingomyelin phosphodiesterase, acid-like 3A	chr6q22.31	10924	0.31	-0.18	0.16	1.28	-0.49	-0.42	0.027	0.37	0.41	3.8e-15	4.6e-05	0.0022	Jun 9, 2011	February 2009 (Genome Reference Consortium GRCh37)
h	228707_at	CLDN23	claudin 23	chr8p23.1	137075	-0.16	-0.54	-0.56	1.36	-0.16	0.25	0.3	0.0022	0.00083	2.2e-17	0.23	0.081	Jun 9, 2011	February 2009 (Genome Reference Consortium GRCh37)
h	215100_at	C6orf105	chromosome 6 open reading frame 105	chr6p24.1	84830	-0.1	-0.4	0.56	1.14	-0.64	0.07	0.43	0.0064	2.1e-05	6.8e-18	9e-12	0.6	Jun 9, 2011	February 2009 (Genome Reference Consortium GRCh37)
h	224959_at	SLC26A2	solute carrier family 26 (sulfate transporter), member 2	chr5q31-q34	1836	-1.05	-1.12	-1.35	2.18	0.51	0.68	1.5e-06	0.0001	2.6e-07	2e-15	0.017	0.0029	Jun 9, 2011	February 2009 (Genome Reference Consortium GRCh37)
h	205464_at	SCNN1B	sodium channel, nonvoltage-gated 1, beta	chr16p12.2-p12.1	6338	-0.34	-0.44	-0.28	2.01	-0.34	0.03	0.0069	0.0075	0.1	5.2e-55	0.0031	0.84	Jun 9, 2011	February 2009 (Genome Reference Consortium GRCh37)
h	217207_s_at	BTNL3	butyrophilin-like 3	chr5q35.3	10917	-0.09	-0.46	-0.03	1.04	-0.33	0.18	0.36	3.6e-05	0.81	5.2e-25	2e-05	0.06	Jun 9, 2011	February 2009 (Genome Reference Consortium GRCh37)
h	220834_at	MS4A12	membrane-spanning 4-domains, subfamily A, member 12	chr11q12	54860	-0.51	-1.73	-0.59	4.75	-1.37	0.83	0.16	3.2e-05	0.21	3e-39	2.3e-06	0.017	Jun 9, 2011	February 2009 (Genome Reference Consortium GRCh37)
h	206458_s_at	WNT2B	wingless-type MMTV integration site family, member 2B	chr1p13	7482	-0.08	-0.15	-0.16	0.52	-0.03	0.01	0.21	0.048	0.032	1.3e-14	0.57	0.85	Jun 9, 2011	February 2009 (Genome Reference Consortium GRCh37)
h	238018_at	FAM150B	family with sequence similarity 150, member B	chr2p25.3	285016	-0.24	-0.12	-0.07	0.87	-0.15	0.03	0.011	0.38	0.62	1e-14	0.1	0.78	Jun 9, 2011	February 2009 (Genome Reference Consortium GRCh37)
h	232245_at	SLC25A34	solute carrier family 25, member 34	chr1p36.21	284723	-0.01	-0.11	0.02	0.59	-0.17	-0.06	0.82	0.092	0.8	3.3e-26	8.8e-05	0.29	Jun 9, 2011	February 2009 (Genome Reference Consortium GRCh37)
h	229337_at	USP2	ubiquitin specific peptidase 2	chr11q23.3	9099	-0.05	-0.18	-0.15	0.63	-0.19	0.13	0.41	0.02	0.048	5.5e-21	0.00019	0.033	Jun 9, 2011	February 2009 (Genome Reference Consortium GRCh37)
h	236313_at	CDKN2B	cyclin-dependent kinase inhibitor 2B (p15, inhibits CDK4)	chr9p21	1030	0.14	1.18	-1.16	1.78	-0.12	-0.84	0.51	1.4e-08	3.7e-09	2.6e-18	0.5	2.1e-07	Jun 9, 2011	February 2009 (Genome Reference Consortium GRCh37)
h	207530_s_at	CDKN2B	cyclin-dependent kinase inhibitor 2B (p15, inhibits CDK4)	chr9p21	1030	0.02	0.17	-0.14	0.56	-0.18	-0.12	0.8	0.033	0.072	2.2e-15	0.00093	0.066	Jun 9, 2011	February 2009 (Genome Reference Consortium GRCh37)
h	206262_at	ADH1C	alcohol dehydrogenase 1C (class I), gamma polypeptide	chr4q23	126	-0.15	-1.42	0.19	3.06	-1.03	0.34	0.65	3.3e-05	0.66	4.5e-22	1.7e-05	0.27	Jun 9, 2011	February 2009 (Genome Reference Consortium GRCh37)
h	208450_at	LGALS2	lectin, galactoside-binding, soluble, 2	chr22q12-q13|22q13.1	3957	-0.04	-0.61	-0.11	1.55	-0.38	0.05	0.85	0.0034	0.65	9.4e-16	0.012	0.82	Jun 9, 2011	February 2009 (Genome Reference Consortium GRCh37)
h	235019_at	CPM	carboxypeptidase M	chr12q14.3	1368	-0.06	0.43	-0.08	1.25	-0.33	-0.42	0.7	0.011	0.68	3.4e-16	0.0057	0.00085	Jun 9, 2011	February 2009 (Genome Reference Consortium GRCh37)
h	235666_at	ITGA8	integrin, alpha 8	chr10p13	8516	-0.49	-0.14	-0.02	0.77	-0.07	0.19	1e-09	0.26	0.91	1.7e-13	0.47	0.036	Jun 9, 2011	February 2009 (Genome Reference Consortium GRCh37)
h	206947_at	B3GALT5	UDP-Gal:betaGlcNAc beta 1,3-galactosyltransferase, polypeptide 5	chr21q22.3	10317	0.15	-0.21	0.57	0.54	-0.5	-0.1	0.1	0.073	4.2e-09	1.4e-06	2.8e-12	0.3	Jun 9, 2011	February 2009 (Genome Reference Consortium GRCh37)
h	221305_s_at	UGT1A8 /// UGT1A9	UDP glucuronosyltransferase 1 family, polypeptide A8 /// UDP glucuronosyltransferase 1 family, polypeptide A9	chr2q37	54576 /// 54600	-0.39	-0.67	0.87	1.38	-0.57	0.07	0.011	0.00041	5.2e-07	1.4e-14	1.4e-05	0.73	Jun 9, 2011	February 2009 (Genome Reference Consortium GRCh37)
h	220812_s_at	HHLA2	HERV-H LTR-associating 2	chr3q13.13	11148	-0.49	-0.89	0.21	1.43	-0.24	0.3	0.00039	1.3e-07	0.3	2.8e-18	0.078	0.045	Jun 9, 2011	February 2009 (Genome Reference Consortium GRCh37)
h	202037_s_at	SFRP1	secreted frizzled-related protein 1	chr8p11.21	6422	0	1.06	-0.58	1.27	-0.3	-0.54	0.98	6.1e-12	0.00021	3.7e-16	0.014	1.3e-05	Jun 9, 2011	February 2009 (Genome Reference Consortium GRCh37)
h	236123_at	ST7L	Suppression of tumorigenicity 7 like	chr1p13.2	54879	-0.16	-0.33	-0.27	0.88	0.02	0.01	0.099	0.0051	0.022	8.9e-16	0.88	0.91	Jun 9, 2011	February 2009 (Genome Reference Consortium GRCh37)
h	235504_at	GREM2	gremlin 2	chr1q43	64388	-0.17	0.37	-0.13	0.56	-0.13	-0.12	0.0041	2.4e-07	0.11	2.2e-15	0.018	0.065	Jun 9, 2011	February 2009 (Genome Reference Consortium GRCh37)
h	208399_s_at	EDN3	endothelin 3	chr20q13.2-q13.3	1908	0.05	-0.68	-0.6	1.88	-0.29	0.05	0.82	0.00036	0.0014	2.2e-28	0.04	0.8	Jun 9, 2011	February 2009 (Genome Reference Consortium GRCh37)
h	206149_at	CHP2	calcineurin B homologous protein 2	chr16p12.2	63928	-0.92	-1.18	0.11	2.31	-0.24	0.44	9.9e-07	9.4e-07	0.72	1.3e-24	0.22	0.035	Jun 9, 2011	February 2009 (Genome Reference Consortium GRCh37)
