# Supplementary material for: Gene Expression Classification of Colon Cancer into Molecular Subtypes: Characterization, Validation, and Prognostic Value
Source: PLoS Med. 2013 May 21;10(5):e1001453. doi: 10.1371/journal.pmed.1001453 (PMC3660251; doi:10.1371/journal.pmed.1001453)
Supplement: Table S5 — List of the 57 genes used to assign subtypes. The 57 genes selected to build the subtype predictor, given with each subtype's centroid values. (XLS) [file pmed.1001453.s013.xls]

## Sheet: Table S5. 57-gene centroids
Table S5. List of the 57 genes used to assign subtypes
CIT CCMST	Probe Set ID	Gene Symbol	Gene Title	Chromosomal Location	Entrez Gene	C1centroid	C2centroid	C3centroid	C4centroid	C5centroid	C6centroid
C1	224376_s_at	C20orf24	chromosome 20 open reading frame 24	chr20q11.23	55969	0.365971	-0.38162	-0.382002	-0.380361	0.173775	-0.0555801
C1	202924_s_at	PLAGL2	pleiomorphic adenoma gene-like 2	chr20q11.21	5326	0.554444	-0.569788	-0.494949	-0.777693	0.427502	-0.141979
C1	229215_at	ASCL2	achaete-scute complex homolog 2 (Drosophila)	chr11p15.5	430	0.52075	-1.89873	-1.25025	-1.35617	0.360308	-0.69679
C1	210052_s_at	TPX2	TPX2, microtubule-associated, homolog (Xenopus laevis)	chr20q11.2	22974	0.47207	-0.240375	-0.506018	-0.838793	0.246368	-0.484088
C1	204044_at	QPRT	quinolinate phosphoribosyltransferase	chr16p11.2	23475	0.683818	-1.69761	-1.19669	-0.986647	0.395705	0.0627189
C1	227276_at	PLXDC2	plexin domain containing 2	chr10p12.31	84898	-0.743086	0.4023	-0.208798	1.33748	0.0598717	0.165747
C1	202478_at	TRIB2	tribbles homolog 2 (Drosophila)	chr2p24.3	28951	-0.697149	1.13883	0.101187	1.17414	-0.179641	-0.222273
C1	225636_at	STAT2	signal transducer and activator of transcription 2, 113kDa	chr12q13.3	6773	-0.422706	0.527556	-0.271275	0.653128	0.0421844	-0.0318473
C1,C2	226459_at	PIK3AP1	phosphoinositide-3-kinase adaptor protein 1	chr10q24.1	118788	-0.707311	1.12374	-0.0891393	0.675732	-0.102679	-0.158638
C1	226545_at	CD109	CD109 molecule	chr6q13	135228	-0.731089	1.03293	-0.368381	1.97974	0.34319	0.061316
C2	219403_s_at	HPSE	heparanase	chr4q21.3	10855	-0.452641	1.396	0.125381	0.165749	-0.478991	0.26897
C2	218802_at	CCDC109B	coiled-coil domain containing 109B	chr4q25	55013	-0.417049	0.850204	0.0507594	0.467297	-0.26423	-0.379825
C2	200629_at	WARS	tryptophanyl-tRNA synthetase	chr14q32.31	7453	-0.283585	1.07147	0.103574	0.352817	-0.192699	-0.210214
C2	219211_at	USP18	ubiquitin specific peptidase 18	chr22q11.21	11274	-0.357589	1.13393	0.0920893	0.226216	-0.0757466	-0.316614
C2	220936_s_at	H2AFJ	H2A histone family, member J	chr12p12	55766	0.396077	-0.937424	-0.181683	-0.339817	0.500999	0.151704
C2	212062_at	ATP9A	ATPase, class II, type 9A	chr20q13.2	10079	0.329606	-1.05842	-0.633912	-0.255285	0.386605	0.0255438
C2	209108_at	TSPAN6	tetraspanin 6	chrXq22	7105	0.464124	-1.11197	-0.370837	-0.802349	0.406837	0.0901804
C2	213169_at	SEMA5A	sema domain, seven thrombospondin repeats (type 1 and type 1-like), transmembrane domain (TM) and short cytoplasmic domain, (semaphorin) 5A	chr5p15.2	9037	0.152552	-1.31029	-0.0271776	-0.585814	0.21838	0.139938
C2	222244_s_at	TUG1	taurine upregulated 1 (non-protein coding)	chr22q12.2	55000	0.0825617	-1.10859	-0.164101	-0.187115	0.24715	0.088448
C3,C5	203240_at	FCGBP	Fc fragment of IgG binding protein	chr19q13.1	8857	-0.283011	0.138475	2.65677	-2.14766	-2.19836	2.35538
C3	222764_at	ASRGL1	asparaginase like 1	chr11q12.3	80150	-0.213197	0.741623	1.40251	-0.473585	-0.517165	0.199697
C3	214106_s_at	GMDS	GDP-mannose 4,6-dehydratase	chr6p25	2762	0.0200501	0.451759	0.82992	-0.806491	-0.357106	-0.128842
C3	223970_at	RETNLB	resistin like beta	chr3q13.1	84666	0.383952	0.097467	3.02257	-0.197342	-0.059594	1.60903
C3	220929_at	GALNT8	UDP-N-acetyl-alpha-D-galactosamine:polypeptide N-acetylgalactosaminyltransferase 8 (GalNAc-T8)	chr12p13.3	26290	0.0458414	0.0846456	1.03642	-0.159773	-0.177865	0.325842
C3	201147_s_at	TIMP3	TIMP metallopeptidase inhibitor 3	chr22q12.1-q13.2|22q12.3	7078	-0.333737	-0.0721495	-1.7235	1.36203	0.456233	0.245481
C3	203748_x_at	RBMS1	RNA binding motif, single stranded interacting protein 1	chr2q24.2	5937	-0.308585	-0.243193	-1.32331	1.12497	0.319729	0.317913
C3	224791_at	ASAP1	ArfGAP with SH3 domain, ankyrin repeat and PH domain 1	chr8q24.1-q24.2	50807	-0.0732088	0.00305729	-0.932373	0.390688	0.295667	-0.129535
C3	211959_at	IGFBP5	insulin-like growth factor binding protein 5	chr2q33-q36	3488	-0.618185	0.100332	-1.78329	1.29897	0.130893	0.406552
C3,C5	217853_at	TNS3	tensin 3	chr7p12.3	64759	-0.138126	-0.189751	-0.668283	0.306659	0.405334	-0.0140886
C4	226069_at	PRICKLE1	prickle homolog 1 (Drosophila)	chr12q12	144165	-0.144688	0.0980303	-0.269125	1.81093	0.202774	0.297204
C4	202291_s_at	MGP	matrix Gla protein	chr12p12.3	4256	-0.637894	-0.0679491	-1.23859	2.60136	0.39004	0.819212
C4	225464_at	FRMD6	FERM domain containing 6	chr14q22.1	122786	-0.814581	0.319435	-1.08523	1.8386	0.246202	0.154817
C4	221019_s_at	COLEC12	collectin sub-family member 12	chr18pter-p11.3	81035	-0.472509	0.405637	-0.654091	2.27355	0.0644605	0.541135
C4	210517_s_at	AKAP12	A kinase (PRKA) anchor protein 12	chr6q24-q25	9590	-0.627322	0.18927	-1.08127	2.47788	0.362096	0.567118
C4	218687_s_at	MUC13	mucin 13, cell surface associated	chr3q21.2	56667	0.024614	0.0326579	0.190247	-1.17775	-0.200932	0.350833
C4	204130_at	HSD11B2	hydroxysteroid (11-beta) dehydrogenase 2	chr16q22	3291	0.240717	-0.529026	0.296646	-1.68169	-0.388049	1.28094
C4	235350_at	C4orf19	chromosome 4 open reading frame 19	chr4p14	55286	0.00377468	0.213655	0.508298	-1.20964	-0.408791	0.521376
C4	222904_s_at	TMC5	transmembrane channel-like 5	chr16p12.3	79838	0.228864	0.223682	0.269695	-1.38678	-0.37368	-0.120107
C4	211715_s_at	BDH1	3-hydroxybutyrate dehydrogenase, type 1	chr3q29	622	0.109274	-0.0225313	0.291258	-0.81513	-0.260395	0.184584
C5	212406_s_at	PCMTD2	protein-L-isoaspartate (D-aspartate) O-methyltransferase domain containing 2	chr20q13.33	55251	0.235617	-0.625361	-0.552687	-0.216089	0.622352	-0.279052
C5	213090_s_at	TAF4	TAF4 RNA polymerase II, TATA box binding protein (TBP)-associated factor, 135kDa	chr20q13.33	6874	0.393546	-0.479727	-0.464425	-0.494049	0.490669	-0.0659293
C5	218641_at	C11orf95	chromosome 11 open reading frame 95	chr11q13	65998	0.155056	-0.483517	-1.06138	0.11328	0.49619	-0.214029
C5	223253_at	EPDR1	ependymin related protein 1 (zebrafish)	chr7p14.1	54749	0.0554427	-1.92293	-1.22323	-0.1255	0.454643	-0.458339
C5	223447_at	REG4	regenerating islet-derived family, member 4	chr1p13.1-p12	83998	-0.807947	1.51013	2.37668	-1.33864	-3.22064	1.54042
C5	209114_at	TSPAN1	tetraspanin 1	chr1p34.1	10103	-0.104095	0.337492	0.688154	-0.606029	-1.02181	1.15906
C5	228232_s_at	VSIG2	V-set and immunoglobulin domain containing 2	chr11q24	23584	0.265789	0.109977	1.33743	-0.196854	-0.62934	2.37223
C5	213059_at	CREB3L1	cAMP responsive element binding protein 3-like 1	chr11p11.2	90993	-0.466349	0.755593	0.969418	-0.110368	-0.803533	0.701091
C6	214142_at	ZG16	zymogen granule protein 16 homolog (rat)	chr16p11.2	653808	1.31323	0.427905	1.04629	-0.940263	-0.377985	5.20304
C6	205950_s_at	CA1	carbonic anhydrase I	chr8q21.2	759	0.957778	0.577636	0.371217	-0.143845	0.0069249	4.79168
C6	207432_at	BEST2	bestrophin 2	chr19p13.2	54831	0.295433	0.13042	0.785781	-0.176243	-0.112384	2.22902
C6	204697_s_at	CHGA	chromogranin A (parathyroid secretory protein 1)	chr14q32	1113	0.280442	0.00313469	0.172875	-0.176922	-0.147748	1.58595
C6	209301_at	CA2	carbonic anhydrase II	chr8q22	760	-0.254745	1.0727	0.528367	-0.924234	-1.31122	2.84626
C6	1553956_at	ALS2CR4	amyotrophic lateral sclerosis 2 (juvenile) chromosome region, candidate 4	---	65062	-0.131092	0.382119	0.19173	0.219625	-0.0181943	-0.539989
C6	226661_at	CDCA2	cell division cycle associated 2	chr8p21.2	157313	0.109082	0.815157	0.209698	-0.552259	-0.279824	-0.903477
C6	227801_at	TRIM59	tripartite motif-containing 59	chr3q25.33	286827	-0.163074	0.259603	-0.108457	0.256496	0.0993127	-0.71889
C6	228774_at	CEP78	centrosomal protein 78kDa	chr9q21.2	84131	-0.0519816	0.370621	0.141512	-0.103208	-0.0382639	-0.511541
C6	209527_at	EXOSC2	exosome component 2	chr9q34	23404	0.110004	0.194084	0.0548829	-0.282765	0.0920657	-0.493776
