# Supplementary material for: Gene Expression Classification of Colon Cancer into Molecular Subtypes: Characterization, Validation, and Prognostic Value
Source: PLoS Med. 2013 May 21;10(5):e1001453. doi: 10.1371/journal.pmed.1001453 (PMC3660251; doi:10.1371/journal.pmed.1001453)
Supplement: Table S6 — Univariate and multivariate Cox analyses including the classification and clinical annotations. Associations of the classification and clinical annotations with RFS were assessed by Cox proportional-hazards regression analyses on (A) the discovery set, (B) the validation set, and (C) both sets. Univariate Cox analyses were performed on each variable independently. The best multivariate model was determined by using a backward–forward selection approach to restrict the multivariate model to the most informative variables for the subset of samples for which all the variables were available. Value indicates the modality of the annotation associated with the HR. H.R., Cox HR. (XLS) [file pmed.1001453.s014.xls]

## Sheet: Table S6. Cox Clinic Analysis
Table S6. Univariate and Multivariate Cox Analyses including the classification and clinical annotations
A
	Discovery dataset	Annotation	Value	UNIVARIATE ANALYSIS						BEST MULTIVARIATE MODEL
				n	n.event	H.R.	95%C.I.	modality	model	n	H.R.	95%C.I.	modality	model
								P value	P value				P value	P value
								(Wald)	(Log-rank)				(Wald)	(Log-rank)
		TNM Stage	-	359	103	1.6	1.1-2.4	0.013	0.012	359	1.6	1.1-2.3	0.023	0.0034
		CIT classification recoded	C4C6	359	103	1.7	1.1-2.6	0.015	0.014		1.6	1.1-2.5	0.028
		CIT classification	C2	359	103	0.73	0.38-1.4	0.35	0.18
			C3	359	103	1.1	0.54-2.3	0.77
			C4	359	103	1.7	0.88-3.4	0.11
			C5	359	103	0.95	0.53-1.7	0.85
			C6	359	103	1.4	0.76-2.8	0.26
		Sex	M	359	103	1.2	0.84-1.8	0.28	0.28
		Age	-	359	103	1	0.99-1	0.39	0.39
		Tumor Location	proximal	359	103	0.9	0.61-1.3	0.6	0.6
B
	Validation dataset	Annotation	Value	UNIVARIATE ANALYSIS						BEST MULTIVARIATE MODEL
				n	n.event	H.R.	95%C.I.	modality	model	n	H.R.	95%C.I.	modality	model
								P value	P value				P value	P value
								(Wald)	(Log-rank)				(Wald)	(Log-rank)
		TNM Stage	-	416	99	2.4	1.6-3.5	1.6e-05	8.8e-06	416	2.2	1.5-3.3	8.2e-05	1.4e-07
		CIT classification recoded	C4C6	416	99	2.3	1.5-3.5	0.00018	0.00012		2	1.3-3.1	0.0012
		CIT classification	C2	416	99	1.5	0.77-2.9	0.23	0.00088
			C3	416	99	0.85	0.36-2	0.71
			C4	416	99	3.1	1.5-6.3	0.0015
			C5	416	99	2	1-3.7	0.036
			C6	416	99	3	1.5-6.3	0.0029
		Tumor Location	proximal	264	70	0.79	0.49-1.3	0.33	0.32
		Age	-	415	99	1	0.98-1	0.56	0.56
		Sex	M	416	99	1.1	0.73-1.6	0.7	0.7
C
	Discovery + Validation datasets	Annotation	Value	UNIVARIATE ANALYSIS						BEST MULTIVARIATE MODEL
				n	n.event	H.R.	95%C.I.	modality	model	n	H.R.	95%C.I.	modality	model
								P value	P value				P value	P value
								(Wald)	(Log-rank)				(Wald)	(Log-rank)
		TNM.Stage	-	775	202	2	1.5-2.6	1.1e-06	6.38e-07	775	1.9	1.4-2.5	7.7e-06	1.2e-09
		CIT classification recoded	C4C6	775	202	2	1.5-2.7	1.1e-05	7.1e-06		1.8	1.3-2.5	0.00011
		CIT classification	C2	775	202	1.1	0.66-1.7	0.83	0.0003
			C3	775	202	0.94	0.54-1.6	0.83
			C4	775	202	2.3	1.4-3.8	0.00063
			C5	775	202	1.4	0.89-2.1	0.15
			C6	775	202	2.1	1.3-3.4	0.0031
		Tumor Location	proximal	623	173	0.85	0.62-1.1	0.29	0.29
		Sex	M	775	202	1.2	0.88-1.5	0.3	0.3
		Age	-	774	202	1	0.99-1	0.84	0.84
	H.R.: Cox Hazard Ratio, 95% C.I.: 95Percent Confidence Interval of HR. Value : modality of the annotation associated to H.R.
